# Supplementary material for: Computer-Aided Discovery of New Solubility-Enhancing Drug Delivery System
Source: Biomolecules. 2020 Jun 16;10(6):913. doi: 10.3390/biom10060913 (PMC7356584; doi:10.3390/biom10060913)
Supplement: Supplementary file 1 [file biomolecules-10-00913-s001.zip]

Archive with 1 entries (1 files):
- ligands_curated.sdf
