# Supplementary material for: Computer-Aided Discovery of New Solubility-Enhancing Drug Delivery System
Source: Biomolecules. 2020 Jun 16;10(6):913. doi: 10.3390/biom10060913 (PMC7356584; doi:10.3390/biom10060913)
Supplement: Supplementary file 1 [file biomolecules-10-00913-s001.zip › ligands_curated.sdf]

     RDKit          2D

 29 29  0  0  0  0  0  0  0  0999 V2000
    0.7321   -0.0388    0.0000 C   0  0  0  0  0  0  0  0  0  0  0  0
    1.5571    0.7862    0.0000 C   0  0  0  0  0  0  0  0  0  0  0  0
   -0.0929    0.7862    0.0000 C   0  0  0  0  0  0  0  0  0  0  0  0
    1.4466    4.4987    0.0000 C   0  0  0  0  0  0  0  0  0  0  0  0
    2.1610    4.0862    0.0000 C   0  0  0  0  0  0  0  0  0  0  0  0
    0.7321    4.0862    0.0000 C   0  0  0  0  0  0  0  0  0  0  0  0
    2.1610    3.2612    0.0000 C   0  0  0  0  0  0  0  0  0  0  0  0
    0.7321    3.2612    0.0000 C   0  0  0  0  0  0  0  0  0  0  0  0
    1.4466    2.0237    0.0000 C   0  0  0  0  0  0  0  0  0  0  0  0
    1.4466    2.8487    0.0000 C   0  0  0  0  0  0  0  0  0  0  0  0
    0.7321    0.7862    0.0000 C   0  0  0  0  0  0  0  0  0  0  0  0
    0.7321    1.6112    0.0000 N   0  0  0  0  0  0  0  0  0  0  0  0
    0.0176    2.0237    0.0000 O   0  0  0  0  0  1  0  0  0  0  0  0
   -0.0929   -0.0388    0.0000 H   0  0  0  0  0  0  0  0  0  0  0  0
    0.7321   -0.8638    0.0000 H   0  0  0  0  0  0  0  0  0  0  0  0
    1.5571   -0.0388    0.0000 H   0  0  0  0  0  0  0  0  0  0  0  0
    2.3193    0.4704    0.0000 H   0  0  0  0  0  0  0  0  0  0  0  0
    2.1405    1.3695    0.0000 H   0  0  0  0  0  0  0  0  0  0  0  0
    1.2414    1.5484    0.0000 H   0  0  0  0  0  0  0  0  0  0  0  0
    0.2228    1.5484    0.0000 H   0  0  0  0  0  0  0  0  0  0  0  0
   -0.6763    1.3695    0.0000 H   0  0  0  0  0  0  0  0  0  0  0  0
   -0.8551    0.4704    0.0000 H   0  0  0  0  0  0  0  0  0  0  0  0
    1.4466    5.3237    0.0000 H   0  0  0  0  0  0  0  0  0  0  0  0
    2.8755    4.4987    0.0000 H   0  0  0  0  0  0  0  0  0  0  0  0
    0.0176    4.4987    0.0000 H   0  0  0  0  0  0  0  0  0  0  0  0
    2.8755    2.8487    0.0000 H   0  0  0  0  0  0  0  0  0  0  0  0
    0.0176    2.8487    0.0000 H   0  0  0  0  0  0  0  0  0  0  0  0
    2.2040    2.3506    0.0000 H   0  0  0  0  0  0  0  0  0  0  0  0
    0.7321    2.4362    0.0000 H   0  0  0  0  0  0  0  0  0  0  0  0
  1 11  1  0
  2 11  1  0
  3 11  1  0
  4  5  2  0
  4  6  1  0
  5  7  1  0
  6  8  2  0
  7 10  2  0
  8 10  1  0
  9 10  1  0
  9 12  1  0
 11 12  1  0
 12 13  1  0
  1 14  1  0
  1 15  1  0
  1 16  1  0
  2 17  1  0
  2 18  1  0
  2 19  1  0
  3 20  1  0
  3 21  1  0
  3 22  1  0
  4 23  1  0
  5 24  1  0
  6 25  1  0
  7 26  1  0
  8 27  1  0
  9 28  1  0
  9 29  1  0
M  RAD  1  13   2
M  END
>  <ID>  (1) 
29

>  <InchiKeys>  (1) 
-1

>  <logk_range>  (1) 
2.6602595372658615

>  <name>  (1) 
ACD

>  <ph>  (1) 
7.0

>  <sd>  (1) 
-1.0

>  <temperature>  (1) 
21.0

>  <Inchi_name>  (1) 
InChI=1S/C11H16NO/c1-11(2,3)12(13)9-10-7-5-4-6-8-10/h4-8H,9H2,1-3H3

$$$$

     RDKit          2D

 58 60  0  0  0  0  0  0  0  0999 V2000
    4.9948   -2.8762    0.0000 C   0  0  0  0  0  0  0  0  0  0  0  0
    5.7092   -1.6387    0.0000 C   0  0  0  0  0  0  0  0  0  0  0  0
    1.4224    3.3113    0.0000 C   0  0  0  0  0  0  0  0  0  0  0  0
    2.8514    3.3113    0.0000 C   0  0  0  0  0  0  0  0  0  0  0  0
   -1.4355   -1.6387    0.0000 C   0  0  0  0  0  0  0  0  0  0  0  0
   -0.7210   -2.8762    0.0000 C   0  0  0  0  0  0  0  0  0  0  0  0
    3.5658   -0.4012    0.0000 C   0  0  0  0  0  0  0  0  0  0  0  0
    2.8514   -1.6387    0.0000 C   0  0  0  0  0  0  0  0  0  0  0  0
    1.4224    0.8363    0.0000 C   0  0  0  0  0  0  0  0  0  0  0  0
    2.8514    0.8363    0.0000 C   0  0  0  0  0  0  0  0  0  0  0  0
    1.4224   -1.6387    0.0000 C   0  0  0  0  0  0  0  0  0  0  0  0
    0.7079   -0.4012    0.0000 C   0  0  0  0  0  0  0  0  0  0  0  0
    4.2803   -0.8137    0.0000 C   0  0  0  0  0  0  0  0  0  0  0  0
    3.5658   -2.0512    0.0000 C   0  0  0  0  0  0  0  0  0  0  0  0
    1.4224    1.6613    0.0000 C   0  0  0  0  0  0  0  0  0  0  0  0
    2.8514    1.6613    0.0000 C   0  0  0  0  0  0  0  0  0  0  0  0
    0.7079   -2.0512    0.0000 C   0  0  0  0  0  0  0  0  0  0  0  0
   -0.0065   -0.8137    0.0000 C   0  0  0  0  0  0  0  0  0  0  0  0
    2.8514   -0.8137    0.0000 C   0  0  0  0  0  0  0  0  0  0  0  0
    2.1369    0.4238    0.0000 C   0  0  0  0  0  0  0  0  0  0  0  0
    1.4224   -0.8137    0.0000 C   0  0  0  0  0  0  0  0  0  0  0  0
    4.2803   -1.6387    0.0000 C   0  0  0  0  0  0  0  0  0  0  0  0
    2.1369    2.0738    0.0000 C   0  0  0  0  0  0  0  0  0  0  0  0
   -0.0065   -1.6387    0.0000 C   0  0  0  0  0  0  0  0  0  0  0  0
    2.1369   -0.4012    0.0000 C   0  0  0  0  0  0  0  0  0  0  0  0
    4.9948   -2.0512    0.0000 N   0  0  0  0  0  0  0  0  0  0  0  0
    2.1369    2.8988    0.0000 N   0  0  0  0  0  0  0  0  0  0  0  0
   -0.7210   -2.0512    0.0000 N   0  0  0  0  0  0  0  0  0  0  0  0
    4.1698   -2.8762    0.0000 H   0  0  0  0  0  0  0  0  0  0  0  0
    4.9948   -3.7012    0.0000 H   0  0  0  0  0  0  0  0  0  0  0  0
    5.8198   -2.8762    0.0000 H   0  0  0  0  0  0  0  0  0  0  0  0
    6.1217   -2.3532    0.0000 H   0  0  0  0  0  0  0  0  0  0  0  0
    6.4237   -1.2262    0.0000 H   0  0  0  0  0  0  0  0  0  0  0  0
    5.2967   -0.9242    0.0000 H   0  0  0  0  0  0  0  0  0  0  0  0
    1.8349    4.0258    0.0000 H   0  0  0  0  0  0  0  0  0  0  0  0
    0.7079    3.7238    0.0000 H   0  0  0  0  0  0  0  0  0  0  0  0
    1.0099    2.5968    0.0000 H   0  0  0  0  0  0  0  0  0  0  0  0
    3.2639    2.5968    0.0000 H   0  0  0  0  0  0  0  0  0  0  0  0
    3.5658    3.7238    0.0000 H   0  0  0  0  0  0  0  0  0  0  0  0
    2.4389    4.0258    0.0000 H   0  0  0  0  0  0  0  0  0  0  0  0
   -1.0230   -0.9242    0.0000 H   0  0  0  0  0  0  0  0  0  0  0  0
   -2.1499   -1.2262    0.0000 H   0  0  0  0  0  0  0  0  0  0  0  0
   -1.8480   -2.3532    0.0000 H   0  0  0  0  0  0  0  0  0  0  0  0
   -1.5460   -2.8762    0.0000 H   0  0  0  0  0  0  0  0  0  0  0  0
   -0.7210   -3.7012    0.0000 H   0  0  0  0  0  0  0  0  0  0  0  0
    0.1040   -2.8762    0.0000 H   0  0  0  0  0  0  0  0  0  0  0  0
    3.5658    0.4238    0.0000 H   0  0  0  0  0  0  0  0  0  0  0  0
    2.1369   -2.0512    0.0000 H   0  0  0  0  0  0  0  0  0  0  0  0
    0.7079    0.4238    0.0000 H   0  0  0  0  0  0  0  0  0  0  0  0
    2.8514    0.0113    0.0000 H   0  0  0  0  0  0  0  0  0  0  0  0
    2.1369   -1.2262    0.0000 H   0  0  0  0  0  0  0  0  0  0  0  0
    1.4224    0.0113    0.0000 H   0  0  0  0  0  0  0  0  0  0  0  0
    4.9948   -0.4012    0.0000 H   0  0  0  0  0  0  0  0  0  0  0  0
    3.5658   -2.8762    0.0000 H   0  0  0  0  0  0  0  0  0  0  0  0
    0.7079    2.0738    0.0000 H   0  0  0  0  0  0  0  0  0  0  0  0
    3.5658    2.0738    0.0000 H   0  0  0  0  0  0  0  0  0  0  0  0
    0.7079   -2.8762    0.0000 H   0  0  0  0  0  0  0  0  0  0  0  0
   -0.7210   -0.4012    0.0000 H   0  0  0  0  0  0  0  0  0  0  0  0
  1 26  1  0
  2 26  1  0
  3 27  1  0
  4 27  1  0
  5 28  1  0
  6 28  1  0
  7 13  2  0
  7 19  1  0
  8 14  1  0
  8 19  2  0
  9 15  2  0
  9 20  1  0
 10 16  1  0
 10 20  2  0
 11 17  2  0
 11 21  1  0
 12 18  1  0
 12 21  2  0
 13 22  1  0
 14 22  2  0
 15 23  1  0
 16 23  2  0
 17 24  1  0
 18 24  2  0
 19 25  1  0
 20 25  1  0
 21 25  1  0
 22 26  1  0
 23 27  1  0
 24 28  1  0
  1 29  1  0
  1 30  1  0
  1 31  1  0
  2 32  1  0
  2 33  1  0
  2 34  1  0
  3 35  1  0
  3 36  1  0
  3 37  1  0
  4 38  1  0
  4 39  1  0
  4 40  1  0
  5 41  1  0
  5 42  1  0
  5 43  1  0
  6 44  1  0
  6 45  1  0
  6 46  1  0
  7 47  1  0
  8 48  1  0
  9 49  1  0
 10 50  1  0
 11 51  1  0
 12 52  1  0
 13 53  1  0
 14 54  1  0
 15 55  1  0
 16 56  1  0
 17 57  1  0
 18 58  1  0
M  CHG  1  25   1
M  END
>  <ID>  (2) 
30

>  <InchiKeys>  (2) 
-1

>  <logk_range>  (2) 
9.998797732340453

>  <name>  (2) 
ACD

>  <ph>  (2) 
7.0

>  <sd>  (2) 
-1.0

>  <temperature>  (2) 
21.0

>  <Inchi_name>  (2) 
InChI=1S/C25H30N3/c1-26(2)22-13-7-19(8-14-22)25(20-9-15-23(16-10-20)27(3)4)21-11-17-24(18-12-21)28(5)6/h7-18H,1-6H3/q+1

$$$$

     RDKit          2D

 12 11  0  0  0  0  0  0  0  0999 V2000
    0.8502    1.5229    0.0000 C   0  0  0  0  0  0  0  0  0  0  0  0
    1.2627    0.8084    0.0000 C   0  0  0  0  0  0  0  0  0  0  0  0
    0.8502    0.0939    0.0000 C   0  0  0  0  0  0  0  0  0  0  0  0
    2.0877    0.8084    0.0000 O   0  0  0  0  0  0  0  0  0  0  0  0
    1.2627   -0.6206    0.0000 O   0  0  0  0  0  0  0  0  0  0  0  0
    0.0252    0.0939    0.0000 O   0  0  0  0  0  0  0  0  0  0  0  0
    1.5646    1.9354    0.0000 H   0  0  0  0  0  0  0  0  0  0  0  0
    0.4377    2.2373    0.0000 H   0  0  0  0  0  0  0  0  0  0  0  0
    0.1357    1.1104    0.0000 H   0  0  0  0  0  0  0  0  0  0  0  0
    0.4377    0.8084    0.0000 H   0  0  0  0  0  0  0  0  0  0  0  0
    2.5002    0.0939    0.0000 H   0  0  0  0  0  0  0  0  0  0  0  0
   -0.6893   -0.3186    0.0000 H   0  0  0  0  0  0  0  0  0  0  0  0
  1  2  1  0
  2  3  1  0
  2  4  1  0
  3  5  2  0
  3  6  1  0
  1  7  1  0
  1  8  1  0
  1  9  1  0
  2 10  1  0
  4 11  1  0
  6 12  1  0
M  END
>  <ID>  (3) 
31

>  <InchiKeys>  (3) 
-1

>  <logk_range>  (3) 
3.1441522786722644

>  <name>  (3) 
ACD

>  <ph>  (3) 
7.0

>  <sd>  (3) 
-1.0

>  <temperature>  (3) 
22.0

>  <Inchi_name>  (3) 
InChI=1/C3H6O3/c1-2(4)3(5)6/h2,4H,1H3,(H,5,6)

$$$$

     RDKit          2D

 24 25  0  0  0  0  0  0  0  0999 V2000
   -0.0551   -0.0208    0.0000 C   0  0  0  0  0  0  0  0  0  0  0  0
    2.0883    3.6917    0.0000 C   0  0  0  0  0  0  0  0  0  0  0  0
   -0.0551    0.8042    0.0000 C   0  0  0  0  0  0  0  0  0  0  0  0
    0.6593   -0.4333    0.0000 C   0  0  0  0  0  0  0  0  0  0  0  0
    2.8028    3.2792    0.0000 C   0  0  0  0  0  0  0  0  0  0  0  0
    1.3738    3.2792    0.0000 C   0  0  0  0  0  0  0  0  0  0  0  0
    0.6593    1.2167    0.0000 C   0  0  0  0  0  0  0  0  0  0  0  0
    1.3738   -0.0208    0.0000 C   0  0  0  0  0  0  0  0  0  0  0  0
    2.8028    2.4542    0.0000 C   0  0  0  0  0  0  0  0  0  0  0  0
    1.3738    2.4542    0.0000 C   0  0  0  0  0  0  0  0  0  0  0  0
    1.3738    0.8042    0.0000 C   0  0  0  0  0  0  0  0  0  0  0  0
    2.0883    2.0417    0.0000 C   0  0  0  0  0  0  0  0  0  0  0  0
    2.0883    1.2167    0.0000 N   0  0  0  0  0  0  0  0  0  0  0  0
   -0.7696   -0.4333    0.0000 H   0  0  0  0  0  0  0  0  0  0  0  0
    2.0883    4.5167    0.0000 H   0  0  0  0  0  0  0  0  0  0  0  0
   -0.7696    1.2167    0.0000 H   0  0  0  0  0  0  0  0  0  0  0  0
    0.6593   -1.2583    0.0000 H   0  0  0  0  0  0  0  0  0  0  0  0
    3.5172    3.6917    0.0000 H   0  0  0  0  0  0  0  0  0  0  0  0
    0.6593    3.6917    0.0000 H   0  0  0  0  0  0  0  0  0  0  0  0
    0.6593    2.0417    0.0000 H   0  0  0  0  0  0  0  0  0  0  0  0
    2.0883   -0.4333    0.0000 H   0  0  0  0  0  0  0  0  0  0  0  0
    3.5172    2.0417    0.0000 H   0  0  0  0  0  0  0  0  0  0  0  0
    0.6593    2.8667    0.0000 H   0  0  0  0  0  0  0  0  0  0  0  0
    2.8028    0.8042    0.0000 H   0  0  0  0  0  0  0  0  0  0  0  0
  1  3  2  0
  1  4  1  0
  2  5  2  0
  2  6  1  0
  3  7  1  0
  4  8  2  0
  5  9  1  0
  6 10  2  0
  7 11  2  0
  8 11  1  0
  9 12  2  0
 10 12  1  0
 11 13  1  0
 12 13  1  0
  1 14  1  0
  2 15  1  0
  3 16  1  0
  4 17  1  0
  5 18  1  0
  6 19  1  0
  7 20  1  0
  8 21  1  0
  9 22  1  0
 10 23  1  0
 13 24  1  0
M  END
>  <ID>  (4) 
32

>  <InchiKeys>  (4) 
-1

>  <logk_range>  (4) 
3.1822118404966093

>  <name>  (4) 
ACD

>  <ph>  (4) 
7.0

>  <sd>  (4) 
-1.0

>  <temperature>  (4) 
22.0

>  <Inchi_name>  (4) 
InChI=1S/C12H11N/c1-3-7-11(8-4-1)13-12-9-5-2-6-10-12/h1-10,13H

$$$$

     RDKit          2D

 39 38  0  0  0  0  0  0  0  0999 V2000
    5.4730    3.9853    0.0000 C   0  0  0  0  0  0  0  0  0  0  0  0
    6.1875    3.5728    0.0000 C   0  0  0  0  0  0  0  0  0  0  0  0
    6.9020    3.9853    0.0000 C   0  0  0  0  0  0  0  0  0  0  0  0
    7.6164    3.5728    0.0000 C   0  0  0  0  0  0  0  0  0  0  0  0
    8.3309    3.9853    0.0000 C   0  0  0  0  0  0  0  0  0  0  0  0
    9.0454    3.5728    0.0000 C   0  0  0  0  0  0  0  0  0  0  0  0
    9.7599    3.9853    0.0000 C   0  0  0  0  0  0  0  0  0  0  0  0
   10.4743    3.5728    0.0000 C   0  0  0  0  0  0  0  0  0  0  0  0
   11.1888    3.9853    0.0000 C   0  0  0  0  0  0  0  0  0  0  0  0
   11.9033    3.5728    0.0000 C   0  0  0  0  0  0  0  0  0  0  0  0
   12.6177    3.9853    0.0000 C   0  0  0  0  0  0  0  0  0  0  0  0
   13.3322    3.5728    0.0000 C   0  0  0  0  0  0  0  0  0  0  0  0
   14.0467    3.9853    0.0000 O   0  0  0  0  0  0  0  0  0  0  0  0
    5.8855    4.6998    0.0000 H   0  0  0  0  0  0  0  0  0  0  0  0
    4.7586    4.3978    0.0000 H   0  0  0  0  0  0  0  0  0  0  0  0
    5.0605    3.2708    0.0000 H   0  0  0  0  0  0  0  0  0  0  0  0
    5.8172    2.8356    0.0000 H   0  0  0  0  0  0  0  0  0  0  0  0
    6.5578    2.8356    0.0000 H   0  0  0  0  0  0  0  0  0  0  0  0
    7.2722    4.7226    0.0000 H   0  0  0  0  0  0  0  0  0  0  0  0
    6.5317    4.7226    0.0000 H   0  0  0  0  0  0  0  0  0  0  0  0
    7.2462    2.8356    0.0000 H   0  0  0  0  0  0  0  0  0  0  0  0
    7.9867    2.8356    0.0000 H   0  0  0  0  0  0  0  0  0  0  0  0
    8.7012    4.7226    0.0000 H   0  0  0  0  0  0  0  0  0  0  0  0
    7.9607    4.7226    0.0000 H   0  0  0  0  0  0  0  0  0  0  0  0
    8.6751    2.8356    0.0000 H   0  0  0  0  0  0  0  0  0  0  0  0
    9.4156    2.8356    0.0000 H   0  0  0  0  0  0  0  0  0  0  0  0
   10.1301    4.7226    0.0000 H   0  0  0  0  0  0  0  0  0  0  0  0
    9.3896    4.7226    0.0000 H   0  0  0  0  0  0  0  0  0  0  0  0
   10.1041    2.8356    0.0000 H   0  0  0  0  0  0  0  0  0  0  0  0
   10.8446    2.8356    0.0000 H   0  0  0  0  0  0  0  0  0  0  0  0
   11.5591    4.7226    0.0000 H   0  0  0  0  0  0  0  0  0  0  0  0
   10.8185    4.7226    0.0000 H   0  0  0  0  0  0  0  0  0  0  0  0
   11.5330    2.8356    0.0000 H   0  0  0  0  0  0  0  0  0  0  0  0
   12.2735    2.8356    0.0000 H   0  0  0  0  0  0  0  0  0  0  0  0
   12.9880    4.7226    0.0000 H   0  0  0  0  0  0  0  0  0  0  0  0
   12.2475    4.7226    0.0000 H   0  0  0  0  0  0  0  0  0  0  0  0
   12.9620    2.8356    0.0000 H   0  0  0  0  0  0  0  0  0  0  0  0
   13.7025    2.8356    0.0000 H   0  0  0  0  0  0  0  0  0  0  0  0
   14.7612    3.5728    0.0000 H   0  0  0  0  0  0  0  0  0  0  0  0
  1  2  1  0
  2  3  1  0
  3  4  1  0
  4  5  1  0
  5  6  1  0
  6  7  1  0
  7  8  1  0
  8  9  1  0
  9 10  1  0
 10 11  1  0
 11 12  1  0
 12 13  1  0
  1 14  1  0
  1 15  1  0
  1 16  1  0
  2 17  1  0
  2 18  1  0
  3 19  1  0
  3 20  1  0
  4 21  1  0
  4 22  1  0
  5 23  1  0
  5 24  1  0
  6 25  1  0
  6 26  1  0
  7 27  1  0
  7 28  1  0
  8 29  1  0
  8 30  1  0
  9 31  1  0
  9 32  1  0
 10 33  1  0
 10 34  1  0
 11 35  1  0
 11 36  1  0
 12 37  1  0
 12 38  1  0
 13 39  1  0
M  END
>  <ID>  (5) 
33

>  <InchiKeys>  (5) 
-1

>  <logk_range>  (5) 
4.955827057601261

>  <name>  (5) 
ACD

>  <ph>  (5) 
7.0

>  <sd>  (5) 
-1.0

>  <temperature>  (5) 
22.0

>  <Inchi_name>  (5) 
InChI=1S/C12H26O/c1-2-3-4-5-6-7-8-9-10-11-12-13/h13H,2-12H2,1H3

$$$$

     RDKit          2D

 45 44  0  0  0  0  0  0  0  0999 V2000
    6.7105    4.6997    0.0000 C   0  0  0  0  0  0  0  0  0  0  0  0
    7.4250    4.2872    0.0000 C   0  0  0  0  0  0  0  0  0  0  0  0
    8.1395    4.6997    0.0000 C   0  0  0  0  0  0  0  0  0  0  0  0
    8.8539    4.2872    0.0000 C   0  0  0  0  0  0  0  0  0  0  0  0
    9.5684    4.6997    0.0000 C   0  0  0  0  0  0  0  0  0  0  0  0
   10.2829    4.2872    0.0000 C   0  0  0  0  0  0  0  0  0  0  0  0
   10.9974    4.6997    0.0000 C   0  0  0  0  0  0  0  0  0  0  0  0
   11.7118    4.2872    0.0000 C   0  0  0  0  0  0  0  0  0  0  0  0
   12.4263    4.6997    0.0000 C   0  0  0  0  0  0  0  0  0  0  0  0
   13.1408    4.2872    0.0000 C   0  0  0  0  0  0  0  0  0  0  0  0
   13.8552    4.6997    0.0000 C   0  0  0  0  0  0  0  0  0  0  0  0
   14.5697    4.2872    0.0000 C   0  0  0  0  0  0  0  0  0  0  0  0
   15.2842    4.6997    0.0000 C   0  0  0  0  0  0  0  0  0  0  0  0
   15.9987    4.2872    0.0000 C   0  0  0  0  0  0  0  0  0  0  0  0
   16.7131    4.6997    0.0000 O   0  0  0  0  0  0  0  0  0  0  0  0
    7.1230    5.4142    0.0000 H   0  0  0  0  0  0  0  0  0  0  0  0
    5.9961    5.1122    0.0000 H   0  0  0  0  0  0  0  0  0  0  0  0
    6.2980    3.9852    0.0000 H   0  0  0  0  0  0  0  0  0  0  0  0
    7.0547    3.5500    0.0000 H   0  0  0  0  0  0  0  0  0  0  0  0
    7.7953    3.5500    0.0000 H   0  0  0  0  0  0  0  0  0  0  0  0
    8.5097    5.4370    0.0000 H   0  0  0  0  0  0  0  0  0  0  0  0
    7.7692    5.4370    0.0000 H   0  0  0  0  0  0  0  0  0  0  0  0
    8.4837    3.5500    0.0000 H   0  0  0  0  0  0  0  0  0  0  0  0
    9.2242    3.5500    0.0000 H   0  0  0  0  0  0  0  0  0  0  0  0
    9.9387    5.4370    0.0000 H   0  0  0  0  0  0  0  0  0  0  0  0
    9.1982    5.4370    0.0000 H   0  0  0  0  0  0  0  0  0  0  0  0
    9.9126    3.5500    0.0000 H   0  0  0  0  0  0  0  0  0  0  0  0
   10.6531    3.5500    0.0000 H   0  0  0  0  0  0  0  0  0  0  0  0
   11.3676    5.4370    0.0000 H   0  0  0  0  0  0  0  0  0  0  0  0
   10.6271    5.4370    0.0000 H   0  0  0  0  0  0  0  0  0  0  0  0
   11.3416    3.5500    0.0000 H   0  0  0  0  0  0  0  0  0  0  0  0
   12.0821    3.5500    0.0000 H   0  0  0  0  0  0  0  0  0  0  0  0
   12.7966    5.4370    0.0000 H   0  0  0  0  0  0  0  0  0  0  0  0
   12.0560    5.4370    0.0000 H   0  0  0  0  0  0  0  0  0  0  0  0
   12.7705    3.5500    0.0000 H   0  0  0  0  0  0  0  0  0  0  0  0
   13.5110    3.5500    0.0000 H   0  0  0  0  0  0  0  0  0  0  0  0
   14.2255    5.4370    0.0000 H   0  0  0  0  0  0  0  0  0  0  0  0
   13.4850    5.4370    0.0000 H   0  0  0  0  0  0  0  0  0  0  0  0
   14.1995    3.5500    0.0000 H   0  0  0  0  0  0  0  0  0  0  0  0
   14.9400    3.5500    0.0000 H   0  0  0  0  0  0  0  0  0  0  0  0
   15.6544    5.4370    0.0000 H   0  0  0  0  0  0  0  0  0  0  0  0
   14.9139    5.4370    0.0000 H   0  0  0  0  0  0  0  0  0  0  0  0
   15.6284    3.5500    0.0000 H   0  0  0  0  0  0  0  0  0  0  0  0
   16.3689    3.5500    0.0000 H   0  0  0  0  0  0  0  0  0  0  0  0
   17.4276    4.2872    0.0000 H   0  0  0  0  0  0  0  0  0  0  0  0
  1  2  1  0
  2  3  1  0
  3  4  1  0
  4  5  1  0
  5  6  1  0
  6  7  1  0
  7  8  1  0
  8  9  1  0
  9 10  1  0
 10 11  1  0
 11 12  1  0
 12 13  1  0
 13 14  1  0
 14 15  1  0
  1 16  1  0
  1 17  1  0
  1 18  1  0
  2 19  1  0
  2 20  1  0
  3 21  1  0
  3 22  1  0
  4 23  1  0
  4 24  1  0
  5 25  1  0
  5 26  1  0
  6 27  1  0
  6 28  1  0
  7 29  1  0
  7 30  1  0
  8 31  1  0
  8 32  1  0
  9 33  1  0
  9 34  1  0
 10 35  1  0
 10 36  1  0
 11 37  1  0
 11 38  1  0
 12 39  1  0
 12 40  1  0
 13 41  1  0
 13 42  1  0
 14 43  1  0
 14 44  1  0
 15 45  1  0
M  END
>  <ID>  (6) 
34

>  <InchiKeys>  (6) 
-1

>  <logk_range>  (6) 
6.053264948013429

>  <name>  (6) 
ACD

>  <ph>  (6) 
7.0

>  <sd>  (6) 
-1.0

>  <temperature>  (6) 
22.0

>  <Inchi_name>  (6) 
InChI=1S/C14H30O/c1-2-3-4-5-6-7-8-9-10-11-12-13-14-15/h15H,2-14H2,1H3

$$$$

     RDKit          2D

  8  7  0  0  0  0  0  0  0  0999 V2000
    1.2375    0.7145    0.0000 C   0  0  0  0  0  0  0  0  0  0  0  0
    0.8250    0.0000    0.0000 C   0  0  0  0  0  0  0  0  0  0  0  0
    1.2375   -0.7145    0.0000 O   0  0  0  0  0  0  0  0  0  0  0  0
    0.0000    0.0000    0.0000 O   0  0  0  0  0  0  0  0  0  0  0  0
    1.9520    0.3020    0.0000 H   0  0  0  0  0  0  0  0  0  0  0  0
    1.6500    1.4289    0.0000 H   0  0  0  0  0  0  0  0  0  0  0  0
    0.5230    1.1270    0.0000 H   0  0  0  0  0  0  0  0  0  0  0  0
   -0.4125    0.7145    0.0000 H   0  0  0  0  0  0  0  0  0  0  0  0
  1  2  1  0
  2  3  2  0
  2  4  1  0
  1  5  1  0
  1  6  1  0
  1  7  1  0
  4  8  1  0
M  END
>  <ID>  (7) 
35

>  <InchiKeys>  (7) 
-1

>  <logk_range>  (7) 
3.4468078929142076

>  <name>  (7) 
ACD

>  <ph>  (7) 
7.0

>  <sd>  (7) 
-1.0

>  <temperature>  (7) 
22.0

>  <Inchi_name>  (7) 
InChI=1S/C2H4O2/c1-2(3)4/h1H3,(H,3,4)

$$$$

     RDKit          2D

  9  8  0  0  0  0  0  0  0  0999 V2000
   -0.3397    1.0778    0.0000 C   0  0  0  0  0  0  0  0  0  0  0  0
    0.8978    0.3634    0.0000 C   0  0  0  0  0  0  0  0  0  0  0  0
    0.0728    0.3634    0.0000 S   0  0  0  0  0  0  0  0  0  0  0  0
    0.3748    1.4903    0.0000 H   0  0  0  0  0  0  0  0  0  0  0  0
   -0.7522    1.7923    0.0000 H   0  0  0  0  0  0  0  0  0  0  0  0
   -1.0542    0.6653    0.0000 H   0  0  0  0  0  0  0  0  0  0  0  0
    0.8978   -0.4616    0.0000 H   0  0  0  0  0  0  0  0  0  0  0  0
    1.7228    0.3634    0.0000 H   0  0  0  0  0  0  0  0  0  0  0  0
    0.8978    1.1884    0.0000 H   0  0  0  0  0  0  0  0  0  0  0  0
  1  3  1  0
  2  3  1  0
  1  4  1  0
  1  5  1  0
  1  6  1  0
  2  7  1  0
  2  8  1  0
  2  9  1  0
M  END
>  <ID>  (8) 
36

>  <InchiKeys>  (8) 
-1

>  <logk_range>  (8) 
3.212455257065278

>  <name>  (8) 
ACD

>  <ph>  (8) 
7.0

>  <sd>  (8) 
-1.0

>  <temperature>  (8) 
22.0

>  <Inchi_name>  (8) 
InChI=1S/C2H6S/c1-3-2/h1-2H3

$$$$

     RDKit          2D

 11 10  0  0  0  0  0  0  0  0999 V2000
    0.8234    1.4289    0.0000 C   0  0  0  0  0  0  0  0  0  0  0  0
    1.2359    0.7145    0.0000 C   0  0  0  0  0  0  0  0  0  0  0  0
    0.8234    0.0000    0.0000 C   0  0  0  0  0  0  0  0  0  0  0  0
    1.2359   -0.7145    0.0000 O   0  0  0  0  0  0  0  0  0  0  0  0
   -0.0016    0.0000    0.0000 O   0  0  0  0  0  0  0  0  0  0  0  0
    1.5379    1.8414    0.0000 H   0  0  0  0  0  0  0  0  0  0  0  0
    0.4109    2.1434    0.0000 H   0  0  0  0  0  0  0  0  0  0  0  0
    0.1089    1.0164    0.0000 H   0  0  0  0  0  0  0  0  0  0  0  0
    1.9731    0.3442    0.0000 H   0  0  0  0  0  0  0  0  0  0  0  0
    1.9731    1.0847    0.0000 H   0  0  0  0  0  0  0  0  0  0  0  0
   -0.4141    0.7145    0.0000 H   0  0  0  0  0  0  0  0  0  0  0  0
  1  2  1  0
  2  3  1  0
  3  4  2  0
  3  5  1  0
  1  6  1  0
  1  7  1  0
  1  8  1  0
  2  9  1  0
  2 10  1  0
  5 11  1  0
M  END
>  <ID>  (9) 
37

>  <InchiKeys>  (9) 
-1

>  <logk_range>  (9) 
3.5380565643793527

>  <name>  (9) 
ACD

>  <ph>  (9) 
7.0

>  <sd>  (9) 
-1.0

>  <temperature>  (9) 
22.0

>  <Inchi_name>  (9) 
InChI=1S/C3H6O2/c1-2-3(4)5/h2H2,1H3,(H,4,5)

$$$$

     RDKit          2D

 18 17  0  0  0  0  0  0  0  0999 V2000
    1.5395    0.4125    0.0000 C   0  0  0  0  0  0  0  0  0  0  0  0
    0.8250    0.0000    0.0000 C   0  0  0  0  0  0  0  0  0  0  0  0
    2.2539    0.0000    0.0000 C   0  0  0  0  0  0  0  0  0  0  0  0
    0.1105    0.4125    0.0000 C   0  0  0  0  0  0  0  0  0  0  0  0
    2.9684    0.4125    0.0000 N   0  0  0  0  0  0  0  0  0  0  0  0
   -0.6039    0.0000    0.0000 N   0  0  0  0  0  0  0  0  0  0  0  0
    1.9097    1.1497    0.0000 H   0  0  0  0  0  0  0  0  0  0  0  0
    1.1692    1.1497    0.0000 H   0  0  0  0  0  0  0  0  0  0  0  0
    0.4547   -0.7372    0.0000 H   0  0  0  0  0  0  0  0  0  0  0  0
    1.1953   -0.7372    0.0000 H   0  0  0  0  0  0  0  0  0  0  0  0
    1.8837   -0.7372    0.0000 H   0  0  0  0  0  0  0  0  0  0  0  0
    2.6242   -0.7372    0.0000 H   0  0  0  0  0  0  0  0  0  0  0  0
    0.4808    1.1497    0.0000 H   0  0  0  0  0  0  0  0  0  0  0  0
   -0.2597    1.1497    0.0000 H   0  0  0  0  0  0  0  0  0  0  0  0
    3.6829   -0.0000    0.0000 H   0  0  0  0  0  0  0  0  0  0  0  0
    2.9684    1.2375    0.0000 H   0  0  0  0  0  0  0  0  0  0  0  0
   -1.3184    0.4125    0.0000 H   0  0  0  0  0  0  0  0  0  0  0  0
   -0.6039   -0.8250    0.0000 H   0  0  0  0  0  0  0  0  0  0  0  0
  1  2  1  0
  1  3  1  0
  2  4  1  0
  3  5  1  0
  4  6  1  0
  1  7  1  0
  1  8  1  0
  2  9  1  0
  2 10  1  0
  3 11  1  0
  3 12  1  0
  4 13  1  0
  4 14  1  0
  5 15  1  0
  5 16  1  0
  6 17  1  0
  6 18  1  0
M  END
>  <ID>  (10) 
38

>  <InchiKeys>  (10) 
-1

>  <logk_range>  (10) 
3.4719664525503626

>  <name>  (10) 
ACD

>  <ph>  (10) 
7.0

>  <sd>  (10) 
-1.0

>  <temperature>  (10) 
22.0

>  <Inchi_name>  (10) 
InChI=1S/C4H12N2/c5-3-1-2-4-6/h1-6H2

$$$$

     RDKit          2D

 14 13  0  0  0  0  0  0  0  0999 V2000
    1.5395    0.4125    0.0000 C   0  0  0  0  0  0  0  0  0  0  0  0
    0.8250   -0.0000    0.0000 C   0  0  0  0  0  0  0  0  0  0  0  0
    2.2539   -0.0000    0.0000 C   0  0  0  0  0  0  0  0  0  0  0  0
    0.1105    0.4125    0.0000 C   0  0  0  0  0  0  0  0  0  0  0  0
    2.9684    0.4125    0.0000 O   0  0  0  0  0  0  0  0  0  0  0  0
    2.2539   -0.8250    0.0000 O   0  0  0  0  0  0  0  0  0  0  0  0
   -0.6039    0.0000    0.0000 O   0  0  0  0  0  0  0  0  0  0  0  0
    0.1105    1.2375    0.0000 O   0  0  0  0  0  0  0  0  0  0  0  0
    1.9097    1.1497    0.0000 H   0  0  0  0  0  0  0  0  0  0  0  0
    1.1692    1.1497    0.0000 H   0  0  0  0  0  0  0  0  0  0  0  0
    0.4547   -0.7372    0.0000 H   0  0  0  0  0  0  0  0  0  0  0  0
    1.1953   -0.7372    0.0000 H   0  0  0  0  0  0  0  0  0  0  0  0
    1.5395   -1.2375    0.0000 H   0  0  0  0  0  0  0  0  0  0  0  0
    0.8250    1.6500    0.0000 H   0  0  0  0  0  0  0  0  0  0  0  0
  1  2  1  0
  1  3  1  0
  2  4  1  0
  3  5  2  0
  3  6  1  0
  4  7  2  0
  4  8  1  0
  1  9  1  0
  1 10  1  0
  2 11  1  0
  2 12  1  0
  6 13  1  0
  8 14  1  0
M  END
>  <ID>  (11) 
39

>  <InchiKeys>  (11) 
-1

>  <logk_range>  (11) 
4.163559631243574

>  <name>  (11) 
ACD

>  <ph>  (11) 
7.0

>  <sd>  (11) 
-1.0

>  <temperature>  (11) 
22.0

>  <Inchi_name>  (11) 
InChI=1S/C4H6O4/c5-3(6)1-2-4(7)8/h1-2H2,(H,5,6)(H,7,8)

$$$$

     RDKit          2D

 14 13  0  0  0  0  0  0  0  0999 V2000
    1.2375    2.1434    0.0000 C   0  0  0  0  0  0  0  0  0  0  0  0
    0.8250    1.4289    0.0000 C   0  0  0  0  0  0  0  0  0  0  0  0
    1.2375    0.7145    0.0000 C   0  0  0  0  0  0  0  0  0  0  0  0
    0.8250    0.0000    0.0000 C   0  0  0  0  0  0  0  0  0  0  0  0
    1.2375   -0.7145    0.0000 O   0  0  0  0  0  0  0  0  0  0  0  0
    0.0000    0.0000    0.0000 O   0  0  0  0  0  0  0  0  0  0  0  0
    1.9520    1.7309    0.0000 H   0  0  0  0  0  0  0  0  0  0  0  0
    1.6500    2.8579    0.0000 H   0  0  0  0  0  0  0  0  0  0  0  0
    0.5230    2.5559    0.0000 H   0  0  0  0  0  0  0  0  0  0  0  0
    0.0878    1.7992    0.0000 H   0  0  0  0  0  0  0  0  0  0  0  0
    0.0878    1.0587    0.0000 H   0  0  0  0  0  0  0  0  0  0  0  0
    1.9747    0.3442    0.0000 H   0  0  0  0  0  0  0  0  0  0  0  0
    1.9747    1.0847    0.0000 H   0  0  0  0  0  0  0  0  0  0  0  0
   -0.4125    0.7145    0.0000 H   0  0  0  0  0  0  0  0  0  0  0  0
  1  2  1  0
  2  3  1  0
  3  4  1  0
  4  5  2  0
  4  6  1  0
  1  7  1  0
  1  8  1  0
  1  9  1  0
  2 10  1  0
  2 11  1  0
  3 12  1  0
  3 13  1  0
  6 14  1  0
M  END
>  <ID>  (12) 
40

>  <InchiKeys>  (12) 
-1

>  <logk_range>  (12) 
4.763028270603671

>  <name>  (12) 
ACD

>  <ph>  (12) 
7.0

>  <sd>  (12) 
-1.0

>  <temperature>  (12) 
22.0

>  <Inchi_name>  (12) 
InChI=1S/C4H8O2/c1-2-3-4(5)6/h2-3H2,1H3,(H,5,6)

$$$$

     RDKit          2D

 14 13  0  0  0  0  0  0  0  0999 V2000
    0.8250    1.4289    0.0000 C   0  0  0  0  0  0  0  0  0  0  0  0
    2.0625    0.7145    0.0000 C   0  0  0  0  0  0  0  0  0  0  0  0
    1.2375    0.7145    0.0000 C   0  0  0  0  0  0  0  0  0  0  0  0
    0.8250    0.0000    0.0000 C   0  0  0  0  0  0  0  0  0  0  0  0
    1.2375   -0.7145    0.0000 O   0  0  0  0  0  0  0  0  0  0  0  0
    0.0000    0.0000    0.0000 O   0  0  0  0  0  0  0  0  0  0  0  0
    1.5395    1.8414    0.0000 H   0  0  0  0  0  0  0  0  0  0  0  0
    0.4125    2.1434    0.0000 H   0  0  0  0  0  0  0  0  0  0  0  0
    0.1105    1.0164    0.0000 H   0  0  0  0  0  0  0  0  0  0  0  0
    2.0625   -0.1105    0.0000 H   0  0  0  0  0  0  0  0  0  0  0  0
    2.8875    0.7145    0.0000 H   0  0  0  0  0  0  0  0  0  0  0  0
    2.0625    1.5395    0.0000 H   0  0  0  0  0  0  0  0  0  0  0  0
    1.6500    1.4289    0.0000 H   0  0  0  0  0  0  0  0  0  0  0  0
   -0.4125    0.7145    0.0000 H   0  0  0  0  0  0  0  0  0  0  0  0
  1  3  1  0
  2  3  1  0
  3  4  1  0
  4  5  2  0
  4  6  1  0
  1  7  1  0
  1  8  1  0
  1  9  1  0
  2 10  1  0
  2 11  1  0
  2 12  1  0
  3 13  1  0
  6 14  1  0
M  END
>  <ID>  (13) 
41

>  <InchiKeys>  (13) 
-1

>  <logk_range>  (13) 
2.6741486494265287

>  <name>  (13) 
ACD

>  <ph>  (13) 
7.0

>  <sd>  (13) 
-1.0

>  <temperature>  (13) 
22.0

>  <Inchi_name>  (13) 
InChI=1S/C4H8O2/c1-3(2)4(5)6/h3H,1-2H3,(H,5,6)

$$$$

     RDKit          2D

 17 16  0  0  0  0  0  0  0  0999 V2000
   -0.1914    0.7134    0.0000 C   0  0  0  0  0  0  0  0  0  0  0  0
    0.5230    1.1259    0.0000 C   0  0  0  0  0  0  0  0  0  0  0  0
    1.2375    0.7134    0.0000 C   0  0  0  0  0  0  0  0  0  0  0  0
    1.9520    1.1259    0.0000 C   0  0  0  0  0  0  0  0  0  0  0  0
    2.6664    0.7134    0.0000 C   0  0  0  0  0  0  0  0  0  0  0  0
    3.3809    1.1259    0.0000 O   0  0  0  0  0  0  0  0  0  0  0  0
    2.6664   -0.1116    0.0000 O   0  0  0  0  0  0  0  0  0  0  0  0
   -0.6039    1.4279    0.0000 H   0  0  0  0  0  0  0  0  0  0  0  0
   -0.9059    0.3009    0.0000 H   0  0  0  0  0  0  0  0  0  0  0  0
    0.2211   -0.0010    0.0000 H   0  0  0  0  0  0  0  0  0  0  0  0
    0.8933    1.8632    0.0000 H   0  0  0  0  0  0  0  0  0  0  0  0
    0.1528    1.8632    0.0000 H   0  0  0  0  0  0  0  0  0  0  0  0
    0.8672   -0.0238    0.0000 H   0  0  0  0  0  0  0  0  0  0  0  0
    1.6078   -0.0238    0.0000 H   0  0  0  0  0  0  0  0  0  0  0  0
    2.3222    1.8632    0.0000 H   0  0  0  0  0  0  0  0  0  0  0  0
    1.5817    1.8632    0.0000 H   0  0  0  0  0  0  0  0  0  0  0  0
    1.9520   -0.5241    0.0000 H   0  0  0  0  0  0  0  0  0  0  0  0
  1  2  1  0
  2  3  1  0
  3  4  1  0
  4  5  1  0
  5  6  2  0
  5  7  1  0
  1  8  1  0
  1  9  1  0
  1 10  1  0
  2 11  1  0
  2 12  1  0
  3 13  1  0
  3 14  1  0
  4 15  1  0
  4 16  1  0
  7 17  1  0
M  END
>  <ID>  (14) 
42

>  <InchiKeys>  (14) 
-1

>  <logk_range>  (14) 
5.7477993600729755

>  <name>  (14) 
ACD

>  <ph>  (14) 
7.0

>  <sd>  (14) 
-1.0

>  <temperature>  (14) 
22.0

>  <Inchi_name>  (14) 
InChI=1S/C5H10O2/c1-2-3-4-5(6)7/h2-4H2,1H3,(H,6,7)

$$$$

     RDKit          2D

 17 16  0  0  0  0  0  0  0  0999 V2000
    1.2465    2.1357    0.0000 C   0  0  0  0  0  0  0  0  0  0  0  0
    0.0090    1.4212    0.0000 C   0  0  0  0  0  0  0  0  0  0  0  0
    1.2465    0.7068    0.0000 C   0  0  0  0  0  0  0  0  0  0  0  0
    0.8340    1.4212    0.0000 C   0  0  0  0  0  0  0  0  0  0  0  0
    0.8340   -0.0077    0.0000 C   0  0  0  0  0  0  0  0  0  0  0  0
    1.2465   -0.7222    0.0000 O   0  0  0  0  0  0  0  0  0  0  0  0
    0.0090   -0.0077    0.0000 O   0  0  0  0  0  0  0  0  0  0  0  0
    1.9610    1.7232    0.0000 H   0  0  0  0  0  0  0  0  0  0  0  0
    1.6590    2.8502    0.0000 H   0  0  0  0  0  0  0  0  0  0  0  0
    0.5320    2.5482    0.0000 H   0  0  0  0  0  0  0  0  0  0  0  0
    0.0090    2.2462    0.0000 H   0  0  0  0  0  0  0  0  0  0  0  0
   -0.8160    1.4212    0.0000 H   0  0  0  0  0  0  0  0  0  0  0  0
    0.0090    0.5962    0.0000 H   0  0  0  0  0  0  0  0  0  0  0  0
    1.9838    0.3365    0.0000 H   0  0  0  0  0  0  0  0  0  0  0  0
    1.9838    1.0770    0.0000 H   0  0  0  0  0  0  0  0  0  0  0  0
    0.4215    2.1357    0.0000 H   0  0  0  0  0  0  0  0  0  0  0  0
   -0.5743   -0.5911    0.0000 H   0  0  0  0  0  0  0  0  0  0  0  0
  1  4  1  0
  2  4  1  0
  3  4  1  0
  3  5  1  0
  5  6  2  0
  5  7  1  0
  1  8  1  0
  1  9  1  0
  1 10  1  0
  2 11  1  0
  2 12  1  0
  2 13  1  0
  3 14  1  0
  3 15  1  0
  4 16  1  0
  7 17  1  0
M  END
>  <ID>  (15) 
43

>  <InchiKeys>  (15) 
-1

>  <logk_range>  (15) 
3.5667118201397288

>  <name>  (15) 
ACD

>  <ph>  (15) 
7.0

>  <sd>  (15) 
-1.0

>  <temperature>  (15) 
22.0

>  <Inchi_name>  (15) 
InChI=1S/C5H10O2/c1-4(2)3-5(6)7/h4H,3H2,1-2H3,(H,6,7)

$$$$

     RDKit          2D

 21 20  0  0  0  0  0  0  0  0999 V2000
    3.9039    1.4298    0.0000 C   0  0  0  0  0  0  0  0  0  0  0  0
    3.1895    1.8423    0.0000 C   0  0  0  0  0  0  0  0  0  0  0  0
    4.6184    1.8423    0.0000 C   0  0  0  0  0  0  0  0  0  0  0  0
    2.4750    1.4298    0.0000 C   0  0  0  0  0  0  0  0  0  0  0  0
    5.3329    1.4298    0.0000 C   0  0  0  0  0  0  0  0  0  0  0  0
    1.7605    1.8423    0.0000 N   0  0  0  0  0  0  0  0  0  0  0  0
    6.0474    1.8423    0.0000 N   0  0  0  0  0  0  0  0  0  0  0  0
    3.5337    0.6925    0.0000 H   0  0  0  0  0  0  0  0  0  0  0  0
    4.2742    0.6925    0.0000 H   0  0  0  0  0  0  0  0  0  0  0  0
    3.5597    2.5795    0.0000 H   0  0  0  0  0  0  0  0  0  0  0  0
    2.8192    2.5795    0.0000 H   0  0  0  0  0  0  0  0  0  0  0  0
    4.9887    2.5795    0.0000 H   0  0  0  0  0  0  0  0  0  0  0  0
    4.2482    2.5795    0.0000 H   0  0  0  0  0  0  0  0  0  0  0  0
    2.1047    0.6925    0.0000 H   0  0  0  0  0  0  0  0  0  0  0  0
    2.8453    0.6925    0.0000 H   0  0  0  0  0  0  0  0  0  0  0  0
    4.9626    0.6925    0.0000 H   0  0  0  0  0  0  0  0  0  0  0  0
    5.7031    0.6925    0.0000 H   0  0  0  0  0  0  0  0  0  0  0  0
    1.7605    2.6673    0.0000 H   0  0  0  0  0  0  0  0  0  0  0  0
    1.0461    1.4298    0.0000 H   0  0  0  0  0  0  0  0  0  0  0  0
    6.7618    1.4298    0.0000 H   0  0  0  0  0  0  0  0  0  0  0  0
    6.0474    2.6673    0.0000 H   0  0  0  0  0  0  0  0  0  0  0  0
  1  2  1  0
  1  3  1  0
  2  4  1  0
  3  5  1  0
  4  6  1  0
  5  7  1  0
  1  8  1  0
  1  9  1  0
  2 10  1  0
  2 11  1  0
  3 12  1  0
  3 13  1  0
  4 14  1  0
  4 15  1  0
  5 16  1  0
  5 17  1  0
  6 18  1  0
  6 19  1  0
  7 20  1  0
  7 21  1  0
M  END
>  <ID>  (16) 
44

>  <InchiKeys>  (16) 
-1

>  <logk_range>  (16) 
3.3638415951183864

>  <name>  (16) 
ACD

>  <ph>  (16) 
7.0

>  <sd>  (16) 
-1.0

>  <temperature>  (16) 
22.0

>  <Inchi_name>  (16) 
InChI=1S/C5H14N2/c6-4-2-1-3-5-7/h1-7H2

$$$$

     RDKit          2D

 11 11  0  0  0  0  0  0  0  0999 V2000
    0.7145    1.2375    0.0000 C   0  0  0  0  0  0  0  0  0  0  0  0
    1.4289    0.8250    0.0000 C   0  0  0  0  0  0  0  0  0  0  0  0
    0.0000    0.8250    0.0000 C   0  0  0  0  0  0  0  0  0  0  0  0
    1.4289   -0.0000    0.0000 C   0  0  0  0  0  0  0  0  0  0  0  0
    0.0000    0.0000    0.0000 C   0  0  0  0  0  0  0  0  0  0  0  0
    0.7145   -0.4125    0.0000 N   0  0  0  0  0  0  0  0  0  0  0  0
    0.7145    2.0625    0.0000 H   0  0  0  0  0  0  0  0  0  0  0  0
    2.1434    1.2375    0.0000 H   0  0  0  0  0  0  0  0  0  0  0  0
   -0.7145    1.2375    0.0000 H   0  0  0  0  0  0  0  0  0  0  0  0
    2.1434   -0.4125    0.0000 H   0  0  0  0  0  0  0  0  0  0  0  0
   -0.7145   -0.4125    0.0000 H   0  0  0  0  0  0  0  0  0  0  0  0
  1  2  2  0
  1  3  1  0
  2  4  1  0
  3  5  2  0
  4  6  2  0
  5  6  1  0
  1  7  1  0
  2  8  1  0
  3  9  1  0
  4 10  1  0
  5 11  1  0
M  END
>  <ID>  (17) 
45

>  <InchiKeys>  (17) 
-1

>  <logk_range>  (17) 
2.5416019934645457

>  <name>  (17) 
ACD

>  <ph>  (17) 
7.0

>  <sd>  (17) 
-1.0

>  <temperature>  (17) 
22.0

>  <Inchi_name>  (17) 
InChI=1S/C5H5N/c1-2-4-6-5-3-1/h1-5H

$$$$

     RDKit          2D

 13 13  0  0  0  0  0  0  0  0999 V2000
    0.5496    1.2058    0.0000 C   0  0  0  0  0  0  0  0  0  0  0  0
   -0.1649   -0.0317    0.0000 C   0  0  0  0  0  0  0  0  0  0  0  0
    1.2641    0.7933    0.0000 C   0  0  0  0  0  0  0  0  0  0  0  0
    0.5496   -0.4442    0.0000 C   0  0  0  0  0  0  0  0  0  0  0  0
   -0.1649    0.7933    0.0000 C   0  0  0  0  0  0  0  0  0  0  0  0
    1.2641   -0.0317    0.0000 C   0  0  0  0  0  0  0  0  0  0  0  0
   -0.8793    1.2058    0.0000 Cl  0  0  0  0  0  0  0  0  0  0  0  0
    1.9785   -0.4442    0.0000 O   0  0  0  0  0  0  0  0  0  0  0  0
    0.5496    2.0308    0.0000 H   0  0  0  0  0  0  0  0  0  0  0  0
   -0.8793   -0.4442    0.0000 H   0  0  0  0  0  0  0  0  0  0  0  0
    1.9785    1.2058    0.0000 H   0  0  0  0  0  0  0  0  0  0  0  0
    0.5496   -1.2692    0.0000 H   0  0  0  0  0  0  0  0  0  0  0  0
    1.9785   -1.2692    0.0000 H   0  0  0  0  0  0  0  0  0  0  0  0
  1  3  2  0
  1  5  1  0
  2  4  1  0
  2  5  2  0
  3  6  1  0
  4  6  2  0
  5  7  1  0
  6  8  1  0
  1  9  1  0
  2 10  1  0
  3 11  1  0
  4 12  1  0
  8 13  1  0
M  END
>  <ID>  (18) 
46

>  <InchiKeys>  (18) 
-1

>  <logk_range>  (18) 
4.941642422609304

>  <name>  (18) 
ACD

>  <ph>  (18) 
7.0

>  <sd>  (18) 
-1.0

>  <temperature>  (18) 
22.0

>  <Inchi_name>  (18) 
InChI=1S/C6H5ClO/c7-5-1-3-6(8)4-2-5/h1-4,8H

$$$$

     RDKit          2D

 13 13  0  0  0  0  0  0  0  0999 V2000
    0.8244    1.5548    0.0000 C   0  0  0  0  0  0  0  0  0  0  0  0
    1.5389    1.1423    0.0000 C   0  0  0  0  0  0  0  0  0  0  0  0
    0.1099    1.1423    0.0000 C   0  0  0  0  0  0  0  0  0  0  0  0
    1.5389    0.3173    0.0000 C   0  0  0  0  0  0  0  0  0  0  0  0
    0.1099    0.3173    0.0000 C   0  0  0  0  0  0  0  0  0  0  0  0
    0.8244   -0.0952    0.0000 C   0  0  0  0  0  0  0  0  0  0  0  0
    0.8244   -0.9202    0.0000 O   0  0  0  0  0  0  0  0  0  0  0  0
    0.8244    2.3798    0.0000 H   0  0  0  0  0  0  0  0  0  0  0  0
    2.2533    1.5548    0.0000 H   0  0  0  0  0  0  0  0  0  0  0  0
   -0.6046    1.5548    0.0000 H   0  0  0  0  0  0  0  0  0  0  0  0
    2.2533   -0.0952    0.0000 H   0  0  0  0  0  0  0  0  0  0  0  0
   -0.6046   -0.0952    0.0000 H   0  0  0  0  0  0  0  0  0  0  0  0
    0.1099   -1.3327    0.0000 H   0  0  0  0  0  0  0  0  0  0  0  0
  1  2  2  0
  1  3  1  0
  2  4  1  0
  3  5  2  0
  4  6  2  0
  5  6  1  0
  6  7  1  0
  1  8  1  0
  2  9  1  0
  3 10  1  0
  4 11  1  0
  5 12  1  0
  7 13  1  0
M  END
>  <ID>  (19) 
47

>  <InchiKeys>  (19) 
-1

>  <logk_range>  (19) 
2.9231615807191558

>  <name>  (19) 
ACD

>  <ph>  (19) 
7.0

>  <sd>  (19) 
-1.0

>  <temperature>  (19) 
22.0

>  <Inchi_name>  (19) 
InChI=1S/C6H6O/c7-6-4-2-1-3-5-6/h1-5,7H

$$$$

     RDKit          2D

 14 14  0  0  0  0  0  0  0  0999 V2000
    1.5820    0.2062    0.0000 C   0  0  0  0  0  0  0  0  0  0  0  0
    0.1531    1.8563    0.0000 C   0  0  0  0  0  0  0  0  0  0  0  0
    0.8676    1.4438    0.0000 C   0  0  0  0  0  0  0  0  0  0  0  0
   -0.5614    1.4438    0.0000 C   0  0  0  0  0  0  0  0  0  0  0  0
    0.1531    0.2063    0.0000 C   0  0  0  0  0  0  0  0  0  0  0  0
    0.8676    0.6188    0.0000 C   0  0  0  0  0  0  0  0  0  0  0  0
   -0.5614    0.6188    0.0000 N   0  0  0  0  0  0  0  0  0  0  0  0
    1.1695   -0.5082    0.0000 H   0  0  0  0  0  0  0  0  0  0  0  0
    2.2965   -0.2063    0.0000 H   0  0  0  0  0  0  0  0  0  0  0  0
    1.9945    0.9207    0.0000 H   0  0  0  0  0  0  0  0  0  0  0  0
    0.1531    2.6813    0.0000 H   0  0  0  0  0  0  0  0  0  0  0  0
    1.5820    1.8562    0.0000 H   0  0  0  0  0  0  0  0  0  0  0  0
   -1.2758    1.8563    0.0000 H   0  0  0  0  0  0  0  0  0  0  0  0
    0.1531   -0.6187    0.0000 H   0  0  0  0  0  0  0  0  0  0  0  0
  1  6  1  0
  2  3  2  0
  2  4  1  0
  3  6  1  0
  4  7  2  0
  5  6  2  0
  5  7  1  0
  1  8  1  0
  1  9  1  0
  1 10  1  0
  2 11  1  0
  3 12  1  0
  4 13  1  0
  5 14  1  0
M  END
>  <ID>  (20) 
48

>  <InchiKeys>  (20) 
-1

>  <logk_range>  (20) 
2.9231615807191558

>  <name>  (20) 
ACD

>  <ph>  (20) 
7.0

>  <sd>  (20) 
-1.0

>  <temperature>  (20) 
22.0

>  <Inchi_name>  (20) 
InChI=1S/C6H7N/c1-6-3-2-4-7-5-6/h2-5H,1H3

$$$$

     RDKit          2D

 16 16  0  0  0  0  0  0  0  0999 V2000
    1.6969   -0.2578    0.0000 C   0  0  0  0  0  0  0  0  0  0  0  0
    0.2679    1.3922    0.0000 C   0  0  0  0  0  0  0  0  0  0  0  0
    0.9824    0.9797    0.0000 C   0  0  0  0  0  0  0  0  0  0  0  0
   -0.4465    0.9797    0.0000 C   0  0  0  0  0  0  0  0  0  0  0  0
    0.2679   -0.2578    0.0000 C   0  0  0  0  0  0  0  0  0  0  0  0
    0.9824    0.1547    0.0000 C   0  0  0  0  0  0  0  0  0  0  0  0
   -0.4465    0.1547    0.0000 C   0  0  0  0  0  0  0  0  0  0  0  0
   -1.1610   -0.2578    0.0000 O   0  0  0  0  0  0  0  0  0  0  0  0
    1.2844   -0.9723    0.0000 H   0  0  0  0  0  0  0  0  0  0  0  0
    2.4113   -0.6703    0.0000 H   0  0  0  0  0  0  0  0  0  0  0  0
    2.1094    0.4567    0.0000 H   0  0  0  0  0  0  0  0  0  0  0  0
    0.2679    2.2172    0.0000 H   0  0  0  0  0  0  0  0  0  0  0  0
    1.6969    1.3922    0.0000 H   0  0  0  0  0  0  0  0  0  0  0  0
   -1.1610    1.3922    0.0000 H   0  0  0  0  0  0  0  0  0  0  0  0
    0.2679   -1.0828    0.0000 H   0  0  0  0  0  0  0  0  0  0  0  0
   -1.8755    0.1547    0.0000 H   0  0  0  0  0  0  0  0  0  0  0  0
  1  6  1  0
  2  3  2  0
  2  4  1  0
  3  6  1  0
  4  7  2  0
  5  6  2  0
  5  7  1  0
  7  8  1  0
  1  9  1  0
  1 10  1  0
  1 11  1  0
  2 12  1  0
  3 13  1  0
  4 14  1  0
  5 15  1  0
  8 16  1  0
M  END
>  <ID>  (21) 
49

>  <InchiKeys>  (21) 
-1

>  <logk_range>  (21) 
3.879499813722586

>  <name>  (21) 
ACD

>  <ph>  (21) 
7.0

>  <sd>  (21) 
-1.0

>  <temperature>  (21) 
22.0

>  <Inchi_name>  (21) 
InChI=1S/C7H8O/c1-6-3-2-4-7(8)5-6/h2-5,8H,1H3

$$$$

     RDKit          2D

 30 30  0  0  1  0  0  0  0  0999 V2000
    4.0089    2.9116    0.0000 C   0  0  0  0  0  0  0  0  0  0  0  0
    3.5964    2.1971    0.0000 C   0  0  0  0  0  0  0  0  0  0  0  0
    3.5964    3.6261    0.0000 C   0  0  0  0  0  0  0  0  0  0  0  0
    2.7714    2.1971    0.0000 C   0  0  0  0  0  0  0  0  0  0  0  0
    2.7714    3.6261    0.0000 C   0  0  0  0  0  0  0  0  0  0  0  0
    1.5339    2.9116    0.0000 C   0  0  0  0  0  0  0  0  0  0  0  0
   -0.9411    1.4827    0.0000 C   0  0  0  0  0  0  0  0  0  0  0  0
    2.3589    2.9116    0.0000 C   0  0  0  0  0  0  0  0  0  0  0  0
    1.1214    2.1971    0.0000 C   0  0  0  0  0  0  0  0  0  0  0  0
   -0.1161    1.4827    0.0000 C   0  0  0  0  0  0  0  0  0  0  0  0
    1.5339    1.4827    0.0000 C   0  0  0  0  0  0  0  0  0  0  0  0
   -1.3536    0.7682    0.0000 N   0  0  0  0  0  0  0  0  0  0  0  0
    0.2964    2.1971    0.0000 N   0  0  0  0  0  0  0  0  0  0  0  0
    0.2964    0.7682    0.0000 O   0  0  0  0  0  0  0  0  0  0  0  0
    2.3589    1.4827    0.0000 O   0  0  0  0  0  0  0  0  0  0  0  0
    1.1214    0.7682    0.0000 O   0  0  0  0  0  0  0  0  0  0  0  0
    4.8339    2.9116    0.0000 H   0  0  0  0  0  0  0  0  0  0  0  0
    4.0089    1.4827    0.0000 H   0  0  0  0  0  0  0  0  0  0  0  0
    4.0089    4.3405    0.0000 H   0  0  0  0  0  0  0  0  0  0  0  0
    1.9464    2.1971    0.0000 H   0  0  0  0  0  0  0  0  0  0  0  0
    2.3589    4.3405    0.0000 H   0  0  0  0  0  0  0  0  0  0  0  0
    1.4860    3.7352    0.0000 H   0  0  0  0  0  0  0  0  0  0  0  0
    0.8447    3.3650    0.0000 H   0  0  0  0  0  0  0  0  0  0  0  0
   -0.9890    2.3063    0.0000 H   0  0  0  0  0  0  0  0  0  0  0  0
   -1.6303    1.9360    0.0000 H   0  0  0  0  0  0  0  0  0  0  0  0
    0.7089    1.4827    0.0000 H   0  0  0  0  0  0  0  0  0  0  0  0
   -2.1786    0.7682    0.0000 H   0  0  0  0  0  0  0  0  0  0  0  0
   -0.9411    0.0537    0.0000 H   0  0  0  0  0  0  0  0  0  0  0  0
   -0.1161    2.9116    0.0000 H   0  0  0  0  0  0  0  0  0  0  0  0
    1.5339    0.0537    0.0000 H   0  0  0  0  0  0  0  0  0  0  0  0
  1  2  2  0
  1  3  1  0
  2  4  1  0
  3  5  2  0
  4  8  2  0
  5  8  1  0
  6  8  1  0
  9  6  1  0
  7 10  1  0
  7 12  1  0
  9 11  1  0
  9 13  1  0
 10 13  1  0
 10 14  2  0
 11 15  2  0
 11 16  1  0
  1 17  1  0
  2 18  1  0
  3 19  1  0
  4 20  1  0
  5 21  1  0
  6 22  1  0
  6 23  1  0
  7 24  1  0
  7 25  1  0
  9 26  1  6
 12 27  1  0
 12 28  1  0
 13 29  1  0
 16 30  1  0
M  END
>  <ID>  (22) 
55

>  <InchiKeys>  (22) 
-1

>  <logk_range>  (22) 
2.995732273553991

>  <name>  (22) 
ACD

>  <ph>  (22) 
7.4

>  <sd>  (22) 
-1.0

>  <temperature>  (22) 
23.0

>  <Inchi_name>  (22) 
InChI=1S/C11H14N2O3/c12-7-10(14)13-9(11(15)16)6-8-4-2-1-3-5-8/h1-5,9H,6-7,12H2,(H,13,14)(H,15,16)/t9-/m0/s1

$$$$

     RDKit          2D

 30 30  0  0  1  0  0  0  0  0999 V2000
    4.0089    2.9116    0.0000 C   0  0  0  0  0  0  0  0  0  0  0  0
    3.5964    2.1971    0.0000 C   0  0  0  0  0  0  0  0  0  0  0  0
    3.5964    3.6261    0.0000 C   0  0  0  0  0  0  0  0  0  0  0  0
    2.7714    2.1971    0.0000 C   0  0  0  0  0  0  0  0  0  0  0  0
    2.7714    3.6261    0.0000 C   0  0  0  0  0  0  0  0  0  0  0  0
    1.5339    2.9116    0.0000 C   0  0  0  0  0  0  0  0  0  0  0  0
   -0.9411    1.4827    0.0000 C   0  0  0  0  0  0  0  0  0  0  0  0
    2.3589    2.9116    0.0000 C   0  0  0  0  0  0  0  0  0  0  0  0
    1.1214    2.1971    0.0000 C   0  0  0  0  0  0  0  0  0  0  0  0
   -0.1161    1.4827    0.0000 C   0  0  0  0  0  0  0  0  0  0  0  0
    1.5339    1.4827    0.0000 C   0  0  0  0  0  0  0  0  0  0  0  0
   -1.3536    0.7682    0.0000 N   0  0  0  0  0  0  0  0  0  0  0  0
    0.2964    2.1971    0.0000 N   0  0  0  0  0  0  0  0  0  0  0  0
    0.2964    0.7682    0.0000 O   0  0  0  0  0  0  0  0  0  0  0  0
    2.3589    1.4827    0.0000 O   0  0  0  0  0  0  0  0  0  0  0  0
    1.1214    0.7682    0.0000 O   0  0  0  0  0  0  0  0  0  0  0  0
    4.8339    2.9116    0.0000 H   0  0  0  0  0  0  0  0  0  0  0  0
    4.0089    1.4827    0.0000 H   0  0  0  0  0  0  0  0  0  0  0  0
    4.0089    4.3405    0.0000 H   0  0  0  0  0  0  0  0  0  0  0  0
    1.9464    2.1971    0.0000 H   0  0  0  0  0  0  0  0  0  0  0  0
    2.3589    4.3405    0.0000 H   0  0  0  0  0  0  0  0  0  0  0  0
    1.4860    3.7352    0.0000 H   0  0  0  0  0  0  0  0  0  0  0  0
    0.8447    3.3650    0.0000 H   0  0  0  0  0  0  0  0  0  0  0  0
   -0.9890    2.3063    0.0000 H   0  0  0  0  0  0  0  0  0  0  0  0
   -1.6303    1.9360    0.0000 H   0  0  0  0  0  0  0  0  0  0  0  0
    0.7089    1.4827    0.0000 H   0  0  0  0  0  0  0  0  0  0  0  0
   -2.1786    0.7682    0.0000 H   0  0  0  0  0  0  0  0  0  0  0  0
   -0.9411    0.0537    0.0000 H   0  0  0  0  0  0  0  0  0  0  0  0
   -0.1161    2.9116    0.0000 H   0  0  0  0  0  0  0  0  0  0  0  0
    1.5339    0.0537    0.0000 H   0  0  0  0  0  0  0  0  0  0  0  0
  1  2  2  0
  1  3  1  0
  2  4  1  0
  3  5  2  0
  4  8  2  0
  5  8  1  0
  6  8  1  0
  9  6  1  0
  7 10  1  0
  7 12  1  0
  9 11  1  0
  9 13  1  0
 10 13  1  0
 10 14  2  0
 11 15  2  0
 11 16  1  0
  1 17  1  0
  2 18  1  0
  3 19  1  0
  4 20  1  0
  5 21  1  0
  6 22  1  0
  6 23  1  0
  7 24  1  0
  7 25  1  0
  9 26  1  1
 12 27  1  0
 12 28  1  0
 13 29  1  0
 16 30  1  0
M  END
>  <ID>  (23) 
56

>  <InchiKeys>  (23) 
-1

>  <logk_range>  (23) 
3.1354942159291497

>  <name>  (23) 
ACD

>  <ph>  (23) 
7.4

>  <sd>  (23) 
-1.0

>  <temperature>  (23) 
23.0

>  <Inchi_name>  (23) 
InChI=1S/C11H14N2O3/c12-7-10(14)13-9(11(15)16)6-8-4-2-1-3-5-8/h1-5,9H,6-7,12H2,(H,13,14)(H,15,16)/t9-/m1/s1

$$$$

     RDKit          2D

 30 30  0  0  1  0  0  0  0  0999 V2000
   -1.2060    1.6026    0.0000 C   0  0  0  0  0  0  0  0  0  0  0  0
   -1.2060    2.4276    0.0000 C   0  0  0  0  0  0  0  0  0  0  0  0
   -0.4916    1.1901    0.0000 C   0  0  0  0  0  0  0  0  0  0  0  0
   -0.4916    2.8401    0.0000 C   0  0  0  0  0  0  0  0  0  0  0  0
    0.2229    1.6026    0.0000 C   0  0  0  0  0  0  0  0  0  0  0  0
    0.9374    2.8401    0.0000 C   0  0  0  0  0  0  0  0  0  0  0  0
    3.7953    2.8401    0.0000 C   0  0  0  0  0  0  0  0  0  0  0  0
    0.2229    2.4276    0.0000 C   0  0  0  0  0  0  0  0  0  0  0  0
    1.6518    2.4276    0.0000 C   0  0  0  0  0  0  0  0  0  0  0  0
    4.5097    2.4276    0.0000 C   0  0  0  0  0  0  0  0  0  0  0  0
    2.3663    2.8401    0.0000 C   0  0  0  0  0  0  0  0  0  0  0  0
    1.6518    1.6026    0.0000 N   0  0  0  0  0  0  0  0  0  0  0  0
    3.0808    2.4276    0.0000 N   0  0  0  0  0  0  0  0  0  0  0  0
    5.2242    2.8401    0.0000 O   0  0  0  0  0  0  0  0  0  0  0  0
    4.5097    1.6026    0.0000 O   0  0  0  0  0  0  0  0  0  0  0  0
    2.3663    3.6651    0.0000 O   0  0  0  0  0  0  0  0  0  0  0  0
   -1.9205    1.1901    0.0000 H   0  0  0  0  0  0  0  0  0  0  0  0
   -1.9205    2.8401    0.0000 H   0  0  0  0  0  0  0  0  0  0  0  0
   -0.4916    0.3651    0.0000 H   0  0  0  0  0  0  0  0  0  0  0  0
   -0.4916    3.6651    0.0000 H   0  0  0  0  0  0  0  0  0  0  0  0
    0.9374    1.1901    0.0000 H   0  0  0  0  0  0  0  0  0  0  0  0
    1.3076    3.5773    0.0000 H   0  0  0  0  0  0  0  0  0  0  0  0
    0.5671    3.5773    0.0000 H   0  0  0  0  0  0  0  0  0  0  0  0
    4.1655    3.5773    0.0000 H   0  0  0  0  0  0  0  0  0  0  0  0
    3.4250    3.5773    0.0000 H   0  0  0  0  0  0  0  0  0  0  0  0
    1.6518    3.2526    0.0000 H   0  0  0  0  0  0  0  0  0  0  0  0
    2.1052    0.9133    0.0000 H   0  0  0  0  0  0  0  0  0  0  0  0
    2.4755    1.5546    0.0000 H   0  0  0  0  0  0  0  0  0  0  0  0
    3.0808    1.6026    0.0000 H   0  0  0  0  0  0  0  0  0  0  0  0
    3.7953    1.1901    0.0000 H   0  0  0  0  0  0  0  0  0  0  0  0
  1  2  2  0
  1  3  1  0
  2  4  1  0
  3  5  2  0
  4  8  2  0
  5  8  1  0
  6  8  1  0
  9  6  1  0
  7 10  1  0
 13  7  1  0
  9 11  1  0
  9 12  1  0
 10 14  2  0
 10 15  1  0
 11 13  1  0
 11 16  2  0
  1 17  1  0
  2 18  1  0
  3 19  1  0
  4 20  1  0
  5 21  1  0
  6 22  1  0
  6 23  1  0
  7 24  1  0
  7 25  1  0
  9 26  1  6
 12 27  1  0
 12 28  1  0
 13 29  1  0
 15 30  1  0
M  END
>  <ID>  (24) 
57

>  <InchiKeys>  (24) 
-1

>  <logk_range>  (24) 
2.6390573296152584

>  <name>  (24) 
ACD

>  <ph>  (24) 
7.4

>  <sd>  (24) 
-1.0

>  <temperature>  (24) 
23.0

>  <Inchi_name>  (24) 
InChI=1S/C11H14N2O3/c12-9(11(16)13-7-10(14)15)6-8-4-2-1-3-5-8/h1-5,9H,6-7,12H2,(H,13,16)(H,14,15)/t9-/m0/s1

$$$$

     RDKit          2D

 31 31  0  0  1  0  0  0  0  0999 V2000
    1.7656    3.5020    0.0000 C   0  0  0  0  0  0  0  0  0  0  0  0
    1.7656    2.0730    0.0000 C   0  0  0  0  0  0  0  0  0  0  0  0
    2.5906    3.5020    0.0000 C   0  0  0  0  0  0  0  0  0  0  0  0
    2.5906    2.0730    0.0000 C   0  0  0  0  0  0  0  0  0  0  0  0
    0.5281    2.7875    0.0000 C   0  0  0  0  0  0  0  0  0  0  0  0
   -1.9469    1.3586    0.0000 C   0  0  0  0  0  0  0  0  0  0  0  0
    1.3531    2.7875    0.0000 C   0  0  0  0  0  0  0  0  0  0  0  0
    3.0031    2.7875    0.0000 C   0  0  0  0  0  0  0  0  0  0  0  0
    0.1156    2.0730    0.0000 C   0  0  0  0  0  0  0  0  0  0  0  0
   -1.1219    1.3586    0.0000 C   0  0  0  0  0  0  0  0  0  0  0  0
    0.5281    1.3586    0.0000 C   0  0  0  0  0  0  0  0  0  0  0  0
   -2.3594    0.6441    0.0000 N   0  0  0  0  0  0  0  0  0  0  0  0
   -0.7094    2.0730    0.0000 N   0  0  0  0  0  0  0  0  0  0  0  0
    3.8281    2.7875    0.0000 O   0  0  0  0  0  0  0  0  0  0  0  0
   -0.7094    0.6441    0.0000 O   0  0  0  0  0  0  0  0  0  0  0  0
    1.3531    1.3586    0.0000 O   0  0  0  0  0  0  0  0  0  0  0  0
    0.1156    0.6441    0.0000 O   0  0  0  0  0  0  0  0  0  0  0  0
    1.3531    4.2164    0.0000 H   0  0  0  0  0  0  0  0  0  0  0  0
    0.9406    2.0730    0.0000 H   0  0  0  0  0  0  0  0  0  0  0  0
    3.0031    4.2164    0.0000 H   0  0  0  0  0  0  0  0  0  0  0  0
    3.0031    1.3586    0.0000 H   0  0  0  0  0  0  0  0  0  0  0  0
    0.4802    3.6111    0.0000 H   0  0  0  0  0  0  0  0  0  0  0  0
   -0.1611    3.2409    0.0000 H   0  0  0  0  0  0  0  0  0  0  0  0
   -1.9948    2.1822    0.0000 H   0  0  0  0  0  0  0  0  0  0  0  0
   -2.6361    1.8119    0.0000 H   0  0  0  0  0  0  0  0  0  0  0  0
   -0.2969    1.3586    0.0000 H   0  0  0  0  0  0  0  0  0  0  0  0
   -3.1844    0.6441    0.0000 H   0  0  0  0  0  0  0  0  0  0  0  0
   -1.9469   -0.0704    0.0000 H   0  0  0  0  0  0  0  0  0  0  0  0
   -1.1219    2.7875    0.0000 H   0  0  0  0  0  0  0  0  0  0  0  0
    4.2406    2.0730    0.0000 H   0  0  0  0  0  0  0  0  0  0  0  0
    0.5281   -0.0704    0.0000 H   0  0  0  0  0  0  0  0  0  0  0  0
  1  3  2  0
  1  7  1  0
  2  4  1  0
  2  7  2  0
  3  8  1  0
  4  8  2  0
  5  7  1  0
  9  5  1  0
  6 10  1  0
  6 12  1  0
  8 14  1  0
  9 11  1  0
  9 13  1  0
 10 13  1  0
 10 15  2  0
 11 16  2  0
 11 17  1  0
  1 18  1  0
  2 19  1  0
  3 20  1  0
  4 21  1  0
  5 22  1  0
  5 23  1  0
  6 24  1  0
  6 25  1  0
  9 26  1  6
 12 27  1  0
 12 28  1  0
 13 29  1  0
 14 30  1  0
 17 31  1  0
M  END
>  <ID>  (25) 
58

>  <InchiKeys>  (25) 
-1

>  <logk_range>  (25) 
2.5649493574615367

>  <name>  (25) 
ACD

>  <ph>  (25) 
7.4

>  <sd>  (25) 
-1.0

>  <temperature>  (25) 
23.0

>  <Inchi_name>  (25) 
InChI=1S/C11H14N2O4/c12-6-10(15)13-9(11(16)17)5-7-1-3-8(14)4-2-7/h1-4,9,14H,5-6,12H2,(H,13,15)(H,16,17)/t9-/m0/s1

$$$$

     RDKit          2D

 34 35  0  0  1  0  0  0  0  0999 V2000
    0.9543    1.5195    0.0000 C   0  0  0  0  0  0  0  0  0  0  0  0
    0.1473    1.3479    0.0000 C   0  0  0  0  0  0  0  0  0  0  0  0
    1.2092    2.3041    0.0000 C   0  0  0  0  0  0  0  0  0  0  0  0
   -0.4047    1.9610    0.0000 C   0  0  0  0  0  0  0  0  0  0  0  0
    1.4579    4.1502    0.0000 C   0  0  0  0  0  0  0  0  0  0  0  0
   -0.0103    4.0732    0.0000 C   0  0  0  0  0  0  0  0  0  0  0  0
    4.3158    4.1502    0.0000 C   0  0  0  0  0  0  0  0  0  0  0  0
    0.7434    3.7377    0.0000 C   0  0  0  0  0  0  0  0  0  0  0  0
    0.6572    2.9172    0.0000 C   0  0  0  0  0  0  0  0  0  0  0  0
    2.1724    3.7377    0.0000 C   0  0  0  0  0  0  0  0  0  0  0  0
   -0.1498    2.7456    0.0000 C   0  0  0  0  0  0  0  0  0  0  0  0
    5.0302    3.7377    0.0000 C   0  0  0  0  0  0  0  0  0  0  0  0
    2.8868    4.1502    0.0000 C   0  0  0  0  0  0  0  0  0  0  0  0
    2.1724    2.9127    0.0000 N   0  0  0  0  0  0  0  0  0  0  0  0
   -0.5623    3.4601    0.0000 N   0  0  0  0  0  0  0  0  0  0  0  0
    3.6013    3.7377    0.0000 N   0  0  0  0  0  0  0  0  0  0  0  0
    5.7447    4.1502    0.0000 O   0  0  0  0  0  0  0  0  0  0  0  0
    5.0302    2.9127    0.0000 O   0  0  0  0  0  0  0  0  0  0  0  0
    2.8868    4.9752    0.0000 O   0  0  0  0  0  0  0  0  0  0  0  0
    1.5063    0.9064    0.0000 H   0  0  0  0  0  0  0  0  0  0  0  0
   -0.1076    0.5633    0.0000 H   0  0  0  0  0  0  0  0  0  0  0  0
    2.0162    2.4756    0.0000 H   0  0  0  0  0  0  0  0  0  0  0  0
   -1.2117    1.7895    0.0000 H   0  0  0  0  0  0  0  0  0  0  0  0
    1.8281    4.8874    0.0000 H   0  0  0  0  0  0  0  0  0  0  0  0
    1.0876    4.8874    0.0000 H   0  0  0  0  0  0  0  0  0  0  0  0
   -0.1818    4.8802    0.0000 H   0  0  0  0  0  0  0  0  0  0  0  0
    4.6860    4.8874    0.0000 H   0  0  0  0  0  0  0  0  0  0  0  0
    3.9455    4.8874    0.0000 H   0  0  0  0  0  0  0  0  0  0  0  0
    2.1724    4.5627    0.0000 H   0  0  0  0  0  0  0  0  0  0  0  0
    2.9852    2.7718    0.0000 H   0  0  0  0  0  0  0  0  0  0  0  0
    1.3595    3.0535    0.0000 H   0  0  0  0  0  0  0  0  0  0  0  0
   -1.3828    3.5464    0.0000 H   0  0  0  0  0  0  0  0  0  0  0  0
    3.6013    2.9127    0.0000 H   0  0  0  0  0  0  0  0  0  0  0  0
    4.3158    2.5002    0.0000 H   0  0  0  0  0  0  0  0  0  0  0  0
  1  2  2  0
  1  3  1  0
  2  4  1  0
  3  9  2  0
  4 11  2  0
  5  8  1  0
 10  5  1  0
  6  8  2  0
  6 15  1  0
  7 12  1  0
 16  7  1  0
  8  9  1  0
  9 11  1  0
 10 13  1  0
 10 14  1  0
 11 15  1  0
 12 17  2  0
 12 18  1  0
 13 16  1  0
 13 19  2  0
  1 20  1  0
  2 21  1  0
  3 22  1  0
  4 23  1  0
  5 24  1  0
  5 25  1  0
  6 26  1  0
  7 27  1  0
  7 28  1  0
 10 29  1  6
 14 30  1  0
 14 31  1  0
 15 32  1  0
 16 33  1  0
 18 34  1  0
M  END
>  <ID>  (26) 
59

>  <InchiKeys>  (26) 
-1

>  <logk_range>  (26) 
3.044522437723423

>  <name>  (26) 
ACD

>  <ph>  (26) 
7.4

>  <sd>  (26) 
-1.0

>  <temperature>  (26) 
23.0

>  <Inchi_name>  (26) 
InChI=1S/C13H15N3O3/c14-10(13(19)16-7-12(17)18)5-8-6-15-11-4-2-1-3-9(8)11/h1-4,6,10,15H,5,7,14H2,(H,16,19)(H,17,18)/t10-/m0/s1

$$$$

     RDKit          2D

 37 37  0  0  1  0  0  0  0  0999 V2000
    4.7279    2.4505    0.0000 C   0  0  0  0  0  0  0  0  0  0  0  0
    4.4579    1.6709    0.0000 C   0  0  0  0  0  0  0  0  0  0  0  0
    4.1878    3.0741    0.0000 C   0  0  0  0  0  0  0  0  0  0  0  0
    3.6477    1.5150    0.0000 C   0  0  0  0  0  0  0  0  0  0  0  0
    3.3777    2.9182    0.0000 C   0  0  0  0  0  0  0  0  0  0  0  0
    2.2975    1.9828    0.0000 C   0  0  0  0  0  0  0  0  0  0  0  0
   -2.2932    4.0096    0.0000 C   0  0  0  0  0  0  0  0  0  0  0  0
   -0.4029    2.9182    0.0000 C   0  0  0  0  0  0  0  0  0  0  0  0
    3.1077    2.1387    0.0000 C   0  0  0  0  0  0  0  0  0  0  0  0
    1.7574    2.6064    0.0000 C   0  0  0  0  0  0  0  0  0  0  0  0
   -1.7531    3.3860    0.0000 C   0  0  0  0  0  0  0  0  0  0  0  0
    0.4072    3.0741    0.0000 C   0  0  0  0  0  0  0  0  0  0  0  0
    2.0275    3.3860    0.0000 C   0  0  0  0  0  0  0  0  0  0  0  0
   -3.1034    3.8537    0.0000 N   0  0  0  0  0  0  0  0  0  0  0  0
   -0.9430    3.5419    0.0000 N   0  0  0  0  0  0  0  0  0  0  0  0
    0.9473    2.4505    0.0000 N   0  0  0  0  0  0  0  0  0  0  0  0
   -2.0232    2.6064    0.0000 O   0  0  0  0  0  0  0  0  0  0  0  0
    0.6773    3.8537    0.0000 O   0  0  0  0  0  0  0  0  0  0  0  0
    1.4874    4.0096    0.0000 O   0  0  0  0  0  0  0  0  0  0  0  0
    2.8376    3.5419    0.0000 O   0  0  0  0  0  0  0  0  0  0  0  0
    5.5381    2.6064    0.0000 H   0  0  0  0  0  0  0  0  0  0  0  0
    4.9980    1.0473    0.0000 H   0  0  0  0  0  0  0  0  0  0  0  0
    4.4579    3.8537    0.0000 H   0  0  0  0  0  0  0  0  0  0  0  0
    3.3777    0.7355    0.0000 H   0  0  0  0  0  0  0  0  0  0  0  0
    3.6477    3.6978    0.0000 H   0  0  0  0  0  0  0  0  0  0  0  0
    1.7063    1.4073    0.0000 H   0  0  0  0  0  0  0  0  0  0  0  0
    2.4061    1.1649    0.0000 H   0  0  0  0  0  0  0  0  0  0  0  0
   -1.7021    4.5850    0.0000 H   0  0  0  0  0  0  0  0  0  0  0  0
   -2.4018    4.8274    0.0000 H   0  0  0  0  0  0  0  0  0  0  0  0
   -0.9941    2.3428    0.0000 H   0  0  0  0  0  0  0  0  0  0  0  0
   -0.2944    2.1004    0.0000 H   0  0  0  0  0  0  0  0  0  0  0  0
    2.5676    2.7623    0.0000 H   0  0  0  0  0  0  0  0  0  0  0  0
   -3.6435    4.4773    0.0000 H   0  0  0  0  0  0  0  0  0  0  0  0
   -3.3734    3.0741    0.0000 H   0  0  0  0  0  0  0  0  0  0  0  0
   -0.6730    4.3214    0.0000 H   0  0  0  0  0  0  0  0  0  0  0  0
    0.6773    1.6709    0.0000 H   0  0  0  0  0  0  0  0  0  0  0  0
    2.6817    4.3520    0.0000 H   0  0  0  0  0  0  0  0  0  0  0  0
  1  2  2  0
  1  3  1  0
  2  4  1  0
  3  5  2  0
  4  9  2  0
  5  9  1  0
  6  9  1  0
 10  6  1  0
  7 11  1  0
  7 14  1  0
  8 12  1  0
 15  8  1  0
 10 13  1  0
 10 16  1  0
 11 15  1  0
 11 17  2  0
 12 16  1  0
 12 18  2  0
 13 19  2  0
 13 20  1  0
  1 21  1  0
  2 22  1  0
  3 23  1  0
  4 24  1  0
  5 25  1  0
  6 26  1  0
  6 27  1  0
  7 28  1  0
  7 29  1  0
  8 30  1  0
  8 31  1  0
 10 32  1  1
 14 33  1  0
 14 34  1  0
 15 35  1  0
 16 36  1  0
 20 37  1  0
M  END
>  <ID>  (27) 
60

>  <InchiKeys>  (27) 
-1

>  <logk_range>  (27) 
3.8501476017100584

>  <name>  (27) 
ACD

>  <ph>  (27) 
7.4

>  <sd>  (27) 
-1.0

>  <temperature>  (27) 
23.0

>  <Inchi_name>  (27) 
InChI=1S/C13H17N3O4/c14-7-11(17)15-8-12(18)16-10(13(19)20)6-9-4-2-1-3-5-9/h1-5,10H,6-8,14H2,(H,15,17)(H,16,18)(H,19,20)/t10-/m0/s1

$$$$

     RDKit          2D

 39 39  0  0  1  0  0  0  0  0999 V2000
    0.1481    4.1566    0.0000 C   0  0  0  0  0  0  0  0  0  0  0  0
   -1.4721    2.2857    0.0000 C   0  0  0  0  0  0  0  0  0  0  0  0
   -0.9320    2.9094    0.0000 C   0  0  0  0  0  0  0  0  0  0  0  0
   -1.2021    1.5062    0.0000 C   0  0  0  0  0  0  0  0  0  0  0  0
   -0.1219    2.7535    0.0000 C   0  0  0  0  0  0  0  0  0  0  0  0
   -0.3919    1.3503    0.0000 C   0  0  0  0  0  0  0  0  0  0  0  0
    0.9583    1.8180    0.0000 C   0  0  0  0  0  0  0  0  0  0  0  0
    4.1988    3.3771    0.0000 C   0  0  0  0  0  0  0  0  0  0  0  0
    0.1481    1.9739    0.0000 C   0  0  0  0  0  0  0  0  0  0  0  0
    3.6587    2.7535    0.0000 C   0  0  0  0  0  0  0  0  0  0  0  0
    1.4984    2.4416    0.0000 C   0  0  0  0  0  0  0  0  0  0  0  0
    5.0089    3.2212    0.0000 C   0  0  0  0  0  0  0  0  0  0  0  0
    2.8486    2.9094    0.0000 C   0  0  0  0  0  0  0  0  0  0  0  0
    1.2283    3.2212    0.0000 C   0  0  0  0  0  0  0  0  0  0  0  0
    3.9288    1.9739    0.0000 N   0  0  0  0  0  0  0  0  0  0  0  0
    2.3085    2.2857    0.0000 N   0  0  0  0  0  0  0  0  0  0  0  0
    5.5490    3.8448    0.0000 O   0  0  0  0  0  0  0  0  0  0  0  0
    5.2790    2.4416    0.0000 O   0  0  0  0  0  0  0  0  0  0  0  0
    2.5785    3.6889    0.0000 O   0  0  0  0  0  0  0  0  0  0  0  0
    1.7684    3.8448    0.0000 O   0  0  0  0  0  0  0  0  0  0  0  0
    0.4182    3.3771    0.0000 O   0  0  0  0  0  0  0  0  0  0  0  0
    0.9277    4.4267    0.0000 H   0  0  0  0  0  0  0  0  0  0  0  0
   -0.1219    4.9362    0.0000 H   0  0  0  0  0  0  0  0  0  0  0  0
   -0.6314    3.8866    0.0000 H   0  0  0  0  0  0  0  0  0  0  0  0
   -2.2823    2.4416    0.0000 H   0  0  0  0  0  0  0  0  0  0  0  0
   -1.2021    3.6889    0.0000 H   0  0  0  0  0  0  0  0  0  0  0  0
   -1.7422    0.8825    0.0000 H   0  0  0  0  0  0  0  0  0  0  0  0
    0.6882    2.5975    0.0000 H   0  0  0  0  0  0  0  0  0  0  0  0
   -0.1219    0.5707    0.0000 H   0  0  0  0  0  0  0  0  0  0  0  0
    0.8497    1.0002    0.0000 H   0  0  0  0  0  0  0  0  0  0  0  0
    1.5495    1.2426    0.0000 H   0  0  0  0  0  0  0  0  0  0  0  0
    4.3074    4.1949    0.0000 H   0  0  0  0  0  0  0  0  0  0  0  0
    3.6076    3.9525    0.0000 H   0  0  0  0  0  0  0  0  0  0  0  0
    3.3887    3.5330    0.0000 H   0  0  0  0  0  0  0  0  0  0  0  0
    2.0385    3.0653    0.0000 H   0  0  0  0  0  0  0  0  0  0  0  0
    3.3887    1.3503    0.0000 H   0  0  0  0  0  0  0  0  0  0  0  0
    4.7389    1.8180    0.0000 H   0  0  0  0  0  0  0  0  0  0  0  0
    2.5785    1.5062    0.0000 H   0  0  0  0  0  0  0  0  0  0  0  0
    6.0891    2.2857    0.0000 H   0  0  0  0  0  0  0  0  0  0  0  0
  1 21  1  0
  2  3  2  0
  2  4  1  0
  3  5  1  0
  4  6  2  0
  5  9  2  0
  6  9  1  0
  7  9  1  0
 11  7  1  0
 10  8  1  0
  8 12  1  0
 10 13  1  0
 10 15  1  0
 11 14  1  0
 11 16  1  0
 12 17  2  0
 12 18  1  0
 13 16  1  0
 13 19  2  0
 14 20  2  0
 14 21  1  0
  1 22  1  0
  1 23  1  0
  1 24  1  0
  2 25  1  0
  3 26  1  0
  4 27  1  0
  5 28  1  0
  6 29  1  0
  7 30  1  0
  7 31  1  0
  8 32  1  0
  8 33  1  0
 10 34  1  1
 11 35  1  6
 15 36  1  0
 15 37  1  0
 16 38  1  0
 18 39  1  0
M  END
>  <ID>  (28) 
61

>  <InchiKeys>  (28) 
-1

>  <logk_range>  (28) 
3.7376696182833684

>  <name>  (28) 
ACD

>  <ph>  (28) 
7.4

>  <sd>  (28) 
-1.0

>  <temperature>  (28) 
23.0

>  <Inchi_name>  (28) 
InChI=1S/C14H18N2O5/c1-21-14(20)11(7-9-5-3-2-4-6-9)16-13(19)10(15)8-12(17)18/h2-6,10-11H,7-8,15H2,1H3,(H,16,19)(H,17,18)/t10-,11-/m0/s1

$$$$

     RDKit          2D

 43 45  0  0  0  0  0  0  0  0999 V2000
    1.3103    2.3571    0.0000 C   0  0  0  0  0  0  0  0  0  0  0  0
    2.7392    2.3571    0.0000 C   0  0  0  0  0  0  0  0  0  0  0  0
    2.1773   -2.8086    0.0000 C   0  0  0  0  0  0  0  0  0  0  0  0
    1.0213   -1.9687    0.0000 C   0  0  0  0  0  0  0  0  0  0  0  0
    1.3103    3.1821    0.0000 C   0  0  0  0  0  0  0  0  0  0  0  0
    2.7392    3.1821    0.0000 C   0  0  0  0  0  0  0  0  0  0  0  0
    1.6924   -3.4760    0.0000 C   0  0  0  0  0  0  0  0  0  0  0  0
    0.5364   -2.6361    0.0000 C   0  0  0  0  0  0  0  0  0  0  0  0
    2.0247    1.9446    0.0000 C   0  0  0  0  0  0  0  0  0  0  0  0
    1.8418   -2.0549    0.0000 C   0  0  0  0  0  0  0  0  0  0  0  0
    2.0247    3.5946    0.0000 C   0  0  0  0  0  0  0  0  0  0  0  0
    0.8719   -3.3898    0.0000 C   0  0  0  0  0  0  0  0  0  0  0  0
    2.7392   -0.1179    0.0000 C   0  0  0  0  0  0  0  0  0  0  0  0
    3.4067   -0.6028    0.0000 C   0  0  0  0  0  0  0  0  0  0  0  0
    2.0718   -0.6028    0.0000 C   0  0  0  0  0  0  0  0  0  0  0  0
    4.1913   -0.3479    0.0000 C   0  0  0  0  0  0  0  0  0  0  0  0
    2.0247    1.1196    0.0000 N   0  0  0  0  0  0  0  0  0  0  0  0
    2.7392    0.7071    0.0000 N   0  0  0  0  0  0  0  0  0  0  0  0
    3.1517   -1.3875    0.0000 N   0  0  0  0  0  0  0  0  0  0  0  0
    2.3267   -1.3875    0.0000 N   0  0  0  0  0  0  0  0  0  0  0  0
    1.2872   -0.3479    0.0000 O   0  0  0  0  0  0  0  0  0  0  0  0
    4.8044   -0.8999    0.0000 O   0  0  0  0  0  0  0  0  0  0  0  0
    4.3628    0.4591    0.0000 O   0  0  0  0  0  0  0  0  0  0  0  0
    2.0247    5.2446    0.0000 O   0  0  0  0  0  0  0  0  0  0  0  0
    1.1997    4.4196    0.0000 O   0  0  0  0  0  0  0  0  0  0  0  0
    2.8497    4.4196    0.0000 O   0  0  0  0  0  0  0  0  0  0  0  0
   -0.0979   -4.7246    0.0000 O   0  0  0  0  0  0  0  0  0  0  0  0
   -0.2804   -3.5723    0.0000 O   0  0  0  0  0  0  0  0  0  0  0  0
    1.0545   -4.5421    0.0000 O   0  0  0  0  0  0  0  0  0  0  0  0
    2.0247    4.4196    0.0000 S   0  0  0  0  0  0  0  0  0  0  0  0
    0.3870   -4.0572    0.0000 S   0  0  0  0  0  0  0  0  0  0  0  0
    0.5958    1.9446    0.0000 H   0  0  0  0  0  0  0  0  0  0  0  0
    3.4537    1.9446    0.0000 H   0  0  0  0  0  0  0  0  0  0  0  0
    2.9978   -2.8948    0.0000 H   0  0  0  0  0  0  0  0  0  0  0  0
    0.6858   -1.2150    0.0000 H   0  0  0  0  0  0  0  0  0  0  0  0
    0.5958    3.5946    0.0000 H   0  0  0  0  0  0  0  0  0  0  0  0
    3.4537    3.5946    0.0000 H   0  0  0  0  0  0  0  0  0  0  0  0
    2.0280   -4.2297    0.0000 H   0  0  0  0  0  0  0  0  0  0  0  0
   -0.2841   -2.5499    0.0000 H   0  0  0  0  0  0  0  0  0  0  0  0
    1.3103    0.7071    0.0000 H   0  0  0  0  0  0  0  0  0  0  0  0
    5.1474    0.7140    0.0000 H   0  0  0  0  0  0  0  0  0  0  0  0
    2.7392    5.6571    0.0000 H   0  0  0  0  0  0  0  0  0  0  0  0
   -0.9184   -4.6384    0.0000 H   0  0  0  0  0  0  0  0  0  0  0  0
  1  5  2  0
  1  9  1  0
  2  6  1  0
  2  9  2  0
  3  7  2  0
  3 10  1  0
  4  8  1  0
  4 10  2  0
  5 11  1  0
  6 11  2  0
  7 12  1  0
  8 12  2  0
  9 17  1  0
 10 20  1  0
 11 30  1  0
 12 31  1  0
 13 14  1  0
 13 15  1  0
 13 18  2  0
 14 16  1  0
 14 19  2  0
 15 20  1  0
 15 21  2  0
 16 22  2  0
 16 23  1  0
 18 17  1  0
 19 20  1  0
 24 30  1  0
 25 30  2  0
 26 30  2  0
 27 31  1  0
 28 31  2  0
 29 31  2  0
  1 32  1  0
  2 33  1  0
  3 34  1  0
  4 35  1  0
  5 36  1  0
  6 37  1  0
  7 38  1  0
  8 39  1  0
 17 40  1  0
 23 41  1  0
 24 42  1  0
 27 43  1  0
M  END
>  <ID>  (29) 
62

>  <InchiKeys>  (29) 
-1

>  <logk_range>  (29) 
9.50203189582448

>  <name>  (29) 
ACD

>  <ph>  (29) 
7.0

>  <sd>  (29) 
-1.0

>  <temperature>  (29) 
23.0

>  <Inchi_name>  (29) 
InChI=1S/C16H12N4O9S2.2Na/c21-15-13(18-17-9-1-5-11(6-2-9)30(24,25)26)14(16(22)23)19-20(15)10-3-7-12(8-4-10)31(27,28)29;;/h1-8,17H,(H,22,23)(H,24,25,26)(H,27,28,29);;/q;2*+1/p-2

$$$$

     RDKit          2D

 34 36  0  0  0  0  0  0  0  0999 V2000
    2.1439   -5.3622    0.0000 C   0  0  0  0  0  0  0  0  0  0  0  0
    1.4294   -4.9497    0.0000 C   0  0  0  0  0  0  0  0  0  0  0  0
    1.4294   -4.1247    0.0000 C   0  0  0  0  0  0  0  0  0  0  0  0
   -0.7140   -0.4122    0.0000 C   0  0  0  0  0  0  0  0  0  0  0  0
    2.1439   -0.4122    0.0000 C   0  0  0  0  0  0  0  0  0  0  0  0
    0.0004    0.0003    0.0000 C   0  0  0  0  0  0  0  0  0  0  0  0
    1.4294    0.0003    0.0000 C   0  0  0  0  0  0  0  0  0  0  0  0
   -0.7140   -1.2372    0.0000 C   0  0  0  0  0  0  0  0  0  0  0  0
    2.1439   -1.2372    0.0000 C   0  0  0  0  0  0  0  0  0  0  0  0
    0.7149   -3.7122    0.0000 C   0  0  0  0  0  0  0  0  0  0  0  0
    0.7149   -0.4122    0.0000 C   0  0  0  0  0  0  0  0  0  0  0  0
    0.0004   -1.6497    0.0000 C   0  0  0  0  0  0  0  0  0  0  0  0
    1.4294   -1.6497    0.0000 C   0  0  0  0  0  0  0  0  0  0  0  0
    0.7149   -1.2372    0.0000 C   0  0  0  0  0  0  0  0  0  0  0  0
    0.0004   -2.4747    0.0000 C   0  0  0  0  0  0  0  0  0  0  0  0
    1.4294   -2.4747    0.0000 C   0  0  0  0  0  0  0  0  0  0  0  0
    0.7149   -2.8872    0.0000 N   0  0  0  0  0  0  0  0  0  0  0  0
   -0.7140   -2.8872    0.0000 O   0  0  0  0  0  0  0  0  0  0  0  0
    2.1439   -2.8872    0.0000 O   0  0  0  0  0  0  0  0  0  0  0  0
    1.7314   -6.0767    0.0000 H   0  0  0  0  0  0  0  0  0  0  0  0
    2.8583   -5.7747    0.0000 H   0  0  0  0  0  0  0  0  0  0  0  0
    2.5564   -4.6478    0.0000 H   0  0  0  0  0  0  0  0  0  0  0  0
    0.6058   -4.9977    0.0000 H   0  0  0  0  0  0  0  0  0  0  0  0
    0.9760   -5.6390    0.0000 H   0  0  0  0  0  0  0  0  0  0  0  0
    2.2530   -4.0768    0.0000 H   0  0  0  0  0  0  0  0  0  0  0  0
    1.8827   -3.4355    0.0000 H   0  0  0  0  0  0  0  0  0  0  0  0
   -1.4285    0.0003    0.0000 H   0  0  0  0  0  0  0  0  0  0  0  0
    2.8583    0.0003    0.0000 H   0  0  0  0  0  0  0  0  0  0  0  0
    0.0004    0.8253    0.0000 H   0  0  0  0  0  0  0  0  0  0  0  0
    1.4294    0.8253    0.0000 H   0  0  0  0  0  0  0  0  0  0  0  0
   -1.4285   -1.6497    0.0000 H   0  0  0  0  0  0  0  0  0  0  0  0
    2.8583   -1.6497    0.0000 H   0  0  0  0  0  0  0  0  0  0  0  0
   -0.1087   -3.7602    0.0000 H   0  0  0  0  0  0  0  0  0  0  0  0
    0.2616   -4.4015    0.0000 H   0  0  0  0  0  0  0  0  0  0  0  0
  1  2  1  0
  2  3  1  0
  3 10  1  0
  4  6  2  0
  4  8  1  0
  5  7  1  0
  5  9  2  0
  6 11  1  0
  7 11  2  0
  8 12  2  0
  9 13  1  0
 10 17  1  0
 11 14  1  0
 12 14  1  0
 12 15  1  0
 13 14  2  0
 13 16  1  0
 15 17  1  0
 15 18  2  0
 16 17  1  0
 16 19  2  0
  1 20  1  0
  1 21  1  0
  1 22  1  0
  2 23  1  0
  2 24  1  0
  3 25  1  0
  3 26  1  0
  4 27  1  0
  5 28  1  0
  6 29  1  0
  7 30  1  0
  8 31  1  0
  9 32  1  0
 10 33  1  0
 10 34  1  0
M  END
>  <ID>  (30) 
64

>  <InchiKeys>  (30) 
-1

>  <logk_range>  (30) 
6.152732694704104

>  <name>  (30) 
ACD

>  <ph>  (30) 
7.0

>  <sd>  (30) 
-1.0

>  <temperature>  (30) 
23.0

>  <Inchi_name>  (30) 
InChI=1S/C16H15NO2/c1-2-3-10-17-15(18)12-8-4-6-11-7-5-9-13(14(11)12)16(17)19/h4-9H,2-3,10H2,1H3

$$$$

     RDKit          2D

 15 15  0  0  0  0  0  0  0  0999 V2000
    0.8097    1.3475    0.0000 C   0  0  0  0  0  0  0  0  0  0  0  0
    0.0953    0.1100    0.0000 C   0  0  0  0  0  0  0  0  0  0  0  0
    1.5242    0.9350    0.0000 C   0  0  0  0  0  0  0  0  0  0  0  0
    0.8097   -0.3025    0.0000 C   0  0  0  0  0  0  0  0  0  0  0  0
    0.0953    0.9350    0.0000 C   0  0  0  0  0  0  0  0  0  0  0  0
    1.5242    0.1100    0.0000 C   0  0  0  0  0  0  0  0  0  0  0  0
   -0.6192    1.3475    0.0000 N   0  0  0  0  0  0  0  0  0  0  0  0
    2.2387   -0.3025    0.0000 O   0  0  0  0  0  0  0  0  0  0  0  0
   -1.3337    0.9350    0.0000 O   0  0  0  0  0  0  0  0  0  0  0  0
   -0.6192    2.1725    0.0000 O   0  0  0  0  0  0  0  0  0  0  0  0
    0.8097    2.1725    0.0000 H   0  0  0  0  0  0  0  0  0  0  0  0
   -0.6192   -0.3025    0.0000 H   0  0  0  0  0  0  0  0  0  0  0  0
    2.2387    1.3475    0.0000 H   0  0  0  0  0  0  0  0  0  0  0  0
    0.8097   -1.1275    0.0000 H   0  0  0  0  0  0  0  0  0  0  0  0
    2.2387   -1.1275    0.0000 H   0  0  0  0  0  0  0  0  0  0  0  0
  1  3  2  0
  1  5  1  0
  2  4  1  0
  2  5  2  0
  3  6  1  0
  4  6  2  0
  5  7  1  0
  6  8  1  0
  7  9  1  0
  7 10  2  0
  1 11  1  0
  2 12  1  0
  3 13  1  0
  4 14  1  0
  8 15  1  0
M  CHG  2   7   1   9  -1
M  END
>  <ID>  (31) 
67

>  <InchiKeys>  (31) 
-1

>  <logk_range>  (31) 
7.379008127628304

>  <name>  (31) 
ACD

>  <ph>  (31) 
7.4

>  <sd>  (31) 
-1.0

>  <temperature>  (31) 
23.0

>  <Inchi_name>  (31) 
InChI=1S/C6H5NO3/c8-6-3-1-5(2-4-6)7(9)10/h1-4,8H

$$$$

     RDKit          2D

 23 23  0  0  1  0  0  0  0  0999 V2000
    0.0517    3.6130    0.0000 C   0  0  0  0  0  0  0  0  0  0  0  0
    0.7662    3.2005    0.0000 C   0  0  0  0  0  0  0  0  0  0  0  0
   -0.6628    3.2005    0.0000 C   0  0  0  0  0  0  0  0  0  0  0  0
    0.7662    2.3755    0.0000 C   0  0  0  0  0  0  0  0  0  0  0  0
   -0.6628    2.3755    0.0000 C   0  0  0  0  0  0  0  0  0  0  0  0
    0.0517    1.1380    0.0000 C   0  0  0  0  0  0  0  0  0  0  0  0
    0.0517    1.9630    0.0000 C   0  0  0  0  0  0  0  0  0  0  0  0
    0.7662    0.7255    0.0000 C   0  0  0  0  0  0  0  0  0  0  0  0
    0.7662   -0.0995    0.0000 C   0  0  0  0  0  0  0  0  0  0  0  0
    1.4806    1.1380    0.0000 N   0  0  0  0  0  0  0  0  0  0  0  0
    1.4806   -0.5120    0.0000 O   0  0  0  0  0  0  0  0  0  0  0  0
    0.0517   -0.5120    0.0000 O   0  0  0  0  0  0  0  0  0  0  0  0
    0.0517    4.4380    0.0000 H   0  0  0  0  0  0  0  0  0  0  0  0
    1.4806    3.6130    0.0000 H   0  0  0  0  0  0  0  0  0  0  0  0
   -1.3772    3.6130    0.0000 H   0  0  0  0  0  0  0  0  0  0  0  0
    1.4806    1.9630    0.0000 H   0  0  0  0  0  0  0  0  0  0  0  0
   -1.3772    1.9630    0.0000 H   0  0  0  0  0  0  0  0  0  0  0  0
   -0.7719    1.0901    0.0000 H   0  0  0  0  0  0  0  0  0  0  0  0
   -0.4016    0.4488    0.0000 H   0  0  0  0  0  0  0  0  0  0  0  0
    0.0517    0.3130    0.0000 H   0  0  0  0  0  0  0  0  0  0  0  0
    1.9340    0.4488    0.0000 H   0  0  0  0  0  0  0  0  0  0  0  0
    2.3043    1.0901    0.0000 H   0  0  0  0  0  0  0  0  0  0  0  0
   -0.3608   -1.2264    0.0000 H   0  0  0  0  0  0  0  0  0  0  0  0
  1  2  2  0
  1  3  1  0
  2  4  1  0
  3  5  2  0
  4  7  2  0
  5  7  1  0
  6  7  1  0
  8  6  1  0
  8  9  1  0
  8 10  1  0
  9 11  2  0
  9 12  1  0
  1 13  1  0
  2 14  1  0
  3 15  1  0
  4 16  1  0
  5 17  1  0
  6 18  1  0
  6 19  1  0
  8 20  1  1
 10 21  1  0
 10 22  1  0
 12 23  1  0
M  END
>  <ID>  (32) 
68

>  <InchiKeys>  (32) 
-1

>  <logk_range>  (32) 
2.5649493574615367

>  <name>  (32) 
ACD

>  <ph>  (32) 
7.4

>  <sd>  (32) 
-1.0

>  <temperature>  (32) 
23.0

>  <Inchi_name>  (32) 
InChI=1S/C9H11NO2/c10-8(9(11)12)6-7-4-2-1-3-5-7/h1-5,8H,6,10H2,(H,11,12)/t8-/m0/s1

$$$$

     RDKit          2D

 26 28  0  0  0  0  0  0  0  0999 V2000
    1.2472    0.7848    0.0000 C   0  0  0  0  0  0  0  0  0  0  0  0
    0.4713    1.6431    0.0000 C   0  0  0  0  0  0  0  0  0  0  0  0
    2.0231    1.6431    0.0000 C   0  0  0  0  0  0  0  0  0  0  0  0
    0.4461   -0.0221    0.0000 C   0  0  0  0  0  0  0  0  0  0  0  0
    2.0484   -0.0221    0.0000 C   0  0  0  0  0  0  0  0  0  0  0  0
    0.3806    0.8105    0.0000 C   0  0  0  0  0  0  0  0  0  0  0  0
    2.1139    0.8105    0.0000 C   0  0  0  0  0  0  0  0  0  0  0  0
    1.2472    1.2937    0.0000 C   0  0  0  0  0  0  0  0  0  0  0  0
    1.2472   -0.5571    0.0000 C   0  0  0  0  0  0  0  0  0  0  0  0
    1.2472    0.2679    0.0000 C   0  0  0  0  0  0  0  0  0  0  0  0
    1.9617   -0.9696    0.0000 O   0  0  0  0  0  0  0  0  0  0  0  0
    0.5327   -0.9696    0.0000 O   0  0  0  0  0  0  0  0  0  0  0  0
    1.8391    0.2101    0.0000 H   0  0  0  0  0  0  0  0  0  0  0  0
    1.8219    1.3767    0.0000 H   0  0  0  0  0  0  0  0  0  0  0  0
    0.5034    2.4675    0.0000 H   0  0  0  0  0  0  0  0  0  0  0  0
   -0.2556    2.0333    0.0000 H   0  0  0  0  0  0  0  0  0  0  0  0
    2.7500    2.0333    0.0000 H   0  0  0  0  0  0  0  0  0  0  0  0
    1.9910    2.4675    0.0000 H   0  0  0  0  0  0  0  0  0  0  0  0
   -0.3500    0.1945    0.0000 H   0  0  0  0  0  0  0  0  0  0  0  0
   -0.3020   -0.3700    0.0000 H   0  0  0  0  0  0  0  0  0  0  0  0
    2.7964   -0.3700    0.0000 H   0  0  0  0  0  0  0  0  0  0  0  0
    2.8444    0.1945    0.0000 H   0  0  0  0  0  0  0  0  0  0  0  0
   -0.3476    1.1983    0.0000 H   0  0  0  0  0  0  0  0  0  0  0  0
    2.8420    1.1983    0.0000 H   0  0  0  0  0  0  0  0  0  0  0  0
    1.2472    2.1187    0.0000 H   0  0  0  0  0  0  0  0  0  0  0  0
    0.1532   -1.7022    0.0000 H   0  0  0  0  0  0  0  0  0  0  0  0
  1  6  1  0
  1  7  1  0
  2  6  1  0
  2  8  1  0
  3  7  1  0
  3  8  1  0
  4  6  1  0
  4 10  1  0
  5  7  1  0
  5 10  1  0
  8 10  1  0
  9 10  1  0
  9 11  2  0
  9 12  1  0
  1 13  1  0
  1 14  1  0
  2 15  1  0
  2 16  1  0
  3 17  1  0
  3 18  1  0
  4 19  1  0
  4 20  1  0
  5 21  1  0
  5 22  1  0
  6 23  1  0
  7 24  1  0
  8 25  1  0
 12 26  1  0
M  END
>  <ID>  (33) 
70

>  <InchiKeys>  (33) 
-1

>  <logk_range>  (33) 
4.804021044733257

>  <name>  (33) 
ACD

>  <ph>  (33) 
7.0

>  <sd>  (33) 
-1.0

>  <temperature>  (33) 
25.0

>  <Inchi_name>  (33) 
InChI=1/C10H14O2/c11-9(12)10-4-6-1-7(5-10)3-8(10)2-6/h6-8H,1-5H2,(H,11,12)

$$$$

     RDKit          2D

 33 33  0  0  0  0  0  0  0  0999 V2000
   -2.0987    1.6640    0.0000 C   0  0  0  0  0  0  0  0  0  0  0  0
   -1.3842    0.4265    0.0000 C   0  0  0  0  0  0  0  0  0  0  0  0
    2.9026    0.4265    0.0000 C   0  0  0  0  0  0  0  0  0  0  0  0
    0.7592    1.6640    0.0000 C   0  0  0  0  0  0  0  0  0  0  0  0
    0.0447    0.4265    0.0000 C   0  0  0  0  0  0  0  0  0  0  0  0
    1.4736    1.2515    0.0000 C   0  0  0  0  0  0  0  0  0  0  0  0
    0.7592    0.0140    0.0000 C   0  0  0  0  0  0  0  0  0  0  0  0
   -0.6698    1.6640    0.0000 C   0  0  0  0  0  0  0  0  0  0  0  0
   -1.3842    1.2515    0.0000 C   0  0  0  0  0  0  0  0  0  0  0  0
    2.1881    0.0140    0.0000 C   0  0  0  0  0  0  0  0  0  0  0  0
    0.0447    1.2515    0.0000 C   0  0  0  0  0  0  0  0  0  0  0  0
    1.4736    0.4265    0.0000 C   0  0  0  0  0  0  0  0  0  0  0  0
    2.1881   -0.8110    0.0000 C   0  0  0  0  0  0  0  0  0  0  0  0
    2.9026   -1.2235    0.0000 O   0  0  0  0  0  0  0  0  0  0  0  0
    1.4736   -1.2235    0.0000 O   0  0  0  0  0  0  0  0  0  0  0  0
   -1.6862    2.3785    0.0000 H   0  0  0  0  0  0  0  0  0  0  0  0
   -2.8132    2.0765    0.0000 H   0  0  0  0  0  0  0  0  0  0  0  0
   -2.5112    0.9496    0.0000 H   0  0  0  0  0  0  0  0  0  0  0  0
   -2.2092    0.4265    0.0000 H   0  0  0  0  0  0  0  0  0  0  0  0
   -1.3842   -0.3985    0.0000 H   0  0  0  0  0  0  0  0  0  0  0  0
   -0.5592    0.4265    0.0000 H   0  0  0  0  0  0  0  0  0  0  0  0
    3.3151   -0.2879    0.0000 H   0  0  0  0  0  0  0  0  0  0  0  0
    3.6171    0.8390    0.0000 H   0  0  0  0  0  0  0  0  0  0  0  0
    2.4901    1.1410    0.0000 H   0  0  0  0  0  0  0  0  0  0  0  0
    0.7592    2.4890    0.0000 H   0  0  0  0  0  0  0  0  0  0  0  0
   -0.1688   -0.3703    0.0000 H   0  0  0  0  0  0  0  0  0  0  0  0
    2.1881    1.6640    0.0000 H   0  0  0  0  0  0  0  0  0  0  0  0
    0.7592   -0.8110    0.0000 H   0  0  0  0  0  0  0  0  0  0  0  0
   -0.2995    2.4013    0.0000 H   0  0  0  0  0  0  0  0  0  0  0  0
   -1.0400    2.4013    0.0000 H   0  0  0  0  0  0  0  0  0  0  0  0
   -2.0987    0.8390    0.0000 H   0  0  0  0  0  0  0  0  0  0  0  0
    2.1881    0.8390    0.0000 H   0  0  0  0  0  0  0  0  0  0  0  0
    1.4736   -2.0485    0.0000 H   0  0  0  0  0  0  0  0  0  0  0  0
  1  9  1  0
  2  9  1  0
  3 10  1  0
  4  6  2  0
  4 11  1  0
  5  7  1  0
  5 11  2  0
  6 12  1  0
  7 12  2  0
  8  9  1  0
  8 11  1  0
 10 12  1  0
 10 13  1  0
 13 14  2  0
 13 15  1  0
  1 16  1  0
  1 17  1  0
  1 18  1  0
  2 19  1  0
  2 20  1  0
  2 21  1  0
  3 22  1  0
  3 23  1  0
  3 24  1  0
  4 25  1  0
  5 26  1  0
  6 27  1  0
  7 28  1  0
  8 29  1  0
  8 30  1  0
  9 31  1  0
 10 32  1  0
 15 33  1  0
M  END
>  <ID>  (34) 
71

>  <InchiKeys>  (34) 
-1

>  <logk_range>  (34) 
4.02535169073515

>  <name>  (34) 
ACD

>  <ph>  (34) 
7.0

>  <sd>  (34) 
-1.0

>  <temperature>  (34) 
25.0

>  <Inchi_name>  (34) 
InChI=1/C13H18O2/c1-9(2)8-11-4-6-12(7-5-11)10(3)13(14)15/h4-7,9-10H,8H2,1-3H3,(H,14,15)

$$$$

     RDKit          2D

 36 38  0  0  0  0  0  0  0  0999 V2000
    3.5183   -0.2079    0.0000 C   0  0  0  0  0  0  0  0  0  0  0  0
    1.9503    5.2882    0.0000 C   0  0  0  0  0  0  0  0  0  0  0  0
    2.7386    5.0450    0.0000 C   0  0  0  0  0  0  0  0  0  0  0  0
    1.3455    4.7270    0.0000 C   0  0  0  0  0  0  0  0  0  0  0  0
    2.9222    4.2407    0.0000 C   0  0  0  0  0  0  0  0  0  0  0  0
    1.5291    3.9227    0.0000 C   0  0  0  0  0  0  0  0  0  0  0  0
    0.4271    1.5359    0.0000 C   0  0  0  0  0  0  0  0  0  0  0  0
    1.1415    1.1234    0.0000 C   0  0  0  0  0  0  0  0  0  0  0  0
    1.1415    2.7734    0.0000 C   0  0  0  0  0  0  0  0  0  0  0  0
    3.6633    1.9484    0.0000 C   0  0  0  0  0  0  0  0  0  0  0  0
    2.3174    3.6796    0.0000 C   0  0  0  0  0  0  0  0  0  0  0  0
    0.4271    2.3609    0.0000 C   0  0  0  0  0  0  0  0  0  0  0  0
    1.8560    2.3609    0.0000 C   0  0  0  0  0  0  0  0  0  0  0  0
    1.8560    1.5359    0.0000 C   0  0  0  0  0  0  0  0  0  0  0  0
    3.3053    1.2051    0.0000 C   0  0  0  0  0  0  0  0  0  0  0  0
    2.5010    2.8752    0.0000 C   0  0  0  0  0  0  0  0  0  0  0  0
   -0.2874    2.7734    0.0000 Cl  0  0  0  0  0  0  0  0  0  0  0  0
    3.8197    0.5600    0.0000 N   0  0  0  0  0  0  0  0  0  0  0  0
    2.5010    1.0215    0.0000 N   0  0  0  0  0  0  0  0  0  0  0  0
    3.3053    2.6917    0.0000 N   0  0  0  0  0  0  0  0  0  0  0  0
    3.8197    3.3367    0.0000 O   0  0  0  0  0  0  0  0  0  0  0  0
    2.7503    0.0935    0.0000 H   0  0  0  0  0  0  0  0  0  0  0  0
    3.2169   -0.9759    0.0000 H   0  0  0  0  0  0  0  0  0  0  0  0
    4.2863   -0.5093    0.0000 H   0  0  0  0  0  0  0  0  0  0  0  0
    1.7667    6.0925    0.0000 H   0  0  0  0  0  0  0  0  0  0  0  0
    3.3434    5.6062    0.0000 H   0  0  0  0  0  0  0  0  0  0  0  0
    0.5572    4.9702    0.0000 H   0  0  0  0  0  0  0  0  0  0  0  0
    3.7105    3.9975    0.0000 H   0  0  0  0  0  0  0  0  0  0  0  0
    0.9243    3.3616    0.0000 H   0  0  0  0  0  0  0  0  0  0  0  0
   -0.2874    1.1234    0.0000 H   0  0  0  0  0  0  0  0  0  0  0  0
    1.1415    0.2984    0.0000 H   0  0  0  0  0  0  0  0  0  0  0  0
    1.7723    3.3051    0.0000 H   0  0  0  0  0  0  0  0  0  0  0  0
    4.4883    1.9484    0.0000 H   0  0  0  0  0  0  0  0  0  0  0  0
    3.0844    3.4586    0.0000 H   0  0  0  0  0  0  0  0  0  0  0  0
    4.6355    0.6830    0.0000 H   0  0  0  0  0  0  0  0  0  0  0  0
    4.6181    3.1288    0.0000 H   0  0  0  0  0  0  0  0  0  0  0  0
  1 18  1  0
  2  3  2  0
  2  4  1  0
  3  5  1  0
  4  6  2  0
  5 11  2  0
  6 11  1  0
  7  8  2  0
  7 12  1  0
  8 14  1  0
  9 12  2  0
  9 13  1  0
 10 15  1  0
 10 20  2  0
 11 16  1  0
 12 17  1  0
 13 14  2  0
 13 16  1  0
 14 19  1  0
 15 18  1  0
 15 19  2  0
 16 20  1  0
 20 21  1  0
  1 22  1  0
  1 23  1  0
  1 24  1  0
  2 25  1  0
  3 26  1  0
  4 27  1  0
  5 28  1  0
  6 29  1  0
  7 30  1  0
  8 31  1  0
  9 32  1  0
 10 33  1  0
 16 34  1  0
 18 35  1  0
 21 36  1  0
M  CHG  1  20   1
M  END
>  <ID>  (35) 
72

>  <InchiKeys>  (35) 
-1

>  <logk_range>  (35) 
3.784189633918261

>  <name>  (35) 
ACD

>  <ph>  (35) 
7.0

>  <sd>  (35) 
-1.0

>  <temperature>  (35) 
25.0

>  <Inchi_name>  (35) 
InChI=1/C16H15ClN3O/c1-18-15-10-20(21)16(11-5-3-2-4-6-11)13-9-12(17)7-8-14(13)19-15/h2-10,16,21H,1H3,(H,18,19)/q+1

$$$$

     RDKit          2D

 41 42  0  0  0  0  0  0  0  0999 V2000
    2.6440    3.7062    0.0000 C   0  0  0  0  0  0  0  0  0  0  0  0
    4.0729    2.8812    0.0000 C   0  0  0  0  0  0  0  0  0  0  0  0
    2.6440    2.8812    0.0000 C   0  0  0  0  0  0  0  0  0  0  0  0
    6.2164   -0.8313    0.0000 C   0  0  0  0  0  0  0  0  0  0  0  0
    5.5019   -2.0688    0.0000 C   0  0  0  0  0  0  0  0  0  0  0  0
    3.3585   -0.0063    0.0000 C   0  0  0  0  0  0  0  0  0  0  0  0
    6.9308   -1.2438    0.0000 C   0  0  0  0  0  0  0  0  0  0  0  0
    6.2164   -2.4813    0.0000 C   0  0  0  0  0  0  0  0  0  0  0  0
    2.6440    0.4062    0.0000 C   0  0  0  0  0  0  0  0  0  0  0  0
    4.0729    1.2312    0.0000 C   0  0  0  0  0  0  0  0  0  0  0  0
    3.3585    2.4687    0.0000 C   0  0  0  0  0  0  0  0  0  0  0  0
    5.5019   -1.2438    0.0000 C   0  0  0  0  0  0  0  0  0  0  0  0
    4.0729    0.4062    0.0000 C   0  0  0  0  0  0  0  0  0  0  0  0
    6.9308   -2.0688    0.0000 C   0  0  0  0  0  0  0  0  0  0  0  0
    3.3585    1.6437    0.0000 C   0  0  0  0  0  0  0  0  0  0  0  0
    2.6440    1.2312    0.0000 C   0  0  0  0  0  0  0  0  0  0  0  0
    4.7874   -0.8313    0.0000 N   0  0  0  0  0  0  0  0  0  0  0  0
    4.7874   -0.0063    0.0000 N   0  0  0  0  0  0  0  0  0  0  0  0
    1.9295    1.6437    0.0000 O   0  0  0  0  0  0  0  0  0  0  0  0
    8.3598   -2.8938    0.0000 O   0  0  0  0  0  0  0  0  0  0  0  0
    7.2328   -3.1958    0.0000 O   0  0  0  0  0  0  0  0  0  0  0  0
    8.0578   -1.7669    0.0000 O   0  0  0  0  0  0  0  0  0  0  0  0
    7.6453   -2.4813    0.0000 S   0  0  0  0  0  0  0  0  0  0  0  0
    3.4690    3.7062    0.0000 H   0  0  0  0  0  0  0  0  0  0  0  0
    2.6440    4.5312    0.0000 H   0  0  0  0  0  0  0  0  0  0  0  0
    1.8190    3.7062    0.0000 H   0  0  0  0  0  0  0  0  0  0  0  0
    4.4854    2.1667    0.0000 H   0  0  0  0  0  0  0  0  0  0  0  0
    4.7874    3.2937    0.0000 H   0  0  0  0  0  0  0  0  0  0  0  0
    3.6604    3.5956    0.0000 H   0  0  0  0  0  0  0  0  0  0  0  0
    1.8204    2.8332    0.0000 H   0  0  0  0  0  0  0  0  0  0  0  0
    2.1907    2.1919    0.0000 H   0  0  0  0  0  0  0  0  0  0  0  0
    6.2164   -0.0063    0.0000 H   0  0  0  0  0  0  0  0  0  0  0  0
    4.7874   -2.4813    0.0000 H   0  0  0  0  0  0  0  0  0  0  0  0
    3.3585   -0.8313    0.0000 H   0  0  0  0  0  0  0  0  0  0  0  0
    7.6453   -0.8313    0.0000 H   0  0  0  0  0  0  0  0  0  0  0  0
    6.2164   -3.3063    0.0000 H   0  0  0  0  0  0  0  0  0  0  0  0
    1.9295   -0.0063    0.0000 H   0  0  0  0  0  0  0  0  0  0  0  0
    4.7874    1.6437    0.0000 H   0  0  0  0  0  0  0  0  0  0  0  0
    3.3585    3.2937    0.0000 H   0  0  0  0  0  0  0  0  0  0  0  0
    1.1417    1.3988    0.0000 H   0  0  0  0  0  0  0  0  0  0  0  0
    8.3598   -3.7188    0.0000 H   0  0  0  0  0  0  0  0  0  0  0  0
  1  3  1  0
  2 11  1  0
  3 11  1  0
  4  7  2  0
  4 12  1  0
  5  8  1  0
  5 12  2  0
  6  9  2  0
  6 13  1  0
  7 14  1  0
  8 14  2  0
  9 16  1  0
 10 13  2  0
 10 15  1  0
 11 15  1  0
 17 12  1  0
 13 18  1  0
 14 23  1  0
 15 16  2  0
 16 19  1  0
 17 18  2  3
 20 23  1  0
 21 23  2  0
 22 23  2  0
  1 24  1  0
  1 25  1  0
  1 26  1  0
  2 27  1  0
  2 28  1  0
  2 29  1  0
  3 30  1  0
  3 31  1  0
  4 32  1  0
  5 33  1  0
  6 34  1  0
  7 35  1  0
  8 36  1  0
  9 37  1  0
 10 38  1  0
 11 39  1  0
 19 40  1  0
 20 41  1  0
M  END
>  <ID>  (36) 
74

>  <InchiKeys>  (36) 
-1

>  <logk_range>  (36) 
6.672032945461067

>  <name>  (36) 
ACD

>  <ph>  (36) 
7.0

>  <sd>  (36) 
-1.0

>  <temperature>  (36) 
25.0

>  <Inchi_name>  (36) 
InChI=1/C16H18N2O4S/c1-3-11(2)15-10-13(6-9-16(15)19)18-17-12-4-7-14(8-5-12)23(20,21)22/h4-11,19H,3H2,1-2H3,(H,20,21,22)/b18-17+

$$$$

     RDKit          2D

 38 39  0  0  0  0  0  0  0  0999 V2000
    0.0092    2.4858    0.0000 C   0  0  0  0  0  0  0  0  0  0  0  0
    0.7237    3.7233    0.0000 C   0  0  0  0  0  0  0  0  0  0  0  0
    5.0105    3.7233    0.0000 C   0  0  0  0  0  0  0  0  0  0  0  0
    5.0105    2.8983    0.0000 C   0  0  0  0  0  0  0  0  0  0  0  0
    4.2960    4.1358    0.0000 C   0  0  0  0  0  0  0  0  0  0  0  0
    3.5816    0.4233    0.0000 C   0  0  0  0  0  0  0  0  0  0  0  0
    2.8671    0.0108    0.0000 C   0  0  0  0  0  0  0  0  0  0  0  0
    4.2960    2.4858    0.0000 C   0  0  0  0  0  0  0  0  0  0  0  0
    3.5816    3.7233    0.0000 C   0  0  0  0  0  0  0  0  0  0  0  0
    3.5816    1.2483    0.0000 C   0  0  0  0  0  0  0  0  0  0  0  0
    2.1526    2.8983    0.0000 C   0  0  0  0  0  0  0  0  0  0  0  0
    2.1526    0.4233    0.0000 C   0  0  0  0  0  0  0  0  0  0  0  0
    1.4382    2.4858    0.0000 C   0  0  0  0  0  0  0  0  0  0  0  0
    3.5816    2.8983    0.0000 C   0  0  0  0  0  0  0  0  0  0  0  0
    2.8671    2.4858    0.0000 C   0  0  0  0  0  0  0  0  0  0  0  0
    2.8671    1.6608    0.0000 C   0  0  0  0  0  0  0  0  0  0  0  0
    2.1526    1.2483    0.0000 N   0  0  0  0  0  0  0  0  0  0  0  0
    0.7237    2.8983    0.0000 N   0  0  0  0  0  0  0  0  0  0  0  0
   -0.4033    3.2003    0.0000 H   0  0  0  0  0  0  0  0  0  0  0  0
   -0.7053    2.0733    0.0000 H   0  0  0  0  0  0  0  0  0  0  0  0
    0.4217    1.7713    0.0000 H   0  0  0  0  0  0  0  0  0  0  0  0
    1.5487    3.7233    0.0000 H   0  0  0  0  0  0  0  0  0  0  0  0
    0.7237    4.5483    0.0000 H   0  0  0  0  0  0  0  0  0  0  0  0
   -0.1013    3.7233    0.0000 H   0  0  0  0  0  0  0  0  0  0  0  0
    5.7250    4.1358    0.0000 H   0  0  0  0  0  0  0  0  0  0  0  0
    5.7250    2.4858    0.0000 H   0  0  0  0  0  0  0  0  0  0  0  0
    4.2960    4.9608    0.0000 H   0  0  0  0  0  0  0  0  0  0  0  0
    4.2960    0.0108    0.0000 H   0  0  0  0  0  0  0  0  0  0  0  0
    2.8671   -0.8142    0.0000 H   0  0  0  0  0  0  0  0  0  0  0  0
    4.2960    1.6608    0.0000 H   0  0  0  0  0  0  0  0  0  0  0  0
    2.8671    4.1358    0.0000 H   0  0  0  0  0  0  0  0  0  0  0  0
    4.2960    0.8358    0.0000 H   0  0  0  0  0  0  0  0  0  0  0  0
    2.5229    3.6355    0.0000 H   0  0  0  0  0  0  0  0  0  0  0  0
    1.7824    3.6355    0.0000 H   0  0  0  0  0  0  0  0  0  0  0  0
    1.4382    0.0108    0.0000 H   0  0  0  0  0  0  0  0  0  0  0  0
    1.0679    1.7486    0.0000 H   0  0  0  0  0  0  0  0  0  0  0  0
    1.8084    1.7486    0.0000 H   0  0  0  0  0  0  0  0  0  0  0  0
    2.8671    3.3108    0.0000 H   0  0  0  0  0  0  0  0  0  0  0  0
  1 18  1  0
  2 18  1  0
  3  4  2  0
  3  5  1  0
  4  8  1  0
  5  9  2  0
  6  7  2  0
  6 10  1  0
  7 12  1  0
  8 14  2  0
  9 14  1  0
 10 16  2  0
 11 13  1  0
 11 15  1  0
 12 17  2  0
 13 18  1  0
 14 15  1  0
 15 16  1  0
 16 17  1  0
  1 19  1  0
  1 20  1  0
  1 21  1  0
  2 22  1  0
  2 23  1  0
  2 24  1  0
  3 25  1  0
  4 26  1  0
  5 27  1  0
  6 28  1  0
  7 29  1  0
  8 30  1  0
  9 31  1  0
 10 32  1  0
 11 33  1  0
 11 34  1  0
 12 35  1  0
 13 36  1  0
 13 37  1  0
 15 38  1  0
M  END
>  <ID>  (37) 
76

>  <InchiKeys>  (37) 
-1

>  <logk_range>  (37) 
4.219507705176107

>  <name>  (37) 
ACD

>  <ph>  (37) 
7.0

>  <sd>  (37) 
-1.0

>  <temperature>  (37) 
25.0

>  <Inchi_name>  (37) 
InChI=1/C16H20N2/c1-18(2)13-11-15(14-8-4-3-5-9-14)16-10-6-7-12-17-16/h3-10,12,15H,11,13H2,1-2H3

$$$$

     RDKit          2D

 42 44  0  0  0  0  0  0  0  0999 V2000
   -2.6413    0.6450    0.0000 C   0  0  0  0  0  0  0  0  0  0  0  0
    3.3030    0.0914    0.0000 C   0  0  0  0  0  0  0  0  0  0  0  0
   -0.5193    3.5461    0.0000 C   0  0  0  0  0  0  0  0  0  0  0  0
    0.6953    4.2989    0.0000 C   0  0  0  0  0  0  0  0  0  0  0  0
   -1.9401    1.0796    0.0000 C   0  0  0  0  0  0  0  0  0  0  0  0
   -1.2131    0.6896    0.0000 C   0  0  0  0  0  0  0  0  0  0  0  0
    3.2584    1.5197    0.0000 C   0  0  0  0  0  0  0  0  0  0  0  0
    2.8237    2.2209    0.0000 C   0  0  0  0  0  0  0  0  0  0  0  0
    2.0438    0.7669    0.0000 C   0  0  0  0  0  0  0  0  0  0  0  0
    2.8684    0.7927    0.0000 C   0  0  0  0  0  0  0  0  0  0  0  0
   -0.5118    1.1242    0.0000 C   0  0  0  0  0  0  0  0  0  0  0  0
    1.9992    2.1951    0.0000 C   0  0  0  0  0  0  0  0  0  0  0  0
    1.6092    1.4681    0.0000 C   0  0  0  0  0  0  0  0  0  0  0  0
    0.2519    0.8123    0.0000 C   0  0  0  0  0  0  0  0  0  0  0  0
   -0.4513    1.9470    0.0000 C   0  0  0  0  0  0  0  0  0  0  0  0
    0.7399    2.8706    0.0000 C   0  0  0  0  0  0  0  0  0  0  0  0
    1.5645    2.8964    0.0000 N   0  0  0  0  0  0  0  0  0  0  0  0
    0.3053    3.5719    0.0000 N   0  0  0  0  0  0  0  0  0  0  0  0
    0.7846    1.4424    0.0000 N   0  0  0  0  0  0  0  0  0  0  0  0
    0.3500    2.1436    0.0000 N   0  0  0  0  0  0  0  0  0  0  0  0
    0.4486    0.0111    0.0000 O   0  0  0  0  0  0  0  0  0  0  0  0
   -1.0813    2.4796    0.0000 O   0  0  0  0  0  0  0  0  0  0  0  0
   -3.0759    1.3462    0.0000 H   0  0  0  0  0  0  0  0  0  0  0  0
   -3.3426    0.2104    0.0000 H   0  0  0  0  0  0  0  0  0  0  0  0
   -2.2067   -0.0563    0.0000 H   0  0  0  0  0  0  0  0  0  0  0  0
    2.6017   -0.3432    0.0000 H   0  0  0  0  0  0  0  0  0  0  0  0
    3.7376   -0.6098    0.0000 H   0  0  0  0  0  0  0  0  0  0  0  0
    4.0042    0.5260    0.0000 H   0  0  0  0  0  0  0  0  0  0  0  0
   -0.5450    4.3707    0.0000 H   0  0  0  0  0  0  0  0  0  0  0  0
   -1.3439    3.5203    0.0000 H   0  0  0  0  0  0  0  0  0  0  0  0
   -0.4935    2.7215    0.0000 H   0  0  0  0  0  0  0  0  0  0  0  0
    1.4223    3.9089    0.0000 H   0  0  0  0  0  0  0  0  0  0  0  0
    1.0853    5.0259    0.0000 H   0  0  0  0  0  0  0  0  0  0  0  0
   -0.0317    4.6889    0.0000 H   0  0  0  0  0  0  0  0  0  0  0  0
   -1.5930    1.8280    0.0000 H   0  0  0  0  0  0  0  0  0  0  0  0
   -2.3332    1.8049    0.0000 H   0  0  0  0  0  0  0  0  0  0  0  0
   -1.5601   -0.0589    0.0000 H   0  0  0  0  0  0  0  0  0  0  0  0
   -0.8200   -0.0357    0.0000 H   0  0  0  0  0  0  0  0  0  0  0  0
    4.0830    1.5454    0.0000 H   0  0  0  0  0  0  0  0  0  0  0  0
    3.2137    2.9479    0.0000 H   0  0  0  0  0  0  0  0  0  0  0  0
    1.6538    0.0399    0.0000 H   0  0  0  0  0  0  0  0  0  0  0  0
   -1.2174    1.5517    0.0000 H   0  0  0  0  0  0  0  0  0  0  0  0
  1  5  1  0
  2 10  1  0
  3 18  1  0
  4 18  1  0
  5  6  1  0
  6 11  1  0
  7  8  2  0
  7 10  1  0
  8 12  1  0
  9 10  2  0
  9 13  1  0
 11 14  1  0
 11 15  1  0
 12 13  2  0
 12 17  1  0
 13 19  1  0
 14 19  1  0
 14 21  2  0
 15 20  1  0
 15 22  2  0
 16 17  2  0
 16 18  1  0
 16 20  1  0
 19 20  1  0
  1 23  1  0
  1 24  1  0
  1 25  1  0
  2 26  1  0
  2 27  1  0
  2 28  1  0
  3 29  1  0
  3 30  1  0
  3 31  1  0
  4 32  1  0
  4 33  1  0
  4 34  1  0
  5 35  1  0
  5 36  1  0
  6 37  1  0
  6 38  1  0
  7 39  1  0
  8 40  1  0
  9 41  1  0
 11 42  1  0
M  END
>  <ID>  (38) 
77

>  <InchiKeys>  (38) 
-1

>  <logk_range>  (38) 
3.58351893845611

>  <name>  (38) 
ACD

>  <ph>  (38) 
7.0

>  <sd>  (38) 
-1.0

>  <temperature>  (38) 
25.0

>  <Inchi_name>  (38) 
InChI=1/C16H20N4O2/c1-5-6-11-14(21)19-13-9-10(2)7-8-12(13)17-16(18(3)4)20(19)15(11)22/h7-9,11H,5-6H2,1-4H3

$$$$

     RDKit          2D

 44 46  0  0  0  0  0  0  0  0999 V2000
    4.2068    2.3882    0.0000 C   0  0  0  0  0  0  0  0  0  0  0  0
    3.4923    1.9757    0.0000 C   0  0  0  0  0  0  0  0  0  0  0  0
    3.4923    1.1507    0.0000 C   0  0  0  0  0  0  0  0  0  0  0  0
    4.6451   -3.3586    0.0000 C   0  0  0  0  0  0  0  0  0  0  0  0
    3.8247   -3.4449    0.0000 C   0  0  0  0  0  0  0  0  0  0  0  0
    4.9807   -2.6050    0.0000 C   0  0  0  0  0  0  0  0  0  0  0  0
    3.3397   -2.7774    0.0000 C   0  0  0  0  0  0  0  0  0  0  0  0
    4.4958   -1.9375    0.0000 C   0  0  0  0  0  0  0  0  0  0  0  0
    2.7779    0.7382    0.0000 C   0  0  0  0  0  0  0  0  0  0  0  0
    2.2160   -2.7774    0.0000 C   0  0  0  0  0  0  0  0  0  0  0  0
    1.0600   -1.9375    0.0000 C   0  0  0  0  0  0  0  0  0  0  0  0
    1.7311   -3.4449    0.0000 C   0  0  0  0  0  0  0  0  0  0  0  0
    0.5750   -2.6050    0.0000 C   0  0  0  0  0  0  0  0  0  0  0  0
    3.6753   -2.0238    0.0000 C   0  0  0  0  0  0  0  0  0  0  0  0
    1.8804   -2.0238    0.0000 C   0  0  0  0  0  0  0  0  0  0  0  0
    0.9106   -3.3586    0.0000 C   0  0  0  0  0  0  0  0  0  0  0  0
    2.7779   -0.0868    0.0000 C   0  0  0  0  0  0  0  0  0  0  0  0
    3.4453   -0.5717    0.0000 C   0  0  0  0  0  0  0  0  0  0  0  0
    2.1104   -0.5717    0.0000 C   0  0  0  0  0  0  0  0  0  0  0  0
    3.1904   -1.3563    0.0000 N   0  0  0  0  0  0  0  0  0  0  0  0
    2.3654   -1.3563    0.0000 N   0  0  0  0  0  0  0  0  0  0  0  0
    0.4257   -4.0261    0.0000 O   0  0  0  0  0  0  0  0  0  0  0  0
    4.2299   -0.3168    0.0000 O   0  0  0  0  0  0  0  0  0  0  0  0
    1.3258   -0.3168    0.0000 O   0  0  0  0  0  0  0  0  0  0  0  0
    4.6193    1.6737    0.0000 H   0  0  0  0  0  0  0  0  0  0  0  0
    4.9213    2.8007    0.0000 H   0  0  0  0  0  0  0  0  0  0  0  0
    3.7943    3.1027    0.0000 H   0  0  0  0  0  0  0  0  0  0  0  0
    3.0390    2.6650    0.0000 H   0  0  0  0  0  0  0  0  0  0  0  0
    2.6687    2.0237    0.0000 H   0  0  0  0  0  0  0  0  0  0  0  0
    3.9457    0.4614    0.0000 H   0  0  0  0  0  0  0  0  0  0  0  0
    4.3159    1.1027    0.0000 H   0  0  0  0  0  0  0  0  0  0  0  0
    5.1301   -4.0261    0.0000 H   0  0  0  0  0  0  0  0  0  0  0  0
    3.4891   -4.1986    0.0000 H   0  0  0  0  0  0  0  0  0  0  0  0
    5.8012   -2.5187    0.0000 H   0  0  0  0  0  0  0  0  0  0  0  0
    2.5193   -2.8637    0.0000 H   0  0  0  0  0  0  0  0  0  0  0  0
    4.8313   -1.1839    0.0000 H   0  0  0  0  0  0  0  0  0  0  0  0
    2.3245    1.4275    0.0000 H   0  0  0  0  0  0  0  0  0  0  0  0
    1.9543    0.7862    0.0000 H   0  0  0  0  0  0  0  0  0  0  0  0
    2.7566   -2.1542    0.0000 H   0  0  0  0  0  0  0  0  0  0  0  0
    0.7244   -1.1839    0.0000 H   0  0  0  0  0  0  0  0  0  0  0  0
    2.0666   -4.1986    0.0000 H   0  0  0  0  0  0  0  0  0  0  0  0
   -0.2454   -2.5187    0.0000 H   0  0  0  0  0  0  0  0  0  0  0  0
    2.0428    0.2878    0.0000 H   0  0  0  0  0  0  0  0  0  0  0  0
   -0.3948   -3.9399    0.0000 H   0  0  0  0  0  0  0  0  0  0  0  0
  1  2  1  0
  2  3  1  0
  3  9  1  0
  4  5  2  0
  4  6  1  0
  5  7  1  0
  6  8  2  0
  7 14  2  0
  8 14  1  0
  9 17  1  0
 10 12  2  0
 10 15  1  0
 11 13  1  0
 11 15  2  0
 12 16  1  0
 13 16  2  0
 14 20  1  0
 15 21  1  0
 16 22  1  0
 17 18  1  0
 17 19  1  0
 18 20  1  0
 18 23  2  0
 19 21  1  0
 19 24  2  0
 20 21  1  0
  1 25  1  0
  1 26  1  0
  1 27  1  0
  2 28  1  0
  2 29  1  0
  3 30  1  0
  3 31  1  0
  4 32  1  0
  5 33  1  0
  6 34  1  0
  7 35  1  0
  8 36  1  0
  9 37  1  0
  9 38  1  0
 10 39  1  0
 11 40  1  0
 12 41  1  0
 13 42  1  0
 17 43  1  0
 22 44  1  0
M  END
>  <ID>  (39) 
78

>  <InchiKeys>  (39) 
-1

>  <logk_range>  (39) 
6.856461984594587

>  <name>  (39) 
ACD

>  <ph>  (39) 
7.5

>  <sd>  (39) 
-1.0

>  <temperature>  (39) 
25.0

>  <Inchi_name>  (39) 
InChI=1/C19H20N2O3/c1-2-3-9-17-18(23)20(14-7-5-4-6-8-14)21(19(17)24)15-10-12-16(22)13-11-15/h4-8,10-13,17,22H,2-3,9H2,1H3

$$$$

     RDKit          2D

 56 57  0  0  0  0  0  0  0  0999 V2000
   -5.6935    0.0077    0.0000 C   0  0  0  0  0  0  0  0  0  0  0  0
   -4.9791   -1.2298    0.0000 C   0  0  0  0  0  0  0  0  0  0  0  0
   -0.6922    1.2452    0.0000 C   0  0  0  0  0  0  0  0  0  0  0  0
   -3.5501    1.2452    0.0000 C   0  0  0  0  0  0  0  0  0  0  0  0
    2.8801    0.0077    0.0000 C   0  0  0  0  0  0  0  0  0  0  0  0
   -2.8357   -2.4673    0.0000 C   0  0  0  0  0  0  0  0  0  0  0  0
   -2.8357   -1.6423    0.0000 C   0  0  0  0  0  0  0  0  0  0  0  0
   -2.1212   -2.8798    0.0000 C   0  0  0  0  0  0  0  0  0  0  0  0
    1.4512    0.0077    0.0000 C   0  0  0  0  0  0  0  0  0  0  0  0
    0.7367   -0.4048    0.0000 C   0  0  0  0  0  0  0  0  0  0  0  0
   -1.4067   -1.6423    0.0000 C   0  0  0  0  0  0  0  0  0  0  0  0
   -4.9791   -0.4048    0.0000 C   0  0  0  0  0  0  0  0  0  0  0  0
   -1.4067    0.8327    0.0000 C   0  0  0  0  0  0  0  0  0  0  0  0
   -2.8357    0.8327    0.0000 C   0  0  0  0  0  0  0  0  0  0  0  0
   -2.1212   -1.2298    0.0000 C   0  0  0  0  0  0  0  0  0  0  0  0
   -1.4067   -2.4673    0.0000 C   0  0  0  0  0  0  0  0  0  0  0  0
   -1.4067    0.0077    0.0000 C   0  0  0  0  0  0  0  0  0  0  0  0
   -2.8357    0.0077    0.0000 C   0  0  0  0  0  0  0  0  0  0  0  0
   -2.1212   -0.4048    0.0000 C   0  0  0  0  0  0  0  0  0  0  0  0
   -0.6922   -0.4048    0.0000 C   0  0  0  0  0  0  0  0  0  0  0  0
   -3.5501   -0.4048    0.0000 C   0  0  0  0  0  0  0  0  0  0  0  0
   -2.1212    1.2452    0.0000 N   0  0  0  0  0  0  0  0  0  0  0  0
   -0.6922   -2.8798    0.0000 N   0  0  0  0  0  0  0  0  0  0  0  0
   -0.6922   -1.2298    0.0000 O   0  0  0  0  0  0  0  0  0  0  0  0
   -3.5501   -1.2298    0.0000 O   0  0  0  0  0  0  0  0  0  0  0  0
    0.0222   -2.4673    0.0000 O   0  0  0  0  0  0  0  0  0  0  0  0
   -0.6922   -3.7048    0.0000 O   0  0  0  0  0  0  0  0  0  0  0  0
    2.1656   -0.4048    0.0000 O   0  0  0  0  0  0  0  0  0  0  0  0
    0.0222    0.0077    0.0000 O   0  0  0  0  0  0  0  0  0  0  0  0
   -4.2646    0.0077    0.0000 O   0  0  0  0  0  0  0  0  0  0  0  0
   -5.2810    0.7222    0.0000 H   0  0  0  0  0  0  0  0  0  0  0  0
   -6.4080    0.4202    0.0000 H   0  0  0  0  0  0  0  0  0  0  0  0
   -6.1060   -0.7067    0.0000 H   0  0  0  0  0  0  0  0  0  0  0  0
   -5.8041   -1.2298    0.0000 H   0  0  0  0  0  0  0  0  0  0  0  0
   -4.9791   -2.0548    0.0000 H   0  0  0  0  0  0  0  0  0  0  0  0
   -4.1541   -1.2298    0.0000 H   0  0  0  0  0  0  0  0  0  0  0  0
   -0.2797    0.5308    0.0000 H   0  0  0  0  0  0  0  0  0  0  0  0
    0.0222    1.6577    0.0000 H   0  0  0  0  0  0  0  0  0  0  0  0
   -1.1047    1.9597    0.0000 H   0  0  0  0  0  0  0  0  0  0  0  0
   -3.1376    1.9597    0.0000 H   0  0  0  0  0  0  0  0  0  0  0  0
   -4.2646    1.6577    0.0000 H   0  0  0  0  0  0  0  0  0  0  0  0
   -3.9626    0.5308    0.0000 H   0  0  0  0  0  0  0  0  0  0  0  0
    3.2926   -0.7067    0.0000 H   0  0  0  0  0  0  0  0  0  0  0  0
    3.5946    0.4202    0.0000 H   0  0  0  0  0  0  0  0  0  0  0  0
    2.4676    0.7222    0.0000 H   0  0  0  0  0  0  0  0  0  0  0  0
   -3.5501   -2.8798    0.0000 H   0  0  0  0  0  0  0  0  0  0  0  0
   -3.5501   -2.0548    0.0000 H   0  0  0  0  0  0  0  0  0  0  0  0
   -2.1212   -3.7048    0.0000 H   0  0  0  0  0  0  0  0  0  0  0  0
    1.8214    0.7450    0.0000 H   0  0  0  0  0  0  0  0  0  0  0  0
    1.0809    0.7450    0.0000 H   0  0  0  0  0  0  0  0  0  0  0  0
    0.3664   -1.1420    0.0000 H   0  0  0  0  0  0  0  0  0  0  0  0
    1.1070   -1.1420    0.0000 H   0  0  0  0  0  0  0  0  0  0  0  0
   -0.6922   -2.0548    0.0000 H   0  0  0  0  0  0  0  0  0  0  0  0
   -5.6935   -0.8173    0.0000 H   0  0  0  0  0  0  0  0  0  0  0  0
   -2.8357   -0.8173    0.0000 H   0  0  0  0  0  0  0  0  0  0  0  0
   -2.1212    2.0702    0.0000 H   0  0  0  0  0  0  0  0  0  0  0  0
  1 12  1  0
  2 12  1  0
  3 13  1  0
  4 14  1  0
  5 28  1  0
  6  7  2  0
  6  8  1  0
  7 15  1  0
  8 16  2  0
  9 10  1  0
  9 28  1  0
 10 29  1  0
 11 15  2  0
 11 16  1  0
 12 30  1  0
 13 17  2  0
 13 22  1  0
 14 18  2  0
 14 22  1  0
 15 19  1  0
 16 23  1  0
 17 19  1  0
 17 20  1  0
 18 19  1  0
 18 21  1  0
 20 24  2  0
 20 29  1  0
 21 25  2  0
 21 30  1  0
 23 26  1  0
 23 27  2  0
  1 31  1  0
  1 32  1  0
  1 33  1  0
  2 34  1  0
  2 35  1  0
  2 36  1  0
  3 37  1  0
  3 38  1  0
  3 39  1  0
  4 40  1  0
  4 41  1  0
  4 42  1  0
  5 43  1  0
  5 44  1  0
  5 45  1  0
  6 46  1  0
  7 47  1  0
  8 48  1  0
  9 49  1  0
  9 50  1  0
 10 51  1  0
 10 52  1  0
 11 53  1  0
 12 54  1  0
 19 55  1  0
 22 56  1  0
M  CHG  2  23   1  26  -1
M  END
>  <ID>  (40) 
79

>  <InchiKeys>  (40) 
-1

>  <logk_range>  (40) 
4.127134385045092

>  <name>  (40) 
ACD

>  <ph>  (40) 
7.0

>  <sd>  (40) 
-1.0

>  <temperature>  (40) 
25.0

>  <Inchi_name>  (40) 
InChI=1/C21H26N2O7/c1-12(2)30-21(25)18-14(4)22-13(3)17(20(24)29-10-9-28-5)19(18)15-7-6-8-16(11-15)23(26)27/h6-8,11-12,19,22H,9-10H2,1-5H3

$$$$

     RDKit          2D

 57 60  0  0  0  0  0  0  0  0999 V2000
    3.7575    2.1902    0.0000 C   0  0  0  0  0  0  0  0  0  0  0  0
   -0.2284    0.7503    0.0000 C   0  0  0  0  0  0  0  0  0  0  0  0
    2.2875    0.3482    0.0000 C   0  0  0  0  0  0  0  0  0  0  0  0
   -0.2572    2.9329    0.0000 C   0  0  0  0  0  0  0  0  0  0  0  0
    0.5550    2.7876    0.0000 C   0  0  0  0  0  0  0  0  0  0  0  0
   -1.8526    1.0407    0.0000 C   0  0  0  0  0  0  0  0  0  0  0  0
   -1.0405    0.8955    0.0000 C   0  0  0  0  0  0  0  0  0  0  0  0
    2.2987    2.3729    0.0000 C   0  0  0  0  0  0  0  0  0  0  0  0
   -1.6011    2.4474    0.0000 C   0  0  0  0  0  0  0  0  0  0  0  0
    1.3959    0.4599    0.0000 C   0  0  0  0  0  0  0  0  0  0  0  0
    3.8447    0.1963    0.0000 C   0  0  0  0  0  0  0  0  0  0  0  0
    2.9816    1.9099    0.0000 C   0  0  0  0  0  0  0  0  0  0  0  0
   -0.7890    2.3022    0.0000 C   0  0  0  0  0  0  0  0  0  0  0  0
   -2.1329    1.8167    0.0000 C   0  0  0  0  0  0  0  0  0  0  0  0
    0.8353    2.0117    0.0000 C   0  0  0  0  0  0  0  0  0  0  0  0
    1.6474    1.8665    0.0000 C   0  0  0  0  0  0  0  0  0  0  0  0
    0.5837    0.6051    0.0000 C   0  0  0  0  0  0  0  0  0  0  0  0
    3.5644    0.9722    0.0000 C   0  0  0  0  0  0  0  0  0  0  0  0
   -0.5087    1.5262    0.0000 C   0  0  0  0  0  0  0  0  0  0  0  0
    1.9277    1.0906    0.0000 C   0  0  0  0  0  0  0  0  0  0  0  0
    0.3034    1.3810    0.0000 C   0  0  0  0  0  0  0  0  0  0  0  0
    2.7522    1.1174    0.0000 C   0  0  0  0  0  0  0  0  0  0  0  0
    0.2439    0.5582    0.0000 F   0  0  0  0  0  0  0  0  0  0  0  0
    4.6568    0.0510    0.0000 O   0  0  0  0  0  0  0  0  0  0  0  0
   -2.9450    1.9619    0.0000 O   0  0  0  0  0  0  0  0  0  0  0  0
    0.0519   -0.0256    0.0000 O   0  0  0  0  0  0  0  0  0  0  0  0
    4.0962    1.6029    0.0000 O   0  0  0  0  0  0  0  0  0  0  0  0
    2.6927    0.2945    0.0000 O   0  0  0  0  0  0  0  0  0  0  0  0
    4.5794    2.2613    0.0000 H   0  0  0  0  0  0  0  0  0  0  0  0
    4.0408    2.9650    0.0000 H   0  0  0  0  0  0  0  0  0  0  0  0
    3.1752    2.7747    0.0000 H   0  0  0  0  0  0  0  0  0  0  0  0
   -1.0043    0.4700    0.0000 H   0  0  0  0  0  0  0  0  0  0  0  0
   -0.7602    0.1196    0.0000 H   0  0  0  0  0  0  0  0  0  0  0  0
   -0.3736   -0.0618    0.0000 H   0  0  0  0  0  0  0  0  0  0  0  0
    1.6353   -0.1570    0.0000 H   0  0  0  0  0  0  0  0  0  0  0  0
    2.1821   -0.4700    0.0000 H   0  0  0  0  0  0  0  0  0  0  0  0
    2.7904   -0.3058    0.0000 H   0  0  0  0  0  0  0  0  0  0  0  0
   -0.1594    3.7521    0.0000 H   0  0  0  0  0  0  0  0  0  0  0  0
   -0.8559    3.5005    0.0000 H   0  0  0  0  0  0  0  0  0  0  0  0
    1.3133    3.1126    0.0000 H   0  0  0  0  0  0  0  0  0  0  0  0
    0.7472    3.5900    0.0000 H   0  0  0  0  0  0  0  0  0  0  0  0
   -2.3844    0.4100    0.0000 H   0  0  0  0  0  0  0  0  0  0  0  0
   -1.6501    0.3396    0.0000 H   0  0  0  0  0  0  0  0  0  0  0  0
    2.1587    3.1859    0.0000 H   0  0  0  0  0  0  0  0  0  0  0  0
    1.6423    2.8726    0.0000 H   0  0  0  0  0  0  0  0  0  0  0  0
   -1.8814    3.2233    0.0000 H   0  0  0  0  0  0  0  0  0  0  0  0
    0.8715   -0.1771    0.0000 H   0  0  0  0  0  0  0  0  0  0  0  0
    1.1156    1.2358    0.0000 H   0  0  0  0  0  0  0  0  0  0  0  0
    3.0863   -0.1287    0.0000 H   0  0  0  0  0  0  0  0  0  0  0  0
    3.6525   -0.6060    0.0000 H   0  0  0  0  0  0  0  0  0  0  0  0
    3.5836    1.3458    0.0000 H   0  0  0  0  0  0  0  0  0  0  0  0
    0.0231    2.1569    0.0000 H   0  0  0  0  0  0  0  0  0  0  0  0
    1.4497    2.6675    0.0000 H   0  0  0  0  0  0  0  0  0  0  0  0
    0.4409   -0.2075    0.0000 H   0  0  0  0  0  0  0  0  0  0  0  0
    4.9371   -0.7249    0.0000 H   0  0  0  0  0  0  0  0  0  0  0  0
   -0.0927   -0.8378    0.0000 H   0  0  0  0  0  0  0  0  0  0  0  0
    3.4709    0.5685    0.0000 H   0  0  0  0  0  0  0  0  0  0  0  0
  1 12  1  0
  2 19  1  0
  3 20  1  0
  4  5  1  0
  4 13  1  0
  5 15  1  0
  6  7  2  0
  6 14  1  0
  7 19  1  0
  8 12  1  0
  8 16  1  0
  9 13  2  0
  9 14  1  0
 10 17  1  0
 10 20  1  0
 11 18  1  0
 11 24  1  0
 12 22  1  0
 13 19  1  0
 14 25  2  0
 15 16  1  0
 15 21  1  0
 16 20  1  0
 17 21  1  0
 17 26  1  0
 18 22  1  0
 18 27  2  0
 19 21  1  0
 20 22  1  0
 21 23  1  0
 22 28  1  0
  1 29  1  0
  1 30  1  0
  1 31  1  0
  2 32  1  0
  2 33  1  0
  2 34  1  0
  3 35  1  0
  3 36  1  0
  3 37  1  0
  4 38  1  0
  4 39  1  0
  5 40  1  0
  5 41  1  0
  6 42  1  0
  7 43  1  0
  8 44  1  0
  8 45  1  0
  9 46  1  0
 10 47  1  0
 10 48  1  0
 11 49  1  0
 11 50  1  0
 12 51  1  0
 15 52  1  0
 16 53  1  0
 17 54  1  0
 24 55  1  0
 26 56  1  0
 28 57  1  0
M  END
>  <ID>  (41) 
80

>  <InchiKeys>  (41) 
-1

>  <logk_range>  (41) 
5.407171771460119

>  <name>  (41) 
ACD

>  <ph>  (41) 
7.0

>  <sd>  (41) 
-1.0

>  <temperature>  (41) 
25.0

>  <Inchi_name>  (41) 
InChI=1/C22H29FO5/c1-12-8-16-15-5-4-13-9-14(25)6-7-19(13,2)21(15,23)17(26)10-20(16,3)22(12,28)18(27)11-24/h6-7,9,12,15-17,24,26,28H,4-5,8,10-11H2,1-3H3

$$$$

     RDKit          2D

 67 67  0  0  0  0  0  0  0  0999 V2000
  -11.6102   -2.5253    0.0000 C   0  0  0  0  0  0  0  0  0  0  0  0
   -6.5051    3.4304    0.0000 C   0  0  0  0  0  0  0  0  0  0  0  0
   -9.4430   -1.1861    0.0000 C   0  0  0  0  0  0  0  0  0  0  0  0
   -9.9529    0.3832    0.0000 C   0  0  0  0  0  0  0  0  0  0  0  0
  -11.4387   -1.7183    0.0000 C   0  0  0  0  0  0  0  0  0  0  0  0
  -10.6541   -1.4634    0.0000 C   0  0  0  0  0  0  0  0  0  0  0  0
   -4.8885    1.6454    0.0000 C   0  0  0  0  0  0  0  0  0  0  0  0
   -4.1741    2.0579    0.0000 C   0  0  0  0  0  0  0  0  0  0  0  0
   -5.6030    2.0579    0.0000 C   0  0  0  0  0  0  0  0  0  0  0  0
   -3.4596    1.6454    0.0000 C   0  0  0  0  0  0  0  0  0  0  0  0
   -6.3175    1.6454    0.0000 C   0  0  0  0  0  0  0  0  0  0  0  0
   -2.7451    2.0579    0.0000 C   0  0  0  0  0  0  0  0  0  0  0  0
   -7.9572    0.9154    0.0000 C   0  0  0  0  0  0  0  0  0  0  0  0
   -8.7418    0.6605    0.0000 C   0  0  0  0  0  0  0  0  0  0  0  0
  -10.4825   -0.6564    0.0000 C   0  0  0  0  0  0  0  0  0  0  0  0
   -7.9252    3.0499    0.0000 C   0  0  0  0  0  0  0  0  0  0  0  0
   -7.1182    2.8784    0.0000 C   0  0  0  0  0  0  0  0  0  0  0  0
   -7.0319    2.0579    0.0000 C   0  0  0  0  0  0  0  0  0  0  0  0
   -7.7856    1.7224    0.0000 C   0  0  0  0  0  0  0  0  0  0  0  0
   -8.3377    2.3355    0.0000 C   0  0  0  0  0  0  0  0  0  0  0  0
   -8.9133   -0.1465    0.0000 C   0  0  0  0  0  0  0  0  0  0  0  0
   -2.0307    1.6454    0.0000 C   0  0  0  0  0  0  0  0  0  0  0  0
   -9.6979   -0.4015    0.0000 C   0  0  0  0  0  0  0  0  0  0  0  0
   -9.1581    2.2492    0.0000 O   0  0  0  0  0  0  0  0  0  0  0  0
   -8.3002   -0.6985    0.0000 O   0  0  0  0  0  0  0  0  0  0  0  0
   -1.3162    2.0579    0.0000 O   0  0  0  0  0  0  0  0  0  0  0  0
   -2.0307    0.8204    0.0000 O   0  0  0  0  0  0  0  0  0  0  0  0
  -12.4172   -2.3537    0.0000 H   0  0  0  0  0  0  0  0  0  0  0  0
  -11.7817   -3.3322    0.0000 H   0  0  0  0  0  0  0  0  0  0  0  0
  -10.8032   -2.6968    0.0000 H   0  0  0  0  0  0  0  0  0  0  0  0
   -5.9531    2.8173    0.0000 H   0  0  0  0  0  0  0  0  0  0  0  0
   -5.8920    3.9825    0.0000 H   0  0  0  0  0  0  0  0  0  0  0  0
   -7.0571    4.0435    0.0000 H   0  0  0  0  0  0  0  0  0  0  0  0
  -10.2276   -1.4410    0.0000 H   0  0  0  0  0  0  0  0  0  0  0  0
   -9.1880   -1.9707    0.0000 H   0  0  0  0  0  0  0  0  0  0  0  0
   -8.6584   -0.9311    0.0000 H   0  0  0  0  0  0  0  0  0  0  0  0
   -9.1682    0.6381    0.0000 H   0  0  0  0  0  0  0  0  0  0  0  0
  -10.2078    1.1678    0.0000 H   0  0  0  0  0  0  0  0  0  0  0  0
  -10.7375    0.1282    0.0000 H   0  0  0  0  0  0  0  0  0  0  0  0
  -11.7388   -0.9498    0.0000 H   0  0  0  0  0  0  0  0  0  0  0  0
  -12.2343   -1.5001    0.0000 H   0  0  0  0  0  0  0  0  0  0  0  0
  -10.8953   -2.2523    0.0000 H   0  0  0  0  0  0  0  0  0  0  0  0
  -10.1461   -2.1135    0.0000 H   0  0  0  0  0  0  0  0  0  0  0  0
   -4.8885    0.8204    0.0000 H   0  0  0  0  0  0  0  0  0  0  0  0
   -3.8038    2.7952    0.0000 H   0  0  0  0  0  0  0  0  0  0  0  0
   -4.5443    2.7952    0.0000 H   0  0  0  0  0  0  0  0  0  0  0  0
   -4.9935    2.6139    0.0000 H   0  0  0  0  0  0  0  0  0  0  0  0
   -3.8299    0.9082    0.0000 H   0  0  0  0  0  0  0  0  0  0  0  0
   -3.0893    0.9082    0.0000 H   0  0  0  0  0  0  0  0  0  0  0  0
   -6.6877    0.9082    0.0000 H   0  0  0  0  0  0  0  0  0  0  0  0
   -5.9472    0.9082    0.0000 H   0  0  0  0  0  0  0  0  0  0  0  0
   -2.3749    2.7952    0.0000 H   0  0  0  0  0  0  0  0  0  0  0  0
   -3.1154    2.7952    0.0000 H   0  0  0  0  0  0  0  0  0  0  0  0
   -7.3441    0.3634    0.0000 H   0  0  0  0  0  0  0  0  0  0  0  0
   -8.8921    1.4716    0.0000 H   0  0  0  0  0  0  0  0  0  0  0  0
  -11.2475   -0.3473    0.0000 H   0  0  0  0  0  0  0  0  0  0  0  0
  -11.2110   -1.0437    0.0000 H   0  0  0  0  0  0  0  0  0  0  0  0
   -7.8676    3.8729    0.0000 H   0  0  0  0  0  0  0  0  0  0  0  0
   -8.5753    3.5579    0.0000 H   0  0  0  0  0  0  0  0  0  0  0  0
   -7.3317    3.6753    0.0000 H   0  0  0  0  0  0  0  0  0  0  0  0
   -7.0751    1.2341    0.0000 H   0  0  0  0  0  0  0  0  0  0  0  0
   -8.5825    1.5088    0.0000 H   0  0  0  0  0  0  0  0  0  0  0  0
   -8.7870    3.0274    0.0000 H   0  0  0  0  0  0  0  0  0  0  0  0
   -8.1287    0.1084    0.0000 H   0  0  0  0  0  0  0  0  0  0  0  0
   -9.9818    2.2968    0.0000 H   0  0  0  0  0  0  0  0  0  0  0  0
   -7.6203   -1.1658    0.0000 H   0  0  0  0  0  0  0  0  0  0  0  0
   -2.7451    0.4079    0.0000 H   0  0  0  0  0  0  0  0  0  0  0  0
  1  5  1  0
  2 17  1  0
  3 23  1  0
  4 23  1  0
  5  6  1  0
  6 15  1  0
  7  8  1  0
  7  9  2  3
  8 10  1  0
  9 11  1  0
 10 12  1  0
 11 18  1  0
 12 22  1  0
 13 14  2  3
 13 19  1  0
 14 21  1  0
 15 23  1  0
 16 17  1  0
 16 20  1  0
 17 18  1  0
 18 19  1  0
 19 20  1  0
 20 24  1  0
 21 23  1  0
 21 25  1  0
 22 26  2  0
 22 27  1  0
  1 28  1  0
  1 29  1  0
  1 30  1  0
  2 31  1  0
  2 32  1  0
  2 33  1  0
  3 34  1  0
  3 35  1  0
  3 36  1  0
  4 37  1  0
  4 38  1  0
  4 39  1  0
  5 40  1  0
  5 41  1  0
  6 42  1  0
  6 43  1  0
  7 44  1  0
  8 45  1  0
  8 46  1  0
  9 47  1  0
 10 48  1  0
 10 49  1  0
 11 50  1  0
 11 51  1  0
 12 52  1  0
 12 53  1  0
 13 54  1  0
 14 55  1  0
 15 56  1  0
 15 57  1  0
 16 58  1  0
 16 59  1  0
 17 60  1  0
 18 61  1  0
 19 62  1  0
 20 63  1  0
 21 64  1  0
 24 65  1  0
 25 66  1  0
 27 67  1  0
M  END
>  <ID>  (42) 
81

>  <InchiKeys>  (42) 
-1

>  <logk_range>  (42) 
7.029972911706386

>  <name>  (42) 
ACD

>  <ph>  (42) 
7.0

>  <sd>  (42) 
-1.0

>  <temperature>  (42) 
25.0

>  <Inchi_name>  (42) 
InChI=1/C23H40O4/c1-5-6-15-23(3,4)21(25)14-13-19-18(17(2)16-20(19)24)11-9-7-8-10-12-22(26)27/h7,9,13-14,17-21,24-25H,5-6,8,10-12,15-16H2,1-4H3,(H,26,27)/b9-7+,14-13+

$$$$

     RDKit          2D

 62 65  0  0  0  0  0  0  0  0999 V2000
    3.7488    2.1885    0.0000 C   0  0  0  0  0  0  0  0  0  0  0  0
    5.7405   -0.8718    0.0000 C   0  0  0  0  0  0  0  0  0  0  0  0
   -0.2371    0.7486    0.0000 C   0  0  0  0  0  0  0  0  0  0  0  0
    2.2788    0.3465    0.0000 C   0  0  0  0  0  0  0  0  0  0  0  0
   -0.2659    2.9311    0.0000 C   0  0  0  0  0  0  0  0  0  0  0  0
    0.5462    2.7859    0.0000 C   0  0  0  0  0  0  0  0  0  0  0  0
   -1.8613    1.0390    0.0000 C   0  0  0  0  0  0  0  0  0  0  0  0
   -1.0492    0.8938    0.0000 C   0  0  0  0  0  0  0  0  0  0  0  0
    2.2900    2.3711    0.0000 C   0  0  0  0  0  0  0  0  0  0  0  0
   -1.6098    2.4456    0.0000 C   0  0  0  0  0  0  0  0  0  0  0  0
    1.3871    0.4581    0.0000 C   0  0  0  0  0  0  0  0  0  0  0  0
    3.8359    0.1945    0.0000 C   0  0  0  0  0  0  0  0  0  0  0  0
    2.9728    1.9082    0.0000 C   0  0  0  0  0  0  0  0  0  0  0  0
    4.9284   -0.7266    0.0000 C   0  0  0  0  0  0  0  0  0  0  0  0
   -0.7977    2.3004    0.0000 C   0  0  0  0  0  0  0  0  0  0  0  0
   -2.1416    1.8149    0.0000 C   0  0  0  0  0  0  0  0  0  0  0  0
    0.8265    2.0100    0.0000 C   0  0  0  0  0  0  0  0  0  0  0  0
    1.6387    1.8648    0.0000 C   0  0  0  0  0  0  0  0  0  0  0  0
    0.5750    0.6034    0.0000 C   0  0  0  0  0  0  0  0  0  0  0  0
    3.5556    0.9704    0.0000 C   0  0  0  0  0  0  0  0  0  0  0  0
   -0.5174    1.5245    0.0000 C   0  0  0  0  0  0  0  0  0  0  0  0
    1.9190    1.0889    0.0000 C   0  0  0  0  0  0  0  0  0  0  0  0
    0.2947    1.3793    0.0000 C   0  0  0  0  0  0  0  0  0  0  0  0
    2.7435    1.1157    0.0000 C   0  0  0  0  0  0  0  0  0  0  0  0
    0.2352    0.5564    0.0000 F   0  0  0  0  0  0  0  0  0  0  0  0
    4.3965   -1.3573    0.0000 O   0  0  0  0  0  0  0  0  0  0  0  0
   -2.9538    1.9601    0.0000 O   0  0  0  0  0  0  0  0  0  0  0  0
    0.0432   -0.0273    0.0000 O   0  0  0  0  0  0  0  0  0  0  0  0
    4.0875    1.6012    0.0000 O   0  0  0  0  0  0  0  0  0  0  0  0
    2.6840    0.2928    0.0000 O   0  0  0  0  0  0  0  0  0  0  0  0
    4.6481    0.0493    0.0000 O   0  0  0  0  0  0  0  0  0  0  0  0
    4.5707    2.2596    0.0000 H   0  0  0  0  0  0  0  0  0  0  0  0
    4.0320    2.9633    0.0000 H   0  0  0  0  0  0  0  0  0  0  0  0
    3.1665    2.7729    0.0000 H   0  0  0  0  0  0  0  0  0  0  0  0
    5.5953   -1.6839    0.0000 H   0  0  0  0  0  0  0  0  0  0  0  0
    6.5526   -1.0170    0.0000 H   0  0  0  0  0  0  0  0  0  0  0  0
    5.8857   -0.0597    0.0000 H   0  0  0  0  0  0  0  0  0  0  0  0
   -1.0130    0.4683    0.0000 H   0  0  0  0  0  0  0  0  0  0  0  0
   -0.7689    0.1179    0.0000 H   0  0  0  0  0  0  0  0  0  0  0  0
   -0.3823   -0.0635    0.0000 H   0  0  0  0  0  0  0  0  0  0  0  0
    1.6266   -0.1587    0.0000 H   0  0  0  0  0  0  0  0  0  0  0  0
    2.1734   -0.4718    0.0000 H   0  0  0  0  0  0  0  0  0  0  0  0
    2.7817   -0.3075    0.0000 H   0  0  0  0  0  0  0  0  0  0  0  0
   -0.1681    3.7503    0.0000 H   0  0  0  0  0  0  0  0  0  0  0  0
   -0.8646    3.4987    0.0000 H   0  0  0  0  0  0  0  0  0  0  0  0
    1.3046    3.1109    0.0000 H   0  0  0  0  0  0  0  0  0  0  0  0
    0.7384    3.5882    0.0000 H   0  0  0  0  0  0  0  0  0  0  0  0
   -2.3932    0.4083    0.0000 H   0  0  0  0  0  0  0  0  0  0  0  0
   -1.6588    0.3379    0.0000 H   0  0  0  0  0  0  0  0  0  0  0  0
    2.1499    3.1842    0.0000 H   0  0  0  0  0  0  0  0  0  0  0  0
    1.6336    2.8709    0.0000 H   0  0  0  0  0  0  0  0  0  0  0  0
   -1.8901    3.2216    0.0000 H   0  0  0  0  0  0  0  0  0  0  0  0
    0.8628   -0.1788    0.0000 H   0  0  0  0  0  0  0  0  0  0  0  0
    1.1068    1.2341    0.0000 H   0  0  0  0  0  0  0  0  0  0  0  0
    3.0776   -0.1304    0.0000 H   0  0  0  0  0  0  0  0  0  0  0  0
    3.6438   -0.6078    0.0000 H   0  0  0  0  0  0  0  0  0  0  0  0
    3.5748    1.3441    0.0000 H   0  0  0  0  0  0  0  0  0  0  0  0
    0.0144    2.1552    0.0000 H   0  0  0  0  0  0  0  0  0  0  0  0
    1.4410    2.6658    0.0000 H   0  0  0  0  0  0  0  0  0  0  0  0
    0.4322   -0.2092    0.0000 H   0  0  0  0  0  0  0  0  0  0  0  0
   -0.1014   -0.8396    0.0000 H   0  0  0  0  0  0  0  0  0  0  0  0
    3.4622    0.5668    0.0000 H   0  0  0  0  0  0  0  0  0  0  0  0
  1 13  1  0
  2 14  1  0
  3 21  1  0
  4 22  1  0
  5  6  1  0
  5 15  1  0
  6 17  1  0
  7  8  2  0
  7 16  1  0
  8 21  1  0
  9 13  1  0
  9 18  1  0
 10 15  2  0
 10 16  1  0
 11 19  1  0
 11 22  1  0
 12 20  1  0
 12 31  1  0
 13 24  1  0
 14 26  2  0
 14 31  1  0
 15 21  1  0
 16 27  2  0
 17 18  1  0
 17 23  1  0
 18 22  1  0
 19 23  1  0
 19 28  1  0
 20 24  1  0
 20 29  2  0
 21 23  1  0
 22 24  1  0
 23 25  1  0
 24 30  1  0
  1 32  1  0
  1 33  1  0
  1 34  1  0
  2 35  1  0
  2 36  1  0
  2 37  1  0
  3 38  1  0
  3 39  1  0
  3 40  1  0
  4 41  1  0
  4 42  1  0
  4 43  1  0
  5 44  1  0
  5 45  1  0
  6 46  1  0
  6 47  1  0
  7 48  1  0
  8 49  1  0
  9 50  1  0
  9 51  1  0
 10 52  1  0
 11 53  1  0
 11 54  1  0
 12 55  1  0
 12 56  1  0
 13 57  1  0
 17 58  1  0
 18 59  1  0
 19 60  1  0
 28 61  1  0
 30 62  1  0
M  END
>  <ID>  (43) 
82

>  <InchiKeys>  (43) 
-1

>  <logk_range>  (43) 
5.755742213586912

>  <name>  (43) 
ACD

>  <ph>  (43) 
7.0

>  <sd>  (43) 
-1.0

>  <temperature>  (43) 
25.0

>  <Inchi_name>  (43) 
InChI=1/C24H31FO6/c1-13-9-18-17-6-5-15-10-16(27)7-8-21(15,3)23(17,25)19(28)11-22(18,4)24(13,30)20(29)12-31-14(2)26/h7-8,10,13,17-19,28,30H,5-6,9,11-12H2,1-4H3

$$$$

     RDKit          2D

 71 74  0  0  0  0  0  0  0  0999 V2000
    3.5703   -2.8034    0.0000 C   0  0  0  0  0  0  0  0  0  0  0  0
    7.7802   -4.2715    0.0000 C   0  0  0  0  0  0  0  0  0  0  0  0
    9.8992   -0.6014    0.0000 C   0  0  0  0  0  0  0  0  0  0  0  0
    7.7166   -1.9158    0.0000 C   0  0  0  0  0  0  0  0  0  0  0  0
    4.2848   -3.2159    0.0000 C   0  0  0  0  0  0  0  0  0  0  0  0
    4.9993   -2.8034    0.0000 C   0  0  0  0  0  0  0  0  0  0  0  0
    5.7138   -3.2159    0.0000 C   0  0  0  0  0  0  0  0  0  0  0  0
   11.3282   -2.2514    0.0000 C   0  0  0  0  0  0  0  0  0  0  0  0
   10.6137   -2.6639    0.0000 C   0  0  0  0  0  0  0  0  0  0  0  0
   11.3282    0.2236    0.0000 C   0  0  0  0  0  0  0  0  0  0  0  0
   10.6137   -0.1889    0.0000 C   0  0  0  0  0  0  0  0  0  0  0  0
    9.0132   -3.4708    0.0000 C   0  0  0  0  0  0  0  0  0  0  0  0
   12.0426   -1.0139    0.0000 C   0  0  0  0  0  0  0  0  0  0  0  0
    8.4703   -1.4264    0.0000 C   0  0  0  0  0  0  0  0  0  0  0  0
    6.5518   -2.2222    0.0000 C   0  0  0  0  0  0  0  0  0  0  0  0
    8.1927   -3.5571    0.0000 C   0  0  0  0  0  0  0  0  0  0  0  0
   11.3282   -1.4264    0.0000 C   0  0  0  0  0  0  0  0  0  0  0  0
   12.0426   -0.1889    0.0000 C   0  0  0  0  0  0  0  0  0  0  0  0
    9.8992   -2.2514    0.0000 C   0  0  0  0  0  0  0  0  0  0  0  0
    9.1847   -2.6639    0.0000 C   0  0  0  0  0  0  0  0  0  0  0  0
    9.1847   -1.0139    0.0000 C   0  0  0  0  0  0  0  0  0  0  0  0
    7.3723   -2.1359    0.0000 C   0  0  0  0  0  0  0  0  0  0  0  0
    6.4282   -2.8034    0.0000 C   0  0  0  0  0  0  0  0  0  0  0  0
   10.6137   -1.0139    0.0000 C   0  0  0  0  0  0  0  0  0  0  0  0
    8.4703   -2.2514    0.0000 C   0  0  0  0  0  0  0  0  0  0  0  0
    9.8992   -1.4264    0.0000 C   0  0  0  0  0  0  0  0  0  0  0  0
    7.8572   -2.8034    0.0000 C   0  0  0  0  0  0  0  0  0  0  0  0
    9.4143   -0.7589    0.0000 F   0  0  0  0  0  0  0  0  0  0  0  0
    6.0668   -1.5547    0.0000 O   0  0  0  0  0  0  0  0  0  0  0  0
   12.7571    0.2236    0.0000 O   0  0  0  0  0  0  0  0  0  0  0  0
    9.1847   -0.1889    0.0000 O   0  0  0  0  0  0  0  0  0  0  0  0
    7.7078   -1.3823    0.0000 O   0  0  0  0  0  0  0  0  0  0  0  0
    6.1733   -2.0188    0.0000 O   0  0  0  0  0  0  0  0  0  0  0  0
    7.1427   -3.2159    0.0000 O   0  0  0  0  0  0  0  0  0  0  0  0
    3.9828   -2.0889    0.0000 H   0  0  0  0  0  0  0  0  0  0  0  0
    2.8559   -2.3909    0.0000 H   0  0  0  0  0  0  0  0  0  0  0  0
    3.1578   -3.5179    0.0000 H   0  0  0  0  0  0  0  0  0  0  0  0
    7.0658   -3.8590    0.0000 H   0  0  0  0  0  0  0  0  0  0  0  0
    7.3677   -4.9860    0.0000 H   0  0  0  0  0  0  0  0  0  0  0  0
    8.4947   -4.6840    0.0000 H   0  0  0  0  0  0  0  0  0  0  0  0
   10.3117    0.1131    0.0000 H   0  0  0  0  0  0  0  0  0  0  0  0
    9.8992    0.2236    0.0000 H   0  0  0  0  0  0  0  0  0  0  0  0
    9.4867    0.1131    0.0000 H   0  0  0  0  0  0  0  0  0  0  0  0
    8.1043   -1.1876    0.0000 H   0  0  0  0  0  0  0  0  0  0  0  0
    7.1700   -1.2978    0.0000 H   0  0  0  0  0  0  0  0  0  0  0  0
    6.8995   -1.8016    0.0000 H   0  0  0  0  0  0  0  0  0  0  0  0
    3.9146   -3.9531    0.0000 H   0  0  0  0  0  0  0  0  0  0  0  0
    4.6551   -3.9531    0.0000 H   0  0  0  0  0  0  0  0  0  0  0  0
    5.3695   -2.0661    0.0000 H   0  0  0  0  0  0  0  0  0  0  0  0
    4.6290   -2.0661    0.0000 H   0  0  0  0  0  0  0  0  0  0  0  0
    5.3435   -3.9531    0.0000 H   0  0  0  0  0  0  0  0  0  0  0  0
    6.0840   -3.9531    0.0000 H   0  0  0  0  0  0  0  0  0  0  0  0
   11.7815   -2.9406    0.0000 H   0  0  0  0  0  0  0  0  0  0  0  0
   12.1518   -2.2993    0.0000 H   0  0  0  0  0  0  0  0  0  0  0  0
   10.2434   -3.4011    0.0000 H   0  0  0  0  0  0  0  0  0  0  0  0
   10.9839   -3.4011    0.0000 H   0  0  0  0  0  0  0  0  0  0  0  0
   11.3282    1.0486    0.0000 H   0  0  0  0  0  0  0  0  0  0  0  0
   10.7214    0.6291    0.0000 H   0  0  0  0  0  0  0  0  0  0  0  0
    9.2128   -4.2713    0.0000 H   0  0  0  0  0  0  0  0  0  0  0  0
    9.7885   -3.7530    0.0000 H   0  0  0  0  0  0  0  0  0  0  0  0
   12.7571   -1.4264    0.0000 H   0  0  0  0  0  0  0  0  0  0  0  0
    9.1847   -1.8389    0.0000 H   0  0  0  0  0  0  0  0  0  0  0  0
    8.4927   -0.6017    0.0000 H   0  0  0  0  0  0  0  0  0  0  0  0
    6.8873   -2.9759    0.0000 H   0  0  0  0  0  0  0  0  0  0  0  0
    7.2662   -2.6347    0.0000 H   0  0  0  0  0  0  0  0  0  0  0  0
    8.6421   -4.2490    0.0000 H   0  0  0  0  0  0  0  0  0  0  0  0
   10.6137   -1.8389    0.0000 H   0  0  0  0  0  0  0  0  0  0  0  0
    9.8522   -3.1488    0.0000 H   0  0  0  0  0  0  0  0  0  0  0  0
    8.7771   -0.2966    0.0000 H   0  0  0  0  0  0  0  0  0  0  0  0
    5.9254   -0.7420    0.0000 H   0  0  0  0  0  0  0  0  0  0  0  0
    8.7735    0.5263    0.0000 H   0  0  0  0  0  0  0  0  0  0  0  0
  1  5  1  0
  2 16  1  0
  3 24  1  0
  4 25  1  0
  5  6  1  0
  6  7  1  0
  7 23  1  0
  8  9  1  0
  8 17  1  0
  9 19  1  0
 10 11  2  0
 10 18  1  0
 11 24  1  0
 12 16  1  0
 12 20  1  0
 13 17  2  0
 13 18  1  0
 14 21  1  0
 14 25  1  0
 15 22  1  0
 15 29  1  0
 16 27  1  0
 17 24  1  0
 18 30  2  0
 19 20  1  0
 19 26  1  0
 20 25  1  0
 21 26  1  0
 21 31  1  0
 22 27  1  0
 22 32  2  0
 23 33  2  0
 23 34  1  0
 24 26  1  0
 25 27  1  0
 26 28  1  0
 27 34  1  0
  1 35  1  0
  1 36  1  0
  1 37  1  0
  2 38  1  0
  2 39  1  0
  2 40  1  0
  3 41  1  0
  3 42  1  0
  3 43  1  0
  4 44  1  0
  4 45  1  0
  4 46  1  0
  5 47  1  0
  5 48  1  0
  6 49  1  0
  6 50  1  0
  7 51  1  0
  7 52  1  0
  8 53  1  0
  8 54  1  0
  9 55  1  0
  9 56  1  0
 10 57  1  0
 11 58  1  0
 12 59  1  0
 12 60  1  0
 13 61  1  0
 14 62  1  0
 14 63  1  0
 15 64  1  0
 15 65  1  0
 16 66  1  0
 19 67  1  0
 20 68  1  0
 21 69  1  0
 29 70  1  0
 31 71  1  0
M  END
>  <ID>  (44) 
83

>  <InchiKeys>  (44) 
-1

>  <logk_range>  (44) 
5.71042701737487

>  <name>  (44) 
ACD

>  <ph>  (44) 
7.0

>  <sd>  (44) 
-1.0

>  <temperature>  (44) 
25.0

>  <Inchi_name>  (44) 
InChI=1/C27H37FO6/c1-5-6-7-23(33)34-27(22(32)15-29)16(2)12-20-19-9-8-17-13-18(30)10-11-24(17,3)26(19,28)21(31)14-25(20,27)4/h10-11,13,16,19-21,29,31H,5-9,12,14-15H2,1-4H3

$$$$

     RDKit          2D

 76 79  0  0  0  0  0  0  0  0999 V2000
    3.7285   -2.5152    0.0000 C   0  0  0  0  0  0  0  0  0  0  0  0
    4.5535   -1.6902    0.0000 C   0  0  0  0  0  0  0  0  0  0  0  0
    2.9035   -1.6902    0.0000 C   0  0  0  0  0  0  0  0  0  0  0  0
    5.1574    9.0348    0.0000 C   0  0  0  0  0  0  0  0  0  0  0  0
    2.6824    6.5598    0.0000 C   0  0  0  0  0  0  0  0  0  0  0  0
    5.8719    8.6223    0.0000 C   0  0  0  0  0  0  0  0  0  0  0  0
    4.4430    8.6223    0.0000 C   0  0  0  0  0  0  0  0  0  0  0  0
    3.0949    7.2743    0.0000 C   0  0  0  0  0  0  0  0  0  0  0  0
    3.0949    5.8453    0.0000 C   0  0  0  0  0  0  0  0  0  0  0  0
    4.4430    2.8473    0.0000 C   0  0  0  0  0  0  0  0  0  0  0  0
    5.8719    7.7973    0.0000 C   0  0  0  0  0  0  0  0  0  0  0  0
    4.4430    7.7973    0.0000 C   0  0  0  0  0  0  0  0  0  0  0  0
    3.9199    7.2743    0.0000 C   0  0  0  0  0  0  0  0  0  0  0  0
    3.9199    5.8453    0.0000 C   0  0  0  0  0  0  0  0  0  0  0  0
    4.4430    2.0223    0.0000 C   0  0  0  0  0  0  0  0  0  0  0  0
    4.4430    0.3723    0.0000 C   0  0  0  0  0  0  0  0  0  0  0  0
    3.0140    0.3723    0.0000 C   0  0  0  0  0  0  0  0  0  0  0  0
    4.4430   -0.4527    0.0000 C   0  0  0  0  0  0  0  0  0  0  0  0
    3.0140   -0.4527    0.0000 C   0  0  0  0  0  0  0  0  0  0  0  0
    5.8719    5.3223    0.0000 C   0  0  0  0  0  0  0  0  0  0  0  0
    4.4430    5.3223    0.0000 C   0  0  0  0  0  0  0  0  0  0  0  0
    5.1574    3.2598    0.0000 C   0  0  0  0  0  0  0  0  0  0  0  0
    5.8719    4.4973    0.0000 C   0  0  0  0  0  0  0  0  0  0  0  0
    4.4430    4.4973    0.0000 C   0  0  0  0  0  0  0  0  0  0  0  0
    3.7285    0.7848    0.0000 C   0  0  0  0  0  0  0  0  0  0  0  0
    3.7285   -0.8652    0.0000 C   0  0  0  0  0  0  0  0  0  0  0  0
    5.1574    7.3848    0.0000 C   0  0  0  0  0  0  0  0  0  0  0  0
    4.3324    6.5598    0.0000 C   0  0  0  0  0  0  0  0  0  0  0  0
    5.1574    5.7348    0.0000 C   0  0  0  0  0  0  0  0  0  0  0  0
    3.7285    1.6098    0.0000 C   0  0  0  0  0  0  0  0  0  0  0  0
    3.7285   -1.6902    0.0000 C   0  0  0  0  0  0  0  0  0  0  0  0
    5.1574    6.5598    0.0000 C   0  0  0  0  0  0  0  0  0  0  0  0
    5.1574    4.0848    0.0000 N   0  0  0  0  0  0  0  0  0  0  0  0
    3.0140    2.0223    0.0000 O   0  0  0  0  0  0  0  0  0  0  0  0
    5.9824    6.5598    0.0000 O   0  0  0  0  0  0  0  0  0  0  0  0
    2.9035   -2.5152    0.0000 H   0  0  0  0  0  0  0  0  0  0  0  0
    3.7285   -3.3402    0.0000 H   0  0  0  0  0  0  0  0  0  0  0  0
    4.5535   -2.5152    0.0000 H   0  0  0  0  0  0  0  0  0  0  0  0
    5.3157   -2.0059    0.0000 H   0  0  0  0  0  0  0  0  0  0  0  0
    5.1368   -1.1068    0.0000 H   0  0  0  0  0  0  0  0  0  0  0  0
    4.2378   -0.9280    0.0000 H   0  0  0  0  0  0  0  0  0  0  0  0
    3.2192   -0.9280    0.0000 H   0  0  0  0  0  0  0  0  0  0  0  0
    2.3201   -1.1068    0.0000 H   0  0  0  0  0  0  0  0  0  0  0  0
    2.1413   -2.0059    0.0000 H   0  0  0  0  0  0  0  0  0  0  0  0
    5.1574    9.8598    0.0000 H   0  0  0  0  0  0  0  0  0  0  0  0
    1.8574    6.5598    0.0000 H   0  0  0  0  0  0  0  0  0  0  0  0
    6.5864    9.0348    0.0000 H   0  0  0  0  0  0  0  0  0  0  0  0
    3.7285    9.0348    0.0000 H   0  0  0  0  0  0  0  0  0  0  0  0
    2.6824    7.9887    0.0000 H   0  0  0  0  0  0  0  0  0  0  0  0
    2.6824    5.1309    0.0000 H   0  0  0  0  0  0  0  0  0  0  0  0
    3.9896    3.5366    0.0000 H   0  0  0  0  0  0  0  0  0  0  0  0
    3.6193    2.8953    0.0000 H   0  0  0  0  0  0  0  0  0  0  0  0
    6.5864    7.3848    0.0000 H   0  0  0  0  0  0  0  0  0  0  0  0
    3.6808    8.1130    0.0000 H   0  0  0  0  0  0  0  0  0  0  0  0
    3.5074    6.5598    0.0000 H   0  0  0  0  0  0  0  0  0  0  0  0
    3.6042    5.0831    0.0000 H   0  0  0  0  0  0  0  0  0  0  0  0
    4.8963    1.3330    0.0000 H   0  0  0  0  0  0  0  0  0  0  0  0
    5.2666    1.9743    0.0000 H   0  0  0  0  0  0  0  0  0  0  0  0
    5.1574    0.7848    0.0000 H   0  0  0  0  0  0  0  0  0  0  0  0
    2.2995    0.7848    0.0000 H   0  0  0  0  0  0  0  0  0  0  0  0
    5.2004   -0.1258    0.0000 H   0  0  0  0  0  0  0  0  0  0  0  0
    2.2565   -0.1258    0.0000 H   0  0  0  0  0  0  0  0  0  0  0  0
    6.6955    5.3703    0.0000 H   0  0  0  0  0  0  0  0  0  0  0  0
    6.3252    6.0116    0.0000 H   0  0  0  0  0  0  0  0  0  0  0  0
    4.5506    6.1402    0.0000 H   0  0  0  0  0  0  0  0  0  0  0  0
    5.1574    4.9098    0.0000 H   0  0  0  0  0  0  0  0  0  0  0  0
    5.6108    2.5705    0.0000 H   0  0  0  0  0  0  0  0  0  0  0  0
    5.9810    3.2118    0.0000 H   0  0  0  0  0  0  0  0  0  0  0  0
    6.3252    3.8080    0.0000 H   0  0  0  0  0  0  0  0  0  0  0  0
    6.6955    4.4493    0.0000 H   0  0  0  0  0  0  0  0  0  0  0  0
    3.6193    4.4493    0.0000 H   0  0  0  0  0  0  0  0  0  0  0  0
    3.9896    3.8080    0.0000 H   0  0  0  0  0  0  0  0  0  0  0  0
    5.8719    6.1473    0.0000 H   0  0  0  0  0  0  0  0  0  0  0  0
    4.4430    1.1973    0.0000 H   0  0  0  0  0  0  0  0  0  0  0  0
    3.0140    2.8473    0.0000 H   0  0  0  0  0  0  0  0  0  0  0  0
    6.3823    7.2814    0.0000 H   0  0  0  0  0  0  0  0  0  0  0  0
  1 31  1  0
  2 31  1  0
  3 31  1  0
  4  6  2  0
  4  7  1  0
  5  8  2  0
  5  9  1  0
  6 11  1  0
  7 12  2  0
  8 13  1  0
  9 14  2  0
 10 15  1  0
 10 22  1  0
 11 27  2  0
 12 27  1  0
 13 28  2  0
 14 28  1  0
 15 30  1  0
 16 18  2  0
 16 25  1  0
 17 19  1  0
 17 25  2  0
 18 26  1  0
 19 26  2  0
 20 23  1  0
 20 29  1  0
 21 24  1  0
 21 29  1  0
 22 33  1  0
 23 33  1  0
 24 33  1  0
 25 30  1  0
 26 31  1  0
 27 32  1  0
 28 32  1  0
 29 32  1  0
 30 34  1  0
 32 35  1  0
  1 36  1  0
  1 37  1  0
  1 38  1  0
  2 39  1  0
  2 40  1  0
  2 41  1  0
  3 42  1  0
  3 43  1  0
  3 44  1  0
  4 45  1  0
  5 46  1  0
  6 47  1  0
  7 48  1  0
  8 49  1  0
  9 50  1  0
 10 51  1  0
 10 52  1  0
 11 53  1  0
 12 54  1  0
 13 55  1  0
 14 56  1  0
 15 57  1  0
 15 58  1  0
 16 59  1  0
 17 60  1  0
 18 61  1  0
 19 62  1  0
 20 63  1  0
 20 64  1  0
 21 65  1  0
 21 66  1  0
 22 67  1  0
 22 68  1  0
 23 69  1  0
 23 70  1  0
 24 71  1  0
 24 72  1  0
 29 73  1  0
 30 74  1  0
 34 75  1  0
 35 76  1  0
M  END
>  <ID>  (45) 
84

>  <InchiKeys>  (45) 
-1

>  <logk_range>  (45) 
3.949318790171843

>  <name>  (45) 
ACD

>  <ph>  (45) 
7.0

>  <sd>  (45) 
-1.0

>  <temperature>  (45) 
25.0

>  <Inchi_name>  (45) 
InChI=1/C32H41NO2/c1-31(2,3)26-18-16-25(17-19-26)30(34)15-10-22-33-23-20-29(21-24-33)32(35,27-11-6-4-7-12-27)28-13-8-5-9-14-28/h4-9,11-14,16-19,29-30,34-35H,10,15,20-24H2,1-3H3

$$$$

     RDKit          2D

 15 14  0  0  0  0  0  0  0  0999 V2000
    0.7631    1.3884    0.0000 C   0  0  0  0  0  0  0  0  0  0  0  0
    1.1756   -0.7550    0.0000 C   0  0  0  0  0  0  0  0  0  0  0  0
    1.1756    0.6739    0.0000 C   0  0  0  0  0  0  0  0  0  0  0  0
    0.7631   -0.0406    0.0000 C   0  0  0  0  0  0  0  0  0  0  0  0
   -0.0619   -0.0406    0.0000 O   0  0  0  0  0  0  0  0  0  0  0  0
    1.4775    1.8009    0.0000 H   0  0  0  0  0  0  0  0  0  0  0  0
    0.3506    2.1028    0.0000 H   0  0  0  0  0  0  0  0  0  0  0  0
    0.0486    0.9759    0.0000 H   0  0  0  0  0  0  0  0  0  0  0  0
    0.4611   -1.1675    0.0000 H   0  0  0  0  0  0  0  0  0  0  0  0
    1.5881   -1.4695    0.0000 H   0  0  0  0  0  0  0  0  0  0  0  0
    1.8900   -0.3425    0.0000 H   0  0  0  0  0  0  0  0  0  0  0  0
    1.9128    0.3036    0.0000 H   0  0  0  0  0  0  0  0  0  0  0  0
    1.9128    1.0442    0.0000 H   0  0  0  0  0  0  0  0  0  0  0  0
    1.5881   -0.0406    0.0000 H   0  0  0  0  0  0  0  0  0  0  0  0
   -0.4744    0.6739    0.0000 H   0  0  0  0  0  0  0  0  0  0  0  0
  1  3  1  0
  2  4  1  0
  3  4  1  0
  4  5  1  0
  1  6  1  0
  1  7  1  0
  1  8  1  0
  2  9  1  0
  2 10  1  0
  2 11  1  0
  3 12  1  0
  3 13  1  0
  4 14  1  0
  5 15  1  0
M  END
>  <ID>  (46) 
86

>  <InchiKeys>  (46) 
-1

>  <logk_range>  (46) 
3.3250360206965914

>  <name>  (46) 
ACD

>  <ph>  (46) 
6.9

>  <sd>  (46) 
-1.0

>  <temperature>  (46) 
25.0

>  <Inchi_name>  (46) 
InChI=1/C4H10O/c1-3-4(2)5/h4-5H,3H2,1-2H3

$$$$

     RDKit          2D

 16 15  0  0  0  0  0  0  0  0999 V2000
    1.2375    0.7145    0.0000 C   0  0  0  0  0  0  0  0  0  0  0  0
    1.2375   -0.7145    0.0000 C   0  0  0  0  0  0  0  0  0  0  0  0
    0.8250   -1.4289    0.0000 C   0  0  0  0  0  0  0  0  0  0  0  0
    0.8250   -0.0000    0.0000 C   0  0  0  0  0  0  0  0  0  0  0  0
    1.2375   -2.1434    0.0000 O   0  0  0  0  0  0  0  0  0  0  0  0
    0.0000   -0.0000    0.0000 O   0  0  0  0  0  0  0  0  0  0  0  0
    1.9520    0.3020    0.0000 H   0  0  0  0  0  0  0  0  0  0  0  0
    1.6500    1.4289    0.0000 H   0  0  0  0  0  0  0  0  0  0  0  0
    0.5230    1.1270    0.0000 H   0  0  0  0  0  0  0  0  0  0  0  0
    1.9747   -1.0847    0.0000 H   0  0  0  0  0  0  0  0  0  0  0  0
    1.9747   -0.3442    0.0000 H   0  0  0  0  0  0  0  0  0  0  0  0
    0.0878   -1.0587    0.0000 H   0  0  0  0  0  0  0  0  0  0  0  0
    0.0878   -1.7992    0.0000 H   0  0  0  0  0  0  0  0  0  0  0  0
    1.6500   -0.0000    0.0000 H   0  0  0  0  0  0  0  0  0  0  0  0
    0.8250   -2.8579    0.0000 H   0  0  0  0  0  0  0  0  0  0  0  0
   -0.4125    0.7145    0.0000 H   0  0  0  0  0  0  0  0  0  0  0  0
  1  4  1  0
  2  3  1  0
  2  4  1  0
  3  5  1  0
  4  6  1  0
  1  7  1  0
  1  8  1  0
  1  9  1  0
  2 10  1  0
  2 11  1  0
  3 12  1  0
  3 13  1  0
  4 14  1  0
  5 15  1  0
  6 16  1  0
M  END
>  <ID>  (47) 
87

>  <InchiKeys>  (47) 
-1

>  <logk_range>  (47) 
9.694000327669404

>  <name>  (47) 
ACD

>  <ph>  (47) 
7.0

>  <sd>  (47) 
-1.0

>  <temperature>  (47) 
25.0

>  <Inchi_name>  (47) 
InChI=1/C4H10O2/c1-4(6)2-3-5/h4-6H,2-3H2,1H3

$$$$

     RDKit          2D

 19 18  0  0  0  0  0  0  0  0999 V2000
    1.9224    1.0146    0.0000 C   0  0  0  0  0  0  0  0  0  0  0  0
   -1.6500    1.4271    0.0000 C   0  0  0  0  0  0  0  0  0  0  0  0
   -0.2211    1.4271    0.0000 C   0  0  0  0  0  0  0  0  0  0  0  0
    1.2079    1.4271    0.0000 C   0  0  0  0  0  0  0  0  0  0  0  0
   -0.9355    1.0146    0.0000 C   0  0  0  0  0  0  0  0  0  0  0  0
   -2.3645    1.0146    0.0000 O   0  0  0  0  0  0  0  0  0  0  0  0
    1.2079    2.2521    0.0000 O   0  0  0  0  0  0  0  0  0  0  0  0
   -0.9355    0.1896    0.0000 O   0  0  0  0  0  0  0  0  0  0  0  0
    0.4934    1.0146    0.0000 O   0  0  0  0  0  0  0  0  0  0  0  0
    1.5099    0.3001    0.0000 H   0  0  0  0  0  0  0  0  0  0  0  0
    2.6368    0.6021    0.0000 H   0  0  0  0  0  0  0  0  0  0  0  0
    2.3349    1.7291    0.0000 H   0  0  0  0  0  0  0  0  0  0  0  0
   -1.2797    2.1643    0.0000 H   0  0  0  0  0  0  0  0  0  0  0  0
   -2.0203    2.1643    0.0000 H   0  0  0  0  0  0  0  0  0  0  0  0
    0.1492    2.1643    0.0000 H   0  0  0  0  0  0  0  0  0  0  0  0
   -0.5913    2.1643    0.0000 H   0  0  0  0  0  0  0  0  0  0  0  0
   -0.9355    1.8396    0.0000 H   0  0  0  0  0  0  0  0  0  0  0  0
   -3.0789    1.4271    0.0000 H   0  0  0  0  0  0  0  0  0  0  0  0
   -1.6500   -0.2229    0.0000 H   0  0  0  0  0  0  0  0  0  0  0  0
  1  4  1  0
  2  5  1  0
  2  6  1  0
  3  5  1  0
  3  9  1  0
  4  7  2  0
  4  9  1  0
  5  8  1  0
  1 10  1  0
  1 11  1  0
  1 12  1  0
  2 13  1  0
  2 14  1  0
  3 15  1  0
  3 16  1  0
  5 17  1  0
  6 18  1  0
  8 19  1  0
M  END
>  <ID>  (48) 
93

>  <InchiKeys>  (48) 
-1

>  <logk_range>  (48) 
2.1972245773362196

>  <name>  (48) 
ACD

>  <ph>  (48) 
7.0

>  <sd>  (48) 
-1.0

>  <temperature>  (48) 
25.0

>  <Inchi_name>  (48) 
InChI=1/C5H10O4/c1-4(7)9-3-5(8)2-6/h5-6,8H,2-3H2,1H3

$$$$

     RDKit          2D

 21 20  0  0  0  0  0  0  0  0999 V2000
    1.1994    2.0439    0.0000 C   0  0  0  0  0  0  0  0  0  0  0  0
    2.0244    0.6150    0.0000 C   0  0  0  0  0  0  0  0  0  0  0  0
    1.1994   -0.8140    0.0000 C   0  0  0  0  0  0  0  0  0  0  0  0
    0.7869    1.3295    0.0000 C   0  0  0  0  0  0  0  0  0  0  0  0
    1.1994    0.6150    0.0000 C   0  0  0  0  0  0  0  0  0  0  0  0
    0.7869   -0.0995    0.0000 C   0  0  0  0  0  0  0  0  0  0  0  0
   -0.0381   -0.0995    0.0000 O   0  0  0  0  0  0  0  0  0  0  0  0
    1.9138    1.6314    0.0000 H   0  0  0  0  0  0  0  0  0  0  0  0
    1.6119    2.7584    0.0000 H   0  0  0  0  0  0  0  0  0  0  0  0
    0.4849    2.4564    0.0000 H   0  0  0  0  0  0  0  0  0  0  0  0
    2.0244   -0.2100    0.0000 H   0  0  0  0  0  0  0  0  0  0  0  0
    2.8494    0.6150    0.0000 H   0  0  0  0  0  0  0  0  0  0  0  0
    2.0244    1.4400    0.0000 H   0  0  0  0  0  0  0  0  0  0  0  0
    0.4849   -1.2265    0.0000 H   0  0  0  0  0  0  0  0  0  0  0  0
    1.6119   -1.5284    0.0000 H   0  0  0  0  0  0  0  0  0  0  0  0
    1.9138   -0.4015    0.0000 H   0  0  0  0  0  0  0  0  0  0  0  0
    0.0496    1.6997    0.0000 H   0  0  0  0  0  0  0  0  0  0  0  0
    0.0496    0.9592    0.0000 H   0  0  0  0  0  0  0  0  0  0  0  0
    1.6119    1.3295    0.0000 H   0  0  0  0  0  0  0  0  0  0  0  0
    1.6119   -0.0995    0.0000 H   0  0  0  0  0  0  0  0  0  0  0  0
   -0.4506    0.6150    0.0000 H   0  0  0  0  0  0  0  0  0  0  0  0
  1  4  1  0
  2  5  1  0
  3  6  1  0
  4  5  1  0
  5  6  1  0
  6  7  1  0
  1  8  1  0
  1  9  1  0
  1 10  1  0
  2 11  1  0
  2 12  1  0
  2 13  1  0
  3 14  1  0
  3 15  1  0
  3 16  1  0
  4 17  1  0
  4 18  1  0
  5 19  1  0
  6 20  1  0
  7 21  1  0
M  END
>  <ID>  (49) 
96

>  <InchiKeys>  (49) 
-1

>  <logk_range>  (49) 
5.0238805208462765

>  <name>  (49) 
ACD

>  <ph>  (49) 
7.0

>  <sd>  (49) 
-1.0

>  <temperature>  (49) 
25.0

>  <Inchi_name>  (49) 
InChI=1/C6H14O/c1-4-5(2)6(3)7/h5-7H,4H2,1-3H3

$$$$

     RDKit          2D

 22 21  0  0  0  0  0  0  0  0999 V2000
    2.9684    0.4125    0.0000 C   0  0  0  0  0  0  0  0  0  0  0  0
   -0.6039    0.0000    0.0000 C   0  0  0  0  0  0  0  0  0  0  0  0
    1.5395    0.4125    0.0000 C   0  0  0  0  0  0  0  0  0  0  0  0
    0.8250   -0.0000    0.0000 C   0  0  0  0  0  0  0  0  0  0  0  0
    2.2539   -0.0000    0.0000 C   0  0  0  0  0  0  0  0  0  0  0  0
    0.1105    0.4125    0.0000 C   0  0  0  0  0  0  0  0  0  0  0  0
    2.2539   -0.8250    0.0000 O   0  0  0  0  0  0  0  0  0  0  0  0
    0.1105    1.2375    0.0000 O   0  0  0  0  0  0  0  0  0  0  0  0
    3.3809   -0.3020    0.0000 H   0  0  0  0  0  0  0  0  0  0  0  0
    3.6829    0.8250    0.0000 H   0  0  0  0  0  0  0  0  0  0  0  0
    2.5559    1.1270    0.0000 H   0  0  0  0  0  0  0  0  0  0  0  0
   -1.0164    0.7145    0.0000 H   0  0  0  0  0  0  0  0  0  0  0  0
   -1.3184   -0.4125    0.0000 H   0  0  0  0  0  0  0  0  0  0  0  0
   -0.1914   -0.7145    0.0000 H   0  0  0  0  0  0  0  0  0  0  0  0
    1.9097    1.1497    0.0000 H   0  0  0  0  0  0  0  0  0  0  0  0
    1.1692    1.1497    0.0000 H   0  0  0  0  0  0  0  0  0  0  0  0
    0.4547   -0.7372    0.0000 H   0  0  0  0  0  0  0  0  0  0  0  0
    1.1953   -0.7372    0.0000 H   0  0  0  0  0  0  0  0  0  0  0  0
    2.2539    0.8250    0.0000 H   0  0  0  0  0  0  0  0  0  0  0  0
    0.1105   -0.4125    0.0000 H   0  0  0  0  0  0  0  0  0  0  0  0
    1.5395   -1.2375    0.0000 H   0  0  0  0  0  0  0  0  0  0  0  0
    0.8250    1.6500    0.0000 H   0  0  0  0  0  0  0  0  0  0  0  0
  1  5  1  0
  2  6  1  0
  3  4  1  0
  3  5  1  0
  4  6  1  0
  5  7  1  0
  6  8  1  0
  1  9  1  0
  1 10  1  0
  1 11  1  0
  2 12  1  0
  2 13  1  0
  2 14  1  0
  3 15  1  0
  3 16  1  0
  4 17  1  0
  4 18  1  0
  5 19  1  0
  6 20  1  0
  7 21  1  0
  8 22  1  0
M  END
>  <ID>  (50) 
97

>  <InchiKeys>  (50) 
-1

>  <logk_range>  (50) 
3.258096538021482

>  <name>  (50) 
ACD

>  <ph>  (50) 
7.0

>  <sd>  (50) 
-1.0

>  <temperature>  (50) 
25.0

>  <Inchi_name>  (50) 
InChI=1/C6H14O2/c1-5(7)3-4-6(2)8/h5-8H,3-4H2,1-2H3

$$$$

     RDKit          2D

 22 21  0  0  0  0  0  0  0  0999 V2000
    6.0474   -1.8414    0.0000 C   0  0  0  0  0  0  0  0  0  0  0  0
    3.9039   -1.4289    0.0000 C   0  0  0  0  0  0  0  0  0  0  0  0
    3.1895   -1.8414    0.0000 C   0  0  0  0  0  0  0  0  0  0  0  0
    4.6184   -1.8414    0.0000 C   0  0  0  0  0  0  0  0  0  0  0  0
    2.4750   -1.4289    0.0000 C   0  0  0  0  0  0  0  0  0  0  0  0
    5.3329   -1.4289    0.0000 C   0  0  0  0  0  0  0  0  0  0  0  0
    1.7605   -1.8414    0.0000 O   0  0  0  0  0  0  0  0  0  0  0  0
    5.3329   -0.6039    0.0000 O   0  0  0  0  0  0  0  0  0  0  0  0
    5.6349   -2.5559    0.0000 H   0  0  0  0  0  0  0  0  0  0  0  0
    6.7618   -2.2539    0.0000 H   0  0  0  0  0  0  0  0  0  0  0  0
    6.4599   -1.1270    0.0000 H   0  0  0  0  0  0  0  0  0  0  0  0
    4.2742   -0.6917    0.0000 H   0  0  0  0  0  0  0  0  0  0  0  0
    3.5337   -0.6917    0.0000 H   0  0  0  0  0  0  0  0  0  0  0  0
    2.8192   -2.5787    0.0000 H   0  0  0  0  0  0  0  0  0  0  0  0
    3.5597   -2.5787    0.0000 H   0  0  0  0  0  0  0  0  0  0  0  0
    4.2482   -2.5787    0.0000 H   0  0  0  0  0  0  0  0  0  0  0  0
    4.9887   -2.5787    0.0000 H   0  0  0  0  0  0  0  0  0  0  0  0
    2.8453   -0.6917    0.0000 H   0  0  0  0  0  0  0  0  0  0  0  0
    2.1047   -0.6917    0.0000 H   0  0  0  0  0  0  0  0  0  0  0  0
    5.3329   -2.2539    0.0000 H   0  0  0  0  0  0  0  0  0  0  0  0
    1.0461   -1.4289    0.0000 H   0  0  0  0  0  0  0  0  0  0  0  0
    6.0474   -0.1914    0.0000 H   0  0  0  0  0  0  0  0  0  0  0  0
  1  6  1  0
  2  3  1  0
  2  4  1  0
  3  5  1  0
  4  6  1  0
  5  7  1  0
  6  8  1  0
  1  9  1  0
  1 10  1  0
  1 11  1  0
  2 12  1  0
  2 13  1  0
  3 14  1  0
  3 15  1  0
  4 16  1  0
  4 17  1  0
  5 18  1  0
  5 19  1  0
  6 20  1  0
  7 21  1  0
  8 22  1  0
M  END
>  <ID>  (51) 
98

>  <InchiKeys>  (51) 
-1

>  <logk_range>  (51) 
3.5553480614894135

>  <name>  (51) 
ACD

>  <ph>  (51) 
7.0

>  <sd>  (51) 
-1.0

>  <temperature>  (51) 
25.0

>  <Inchi_name>  (51) 
InChI=1/C6H14O2/c1-6(8)4-2-3-5-7/h6-8H,2-5H2,1H3

$$$$

     RDKit          2D

 13 13  0  0  0  0  0  0  0  0999 V2000
    0.4432    0.7137    0.0000 C   0  0  0  0  0  0  0  0  0  0  0  0
    1.1107    0.2288    0.0000 C   0  0  0  0  0  0  0  0  0  0  0  0
   -0.2242    0.2288    0.0000 C   0  0  0  0  0  0  0  0  0  0  0  0
    0.8557   -0.5559    0.0000 C   0  0  0  0  0  3  0  0  0  0  0  0
    0.0307   -0.5559    0.0000 C   0  0  0  0  0  0  0  0  0  0  0  0
   -0.4542   -1.2233    0.0000 C   0  0  0  0  0  0  0  0  0  0  0  0
   -0.1186   -1.9770    0.0000 O   0  0  0  0  0  0  0  0  0  0  0  0
   -1.2747   -1.1371    0.0000 O   0  0  0  0  0  0  0  0  0  0  0  0
    0.4432    1.5387    0.0000 H   0  0  0  0  0  0  0  0  0  0  0  0
    1.8953    0.4837    0.0000 H   0  0  0  0  0  0  0  0  0  0  0  0
   -1.0088    0.4837    0.0000 H   0  0  0  0  0  0  0  0  0  0  0  0
    1.3407   -1.2233    0.0000 H   0  0  0  0  0  0  0  0  0  0  0  0
   -1.6102   -0.3834    0.0000 H   0  0  0  0  0  0  0  0  0  0  0  0
  1  2  2  0
  1  3  1  0
  2  4  1  0
  3  5  2  0
  4  5  1  0
  5  6  1  0
  6  7  2  0
  6  8  1  0
  1  9  1  0
  2 10  1  0
  3 11  1  0
  4 12  1  0
  8 13  1  0
M  RAD  1   4   2
M  END
>  <ID>  (52) 
99

>  <InchiKeys>  (52) 
-1

>  <logk_range>  (52) 
4.867534450455582

>  <name>  (52) 
ACD

>  <ph>  (52) 
7.0

>  <sd>  (52) 
-1.0

>  <temperature>  (52) 
25.0

>  <Inchi_name>  (52) 
InChI=1/C6H5O2.C5H5.Fe/c7-6(8)5-3-1-2-4-5;1-2-4-5-3-1;/h1-4H,(H,7,8);1-5H;

$$$$

     RDKit          2D

 20 20  0  0  0  0  0  0  0  0999 V2000
   -0.3672   -0.1264    0.0000 C   0  0  0  0  0  0  0  0  0  0  0  0
    1.0617    1.5236    0.0000 C   0  0  0  0  0  0  0  0  0  0  0  0
    1.7762    1.1111    0.0000 C   0  0  0  0  0  0  0  0  0  0  0  0
    0.3473    1.1111    0.0000 C   0  0  0  0  0  0  0  0  0  0  0  0
    1.7762    0.2861    0.0000 C   0  0  0  0  0  0  0  0  0  0  0  0
    0.3473    0.2861    0.0000 C   0  0  0  0  0  0  0  0  0  0  0  0
    1.0617   -0.1264    0.0000 C   0  0  0  0  0  0  0  0  0  0  0  0
    1.0617   -0.9514    0.0000 O   0  0  0  0  0  0  0  0  0  0  0  0
   -0.7797    0.5881    0.0000 H   0  0  0  0  0  0  0  0  0  0  0  0
   -1.0817   -0.5389    0.0000 H   0  0  0  0  0  0  0  0  0  0  0  0
    0.0453   -0.8408    0.0000 H   0  0  0  0  0  0  0  0  0  0  0  0
    1.4320    2.2609    0.0000 H   0  0  0  0  0  0  0  0  0  0  0  0
    0.6915    2.2609    0.0000 H   0  0  0  0  0  0  0  0  0  0  0  0
    2.5998    1.1591    0.0000 H   0  0  0  0  0  0  0  0  0  0  0  0
    2.2296    1.8004    0.0000 H   0  0  0  0  0  0  0  0  0  0  0  0
   -0.1061    1.8004    0.0000 H   0  0  0  0  0  0  0  0  0  0  0  0
   -0.4763    1.1591    0.0000 H   0  0  0  0  0  0  0  0  0  0  0  0
    2.2296   -0.4032    0.0000 H   0  0  0  0  0  0  0  0  0  0  0  0
    2.5998    0.2382    0.0000 H   0  0  0  0  0  0  0  0  0  0  0  0
   -0.3672    0.6986    0.0000 H   0  0  0  0  0  0  0  0  0  0  0  0
  1  6  1  0
  2  3  1  0
  2  4  1  0
  3  5  1  0
  4  6  1  0
  5  7  1  0
  6  7  1  0
  7  8  2  0
  1  9  1  0
  1 10  1  0
  1 11  1  0
  2 12  1  0
  2 13  1  0
  3 14  1  0
  3 15  1  0
  4 16  1  0
  4 17  1  0
  5 18  1  0
  5 19  1  0
  6 20  1  0
M  END
>  <ID>  (53) 
100

>  <InchiKeys>  (53) 
-1

>  <logk_range>  (53) 
3.4011973816621555

>  <name>  (53) 
ACD

>  <ph>  (53) 
7.0

>  <sd>  (53) 
-1.0

>  <temperature>  (53) 
25.0

>  <Inchi_name>  (53) 
InChI=1/C7H12O/c1-6-4-2-3-5-7(6)8/h6H,2-5H2,1H3

$$$$

     RDKit          2D

 24 23  0  0  0  0  0  0  0  0999 V2000
    3.5717    0.4129    0.0000 C   0  0  0  0  0  0  0  0  0  0  0  0
   -1.4296    0.0004    0.0000 C   0  0  0  0  0  0  0  0  0  0  0  0
    0.7138    1.2379    0.0000 C   0  0  0  0  0  0  0  0  0  0  0  0
    1.4283    0.0004    0.0000 C   0  0  0  0  0  0  0  0  0  0  0  0
    2.8572    0.0004    0.0000 C   0  0  0  0  0  0  0  0  0  0  0  0
   -0.7151    0.4129    0.0000 C   0  0  0  0  0  0  0  0  0  0  0  0
    0.7138    0.4129    0.0000 C   0  0  0  0  0  0  0  0  0  0  0  0
   -0.0006    1.6504    0.0000 O   0  0  0  0  0  0  0  0  0  0  0  0
    2.8572   -0.8246    0.0000 O   0  0  0  0  0  0  0  0  0  0  0  0
   -0.7151    1.2379    0.0000 O   0  0  0  0  0  0  0  0  0  0  0  0
    2.1428    0.4129    0.0000 O   0  0  0  0  0  0  0  0  0  0  0  0
   -0.0006    0.0004    0.0000 O   0  0  0  0  0  0  0  0  0  0  0  0
    3.9842   -0.3016    0.0000 H   0  0  0  0  0  0  0  0  0  0  0  0
    4.2862    0.8254    0.0000 H   0  0  0  0  0  0  0  0  0  0  0  0
    3.1592    1.1273    0.0000 H   0  0  0  0  0  0  0  0  0  0  0  0
   -1.8421    0.7148    0.0000 H   0  0  0  0  0  0  0  0  0  0  0  0
   -2.1440   -0.4121    0.0000 H   0  0  0  0  0  0  0  0  0  0  0  0
   -1.0171   -0.7141    0.0000 H   0  0  0  0  0  0  0  0  0  0  0  0
    1.5374    1.2858    0.0000 H   0  0  0  0  0  0  0  0  0  0  0  0
    1.1672    1.9271    0.0000 H   0  0  0  0  0  0  0  0  0  0  0  0
    1.0580   -0.7369    0.0000 H   0  0  0  0  0  0  0  0  0  0  0  0
    1.7986   -0.7369    0.0000 H   0  0  0  0  0  0  0  0  0  0  0  0
    1.4283    0.8254    0.0000 H   0  0  0  0  0  0  0  0  0  0  0  0
   -0.0006    2.4754    0.0000 H   0  0  0  0  0  0  0  0  0  0  0  0
  1  5  1  0
  2  6  1  0
  3  7  1  0
  3  8  1  0
  4  7  1  0
  4 11  1  0
  5  9  2  0
  5 11  1  0
  6 10  2  0
  6 12  1  0
  7 12  1  0
  1 13  1  0
  1 14  1  0
  1 15  1  0
  2 16  1  0
  2 17  1  0
  2 18  1  0
  3 19  1  0
  3 20  1  0
  4 21  1  0
  4 22  1  0
  7 23  1  0
  8 24  1  0
M  END
>  <ID>  (54) 
101

>  <InchiKeys>  (54) 
-1

>  <logk_range>  (54) 
2.5649493574615367

>  <name>  (54) 
ACD

>  <ph>  (54) 
7.0

>  <sd>  (54) 
-1.0

>  <temperature>  (54) 
25.0

>  <Inchi_name>  (54) 
InChI=1/C7H12O5/c1-5(9)11-4-7(3-8)12-6(2)10/h7-8H,3-4H2,1-2H3

$$$$

     RDKit          2D

 24 23  0  0  0  0  0  0  0  0999 V2000
    1.7605    1.8414    0.0000 C   0  0  0  0  0  0  0  0  0  0  0  0
    6.0474    1.8414    0.0000 C   0  0  0  0  0  0  0  0  0  0  0  0
    2.4750    1.4289    0.0000 C   0  0  0  0  0  0  0  0  0  0  0  0
    3.1895    1.8414    0.0000 C   0  0  0  0  0  0  0  0  0  0  0  0
    3.9039    1.4289    0.0000 C   0  0  0  0  0  0  0  0  0  0  0  0
    4.6184    1.8414    0.0000 C   0  0  0  0  0  0  0  0  0  0  0  0
    5.3329    1.4289    0.0000 C   0  0  0  0  0  0  0  0  0  0  0  0
    5.3329    0.6039    0.0000 O   0  0  0  0  0  0  0  0  0  0  0  0
    2.1730    2.5559    0.0000 H   0  0  0  0  0  0  0  0  0  0  0  0
    1.0461    2.2539    0.0000 H   0  0  0  0  0  0  0  0  0  0  0  0
    1.3480    1.1270    0.0000 H   0  0  0  0  0  0  0  0  0  0  0  0
    6.4599    1.1270    0.0000 H   0  0  0  0  0  0  0  0  0  0  0  0
    6.7618    2.2539    0.0000 H   0  0  0  0  0  0  0  0  0  0  0  0
    5.6349    2.5559    0.0000 H   0  0  0  0  0  0  0  0  0  0  0  0
    2.1047    0.6917    0.0000 H   0  0  0  0  0  0  0  0  0  0  0  0
    2.8453    0.6917    0.0000 H   0  0  0  0  0  0  0  0  0  0  0  0
    3.5597    2.5787    0.0000 H   0  0  0  0  0  0  0  0  0  0  0  0
    2.8192    2.5787    0.0000 H   0  0  0  0  0  0  0  0  0  0  0  0
    3.5337    0.6917    0.0000 H   0  0  0  0  0  0  0  0  0  0  0  0
    4.2742    0.6917    0.0000 H   0  0  0  0  0  0  0  0  0  0  0  0
    4.9887    2.5787    0.0000 H   0  0  0  0  0  0  0  0  0  0  0  0
    4.2482    2.5787    0.0000 H   0  0  0  0  0  0  0  0  0  0  0  0
    5.3329    2.2539    0.0000 H   0  0  0  0  0  0  0  0  0  0  0  0
    4.6184    0.1914    0.0000 H   0  0  0  0  0  0  0  0  0  0  0  0
  1  3  1  0
  2  7  1  0
  3  4  1  0
  4  5  1  0
  5  6  1  0
  6  7  1  0
  7  8  1  0
  1  9  1  0
  1 10  1  0
  1 11  1  0
  2 12  1  0
  2 13  1  0
  2 14  1  0
  3 15  1  0
  3 16  1  0
  4 17  1  0
  4 18  1  0
  5 19  1  0
  5 20  1  0
  6 21  1  0
  6 22  1  0
  7 23  1  0
  8 24  1  0
M  END
>  <ID>  (55) 
102

>  <InchiKeys>  (55) 
-1

>  <logk_range>  (55) 
6.569481420414296

>  <name>  (55) 
ACD

>  <ph>  (55) 
7.0

>  <sd>  (55) 
-1.0

>  <temperature>  (55) 
25.0

>  <Inchi_name>  (55) 
InChI=1/C7H16O/c1-3-4-5-6-7(2)8/h7-8H,3-6H2,1-2H3

$$$$

     RDKit          2D

 24 23  0  0  0  0  0  0  0  0999 V2000
    1.3480   -0.3005    0.0000 C   0  0  0  0  0  0  0  0  0  0  0  0
    5.6349   -0.3005    0.0000 C   0  0  0  0  0  0  0  0  0  0  0  0
    2.0625   -0.7130    0.0000 C   0  0  0  0  0  0  0  0  0  0  0  0
    4.9204   -0.7130    0.0000 C   0  0  0  0  0  0  0  0  0  0  0  0
    2.7770   -0.3005    0.0000 C   0  0  0  0  0  0  0  0  0  0  0  0
    3.4914   -0.7130    0.0000 C   0  0  0  0  0  0  0  0  0  0  0  0
    4.2059   -0.3005    0.0000 C   0  0  0  0  0  0  0  0  0  0  0  0
    4.2059    0.5245    0.0000 O   0  0  0  0  0  0  0  0  0  0  0  0
    1.7605    0.4140    0.0000 H   0  0  0  0  0  0  0  0  0  0  0  0
    0.6336    0.1120    0.0000 H   0  0  0  0  0  0  0  0  0  0  0  0
    0.9355   -1.0150    0.0000 H   0  0  0  0  0  0  0  0  0  0  0  0
    6.0474   -1.0150    0.0000 H   0  0  0  0  0  0  0  0  0  0  0  0
    6.3493    0.1120    0.0000 H   0  0  0  0  0  0  0  0  0  0  0  0
    5.2224    0.4140    0.0000 H   0  0  0  0  0  0  0  0  0  0  0  0
    1.6922   -1.4502    0.0000 H   0  0  0  0  0  0  0  0  0  0  0  0
    2.4328   -1.4502    0.0000 H   0  0  0  0  0  0  0  0  0  0  0  0
    4.5501   -1.4502    0.0000 H   0  0  0  0  0  0  0  0  0  0  0  0
    5.2906   -1.4502    0.0000 H   0  0  0  0  0  0  0  0  0  0  0  0
    3.1472    0.4367    0.0000 H   0  0  0  0  0  0  0  0  0  0  0  0
    2.4067    0.4367    0.0000 H   0  0  0  0  0  0  0  0  0  0  0  0
    3.1212   -1.4502    0.0000 H   0  0  0  0  0  0  0  0  0  0  0  0
    3.8617   -1.4502    0.0000 H   0  0  0  0  0  0  0  0  0  0  0  0
    4.2059   -1.1255    0.0000 H   0  0  0  0  0  0  0  0  0  0  0  0
    4.9204    0.9370    0.0000 H   0  0  0  0  0  0  0  0  0  0  0  0
  1  3  1  0
  2  4  1  0
  3  5  1  0
  4  7  1  0
  5  6  1  0
  6  7  1  0
  7  8  1  0
  1  9  1  0
  1 10  1  0
  1 11  1  0
  2 12  1  0
  2 13  1  0
  2 14  1  0
  3 15  1  0
  3 16  1  0
  4 17  1  0
  4 18  1  0
  5 19  1  0
  5 20  1  0
  6 21  1  0
  6 22  1  0
  7 23  1  0
  8 24  1  0
M  END
>  <ID>  (56) 
104

>  <InchiKeys>  (56) 
-1

>  <logk_range>  (56) 
6.230481447578482

>  <name>  (56) 
ACD

>  <ph>  (56) 
7.0

>  <sd>  (56) 
-1.0

>  <temperature>  (56) 
25.0

>  <Inchi_name>  (56) 
InChI=1/C7H16O/c1-3-5-6-7(8)4-2/h7-8H,3-6H2,1-2H3

$$$$

     RDKit          2D

 29 28  0  0  0  0  0  0  0  0999 V2000
   -2.6521   -2.5767    0.0000 C   0  0  0  0  0  0  0  0  0  0  0  0
    0.9499   -0.8457    0.0000 C   0  0  0  0  0  0  0  0  0  0  0  0
   -0.4791   -0.0207    0.0000 C   0  0  0  0  0  0  0  0  0  0  0  0
   -0.1771   -1.1477    0.0000 C   0  0  0  0  0  0  0  0  0  0  0  0
   -2.2396   -1.8622    0.0000 C   0  0  0  0  0  0  0  0  0  0  0  0
   -1.0021   -1.1477    0.0000 C   0  0  0  0  0  0  0  0  0  0  0  0
   -1.4146   -0.4332    0.0000 C   0  0  0  0  0  0  0  0  0  0  0  0
    0.2354   -0.4332    0.0000 C   0  0  0  0  0  0  0  0  0  0  0  0
   -1.4146   -1.8622    0.0000 N   0  0  0  0  0  0  0  0  0  0  0  0
    1.4729    0.2812    0.0000 N   0  0  0  0  0  0  0  0  0  0  0  0
   -2.6521   -1.1477    0.0000 O   0  0  0  0  0  0  0  0  0  0  0  0
   -2.2396   -0.4332    0.0000 O   0  0  0  0  0  0  0  0  0  0  0  0
   -1.0021    0.2812    0.0000 O   0  0  0  0  0  0  0  0  0  0  0  0
    1.8854    0.9957    0.0000 O   0  0  0  0  0  0  0  0  0  0  0  0
    0.6479    0.2812    0.0000 S   0  0  0  0  0  0  0  0  0  0  0  0
   -3.3666   -2.1642    0.0000 H   0  0  0  0  0  0  0  0  0  0  0  0
   -3.0646   -3.2911    0.0000 H   0  0  0  0  0  0  0  0  0  0  0  0
   -1.9376   -2.9892    0.0000 H   0  0  0  0  0  0  0  0  0  0  0  0
    0.5374   -1.5602    0.0000 H   0  0  0  0  0  0  0  0  0  0  0  0
    1.6643   -1.2582    0.0000 H   0  0  0  0  0  0  0  0  0  0  0  0
    1.3624   -0.1313    0.0000 H   0  0  0  0  0  0  0  0  0  0  0  0
    0.1529    0.5096    0.0000 H   0  0  0  0  0  0  0  0  0  0  0  0
   -0.3358    0.7917    0.0000 H   0  0  0  0  0  0  0  0  0  0  0  0
   -0.8916   -0.7352    0.0000 H   0  0  0  0  0  0  0  0  0  0  0  0
   -0.7074   -1.7797    0.0000 H   0  0  0  0  0  0  0  0  0  0  0  0
   -0.0339   -1.9602    0.0000 H   0  0  0  0  0  0  0  0  0  0  0  0
   -1.8271   -1.1477    0.0000 H   0  0  0  0  0  0  0  0  0  0  0  0
   -1.3667   -2.6858    0.0000 H   0  0  0  0  0  0  0  0  0  0  0  0
   -1.6222    0.8254    0.0000 H   0  0  0  0  0  0  0  0  0  0  0  0
  1  5  1  0
  2  8  1  0
  3  8  1  0
  4  6  1  0
  4  8  1  0
  5  9  1  0
  5 11  2  0
  6  7  1  0
  9  6  1  0
  7 12  2  0
  7 13  1  0
  8 15  1  0
 10 14  2  0
 10 15  1  0
  1 16  1  0
  1 17  1  0
  1 18  1  0
  2 19  1  0
  2 20  1  0
  2 21  1  0
  3 22  1  0
  3 23  1  0
  3 24  1  0
  4 25  1  0
  4 26  1  0
  6 27  1  0
  9 28  1  0
 13 29  1  0
M  END
>  <ID>  (57) 
107

>  <InchiKeys>  (57) 
-1

>  <logk_range>  (57) 
3.246490991901174

>  <name>  (57) 
ACD

>  <ph>  (57) 
7.0

>  <sd>  (57) 
-1.0

>  <temperature>  (57) 
25.0

>  <Inchi_name>  (57) 
InChI=1/C8H14N2O4S/c1-5(11)9-6(7(12)13)4-8(2,3)15-10-14/h6H,4H2,1-3H3,(H,9,11)(H,12,13)

$$$$

     RDKit          2D

 27 26  0  0  0  0  0  0  0  0999 V2000
    0.6336   -0.7138    0.0000 C   0  0  0  0  0  0  0  0  0  0  0  0
    5.6349   -0.3013    0.0000 C   0  0  0  0  0  0  0  0  0  0  0  0
    1.3480   -0.3013    0.0000 C   0  0  0  0  0  0  0  0  0  0  0  0
    4.9204   -0.7138    0.0000 C   0  0  0  0  0  0  0  0  0  0  0  0
    2.0625   -0.7138    0.0000 C   0  0  0  0  0  0  0  0  0  0  0  0
    2.7770   -0.3013    0.0000 C   0  0  0  0  0  0  0  0  0  0  0  0
    3.4914   -0.7138    0.0000 C   0  0  0  0  0  0  0  0  0  0  0  0
    4.2059   -0.3013    0.0000 C   0  0  0  0  0  0  0  0  0  0  0  0
    4.2059    0.5237    0.0000 O   0  0  0  0  0  0  0  0  0  0  0  0
    0.2211    0.0007    0.0000 H   0  0  0  0  0  0  0  0  0  0  0  0
   -0.0809   -1.1263    0.0000 H   0  0  0  0  0  0  0  0  0  0  0  0
    1.0461   -1.4283    0.0000 H   0  0  0  0  0  0  0  0  0  0  0  0
    6.0474   -1.0158    0.0000 H   0  0  0  0  0  0  0  0  0  0  0  0
    6.3493    0.1112    0.0000 H   0  0  0  0  0  0  0  0  0  0  0  0
    5.2224    0.4132    0.0000 H   0  0  0  0  0  0  0  0  0  0  0  0
    1.7183    0.4359    0.0000 H   0  0  0  0  0  0  0  0  0  0  0  0
    0.9778    0.4359    0.0000 H   0  0  0  0  0  0  0  0  0  0  0  0
    4.5501   -1.4511    0.0000 H   0  0  0  0  0  0  0  0  0  0  0  0
    5.2906   -1.4511    0.0000 H   0  0  0  0  0  0  0  0  0  0  0  0
    1.6922   -1.4511    0.0000 H   0  0  0  0  0  0  0  0  0  0  0  0
    2.4328   -1.4511    0.0000 H   0  0  0  0  0  0  0  0  0  0  0  0
    3.1472    0.4359    0.0000 H   0  0  0  0  0  0  0  0  0  0  0  0
    2.4067    0.4359    0.0000 H   0  0  0  0  0  0  0  0  0  0  0  0
    3.1212   -1.4511    0.0000 H   0  0  0  0  0  0  0  0  0  0  0  0
    3.8617   -1.4511    0.0000 H   0  0  0  0  0  0  0  0  0  0  0  0
    4.2059   -1.1263    0.0000 H   0  0  0  0  0  0  0  0  0  0  0  0
    4.9204    0.9362    0.0000 H   0  0  0  0  0  0  0  0  0  0  0  0
  1  3  1  0
  2  4  1  0
  3  5  1  0
  4  8  1  0
  5  6  1  0
  6  7  1  0
  7  8  1  0
  8  9  1  0
  1 10  1  0
  1 11  1  0
  1 12  1  0
  2 13  1  0
  2 14  1  0
  2 15  1  0
  3 16  1  0
  3 17  1  0
  4 18  1  0
  4 19  1  0
  5 20  1  0
  5 21  1  0
  6 22  1  0
  6 23  1  0
  7 24  1  0
  7 25  1  0
  8 26  1  0
  9 27  1  0
M  END
>  <ID>  (58) 
109

>  <InchiKeys>  (58) 
-1

>  <logk_range>  (58) 
6.848005274576363

>  <name>  (58) 
ACD

>  <ph>  (58) 
7.0

>  <sd>  (58) 
-1.0

>  <temperature>  (58) 
25.0

>  <Inchi_name>  (58) 
InChI=1/C8H18O/c1-3-5-6-7-8(9)4-2/h8-9H,3-7H2,1-2H3

$$$$

     RDKit          2D

 27 26  0  0  0  0  0  0  0  0999 V2000
   -0.1914    0.7138    0.0000 C   0  0  0  0  0  0  0  0  0  0  0  0
    4.8099    1.1263    0.0000 C   0  0  0  0  0  0  0  0  0  0  0  0
    0.5230    1.1263    0.0000 C   0  0  0  0  0  0  0  0  0  0  0  0
    4.0954    0.7138    0.0000 C   0  0  0  0  0  0  0  0  0  0  0  0
    1.2375    0.7138    0.0000 C   0  0  0  0  0  0  0  0  0  0  0  0
    3.3809    1.1263    0.0000 C   0  0  0  0  0  0  0  0  0  0  0  0
    1.9520    1.1263    0.0000 C   0  0  0  0  0  0  0  0  0  0  0  0
    2.6664    0.7138    0.0000 C   0  0  0  0  0  0  0  0  0  0  0  0
    2.6664   -0.1112    0.0000 O   0  0  0  0  0  0  0  0  0  0  0  0
   -0.6039    1.4283    0.0000 H   0  0  0  0  0  0  0  0  0  0  0  0
   -0.9059    0.3013    0.0000 H   0  0  0  0  0  0  0  0  0  0  0  0
    0.2211   -0.0007    0.0000 H   0  0  0  0  0  0  0  0  0  0  0  0
    5.2224    0.4118    0.0000 H   0  0  0  0  0  0  0  0  0  0  0  0
    5.5243    1.5388    0.0000 H   0  0  0  0  0  0  0  0  0  0  0  0
    4.3974    1.8408    0.0000 H   0  0  0  0  0  0  0  0  0  0  0  0
    0.8933    1.8636    0.0000 H   0  0  0  0  0  0  0  0  0  0  0  0
    0.1528    1.8636    0.0000 H   0  0  0  0  0  0  0  0  0  0  0  0
    3.7251   -0.0234    0.0000 H   0  0  0  0  0  0  0  0  0  0  0  0
    4.4656   -0.0234    0.0000 H   0  0  0  0  0  0  0  0  0  0  0  0
    0.8672   -0.0234    0.0000 H   0  0  0  0  0  0  0  0  0  0  0  0
    1.6078   -0.0234    0.0000 H   0  0  0  0  0  0  0  0  0  0  0  0
    3.7512    1.8636    0.0000 H   0  0  0  0  0  0  0  0  0  0  0  0
    3.0107    1.8636    0.0000 H   0  0  0  0  0  0  0  0  0  0  0  0
    2.3222    1.8636    0.0000 H   0  0  0  0  0  0  0  0  0  0  0  0
    1.5817    1.8636    0.0000 H   0  0  0  0  0  0  0  0  0  0  0  0
    2.6664    1.5388    0.0000 H   0  0  0  0  0  0  0  0  0  0  0  0
    1.9520   -0.5237    0.0000 H   0  0  0  0  0  0  0  0  0  0  0  0
  1  3  1  0
  2  4  1  0
  3  5  1  0
  4  6  1  0
  5  7  1  0
  6  8  1  0
  7  8  1  0
  8  9  1  0
  1 10  1  0
  1 11  1  0
  1 12  1  0
  2 13  1  0
  2 14  1  0
  2 15  1  0
  3 16  1  0
  3 17  1  0
  4 18  1  0
  4 19  1  0
  5 20  1  0
  5 21  1  0
  6 22  1  0
  6 23  1  0
  7 24  1  0
  7 25  1  0
  8 26  1  0
  9 27  1  0
M  END
>  <ID>  (59) 
111

>  <InchiKeys>  (59) 
-1

>  <logk_range>  (59) 
6.297109319933935

>  <name>  (59) 
ACD

>  <ph>  (59) 
7.0

>  <sd>  (59) 
-1.0

>  <temperature>  (59) 
25.0

>  <Inchi_name>  (59) 
InChI=1/C8H18O/c1-3-5-7-8(9)6-4-2/h8-9H,3-7H2,1-2H3

$$$$

     RDKit          2D

 28 27  0  0  0  0  0  0  0  0999 V2000
   -3.6020   -1.7297    0.0000 C   0  0  0  0  0  0  0  0  0  0  0  0
   -2.8875   -2.1422    0.0000 C   0  0  0  0  0  0  0  0  0  0  0  0
   -2.1730   -1.7297    0.0000 C   0  0  0  0  0  0  0  0  0  0  0  0
   -1.4586   -2.1422    0.0000 C   0  0  0  0  0  0  0  0  0  0  0  0
   -0.7441   -1.7297    0.0000 C   0  0  0  0  0  0  0  0  0  0  0  0
   -0.0296   -2.1422    0.0000 C   0  0  0  0  0  0  0  0  0  0  0  0
    1.3993   -2.1422    0.0000 C   0  0  0  0  0  0  0  0  0  0  0  0
    0.6849   -1.7297    0.0000 C   0  0  0  0  0  0  0  0  0  0  0  0
    2.1138   -1.7297    0.0000 O   0  0  0  0  0  0  0  0  0  0  0  0
    0.6849   -0.9047    0.0000 O   0  0  0  0  0  0  0  0  0  0  0  0
   -3.1895   -1.0152    0.0000 H   0  0  0  0  0  0  0  0  0  0  0  0
   -4.3164   -1.3172    0.0000 H   0  0  0  0  0  0  0  0  0  0  0  0
   -4.0145   -2.4441    0.0000 H   0  0  0  0  0  0  0  0  0  0  0  0
   -3.2578   -2.8794    0.0000 H   0  0  0  0  0  0  0  0  0  0  0  0
   -2.5172   -2.8794    0.0000 H   0  0  0  0  0  0  0  0  0  0  0  0
   -1.8028   -0.9924    0.0000 H   0  0  0  0  0  0  0  0  0  0  0  0
   -2.5433   -0.9924    0.0000 H   0  0  0  0  0  0  0  0  0  0  0  0
   -1.8288   -2.8794    0.0000 H   0  0  0  0  0  0  0  0  0  0  0  0
   -1.0883   -2.8794    0.0000 H   0  0  0  0  0  0  0  0  0  0  0  0
   -0.3738   -0.9924    0.0000 H   0  0  0  0  0  0  0  0  0  0  0  0
   -1.1143   -0.9924    0.0000 H   0  0  0  0  0  0  0  0  0  0  0  0
   -0.3999   -2.8794    0.0000 H   0  0  0  0  0  0  0  0  0  0  0  0
    0.3406   -2.8794    0.0000 H   0  0  0  0  0  0  0  0  0  0  0  0
    1.0291   -2.8794    0.0000 H   0  0  0  0  0  0  0  0  0  0  0  0
    1.7696   -2.8794    0.0000 H   0  0  0  0  0  0  0  0  0  0  0  0
    0.6849   -2.5547    0.0000 H   0  0  0  0  0  0  0  0  0  0  0  0
    2.8283   -2.1422    0.0000 H   0  0  0  0  0  0  0  0  0  0  0  0
    1.3993   -0.4922    0.0000 H   0  0  0  0  0  0  0  0  0  0  0  0
  1  2  1  0
  2  3  1  0
  3  4  1  0
  4  5  1  0
  5  6  1  0
  6  8  1  0
  7  8  1  0
  7  9  1  0
  8 10  1  0
  1 11  1  0
  1 12  1  0
  1 13  1  0
  2 14  1  0
  2 15  1  0
  3 16  1  0
  3 17  1  0
  4 18  1  0
  4 19  1  0
  5 20  1  0
  5 21  1  0
  6 22  1  0
  6 23  1  0
  7 24  1  0
  7 25  1  0
  8 26  1  0
  9 27  1  0
 10 28  1  0
M  END
>  <ID>  (60) 
112

>  <InchiKeys>  (60) 
-1

>  <logk_range>  (60) 
5.442417710521793

>  <name>  (60) 
ACD

>  <ph>  (60) 
7.0

>  <sd>  (60) 
-1.0

>  <temperature>  (60) 
25.0

>  <Inchi_name>  (60) 
InChI=1/C8H18O2/c1-2-3-4-5-6-8(10)7-9/h8-10H,2-7H2,1H3

$$$$

     RDKit          2D

 25 26  0  0  0  0  0  0  0  0999 V2000
    0.0484    0.5431    0.0000 C   0  0  0  0  0  0  0  0  0  0  0  0
    0.0484   -0.2819    0.0000 C   0  0  0  0  0  0  0  0  0  0  0  0
    0.5566    0.1306    0.0000 C   0  0  0  0  0  0  0  0  0  0  0  0
    1.4773    0.5431    0.0000 C   0  0  0  0  0  0  0  0  0  0  0  0
    2.1918   -0.6944    0.0000 C   0  0  0  0  0  0  0  0  0  0  0  0
    0.7629    0.9556    0.0000 C   0  0  0  0  0  0  0  0  0  0  0  0
    0.7629   -0.6944    0.0000 C   0  0  0  0  0  0  0  0  0  0  0  0
    1.4773   -0.2819    0.0000 C   0  0  0  0  0  0  0  0  0  0  0  0
    2.1918   -1.5194    0.0000 C   0  0  0  0  0  0  0  0  0  0  0  0
    2.9063   -1.9319    0.0000 O   0  0  0  0  0  0  0  0  0  0  0  0
    1.4773   -1.9319    0.0000 O   0  0  0  0  0  0  0  0  0  0  0  0
   -0.4050    1.2323    0.0000 H   0  0  0  0  0  0  0  0  0  0  0  0
   -0.7752    0.5910    0.0000 H   0  0  0  0  0  0  0  0  0  0  0  0
   -0.7752   -0.3299    0.0000 H   0  0  0  0  0  0  0  0  0  0  0  0
   -0.4050   -0.9712    0.0000 H   0  0  0  0  0  0  0  0  0  0  0  0
    1.3023   -0.2223    0.0000 H   0  0  0  0  0  0  0  0  0  0  0  0
    1.3023    0.4834    0.0000 H   0  0  0  0  0  0  0  0  0  0  0  0
    2.3009    0.5910    0.0000 H   0  0  0  0  0  0  0  0  0  0  0  0
    1.9307    1.2323    0.0000 H   0  0  0  0  0  0  0  0  0  0  0  0
    3.0154   -0.6465    0.0000 H   0  0  0  0  0  0  0  0  0  0  0  0
    2.6451   -0.0052    0.0000 H   0  0  0  0  0  0  0  0  0  0  0  0
    0.7629    1.7806    0.0000 H   0  0  0  0  0  0  0  0  0  0  0  0
    0.7629   -1.5194    0.0000 H   0  0  0  0  0  0  0  0  0  0  0  0
    1.4773   -1.1069    0.0000 H   0  0  0  0  0  0  0  0  0  0  0  0
    1.4773   -2.7569    0.0000 H   0  0  0  0  0  0  0  0  0  0  0  0
  1  2  1  0
  1  6  1  0
  2  7  1  0
  3  6  1  0
  3  7  1  0
  4  6  1  0
  4  8  1  0
  5  8  1  0
  5  9  1  0
  7  8  1  0
  9 10  2  0
  9 11  1  0
  1 12  1  0
  1 13  1  0
  2 14  1  0
  2 15  1  0
  3 16  1  0
  3 17  1  0
  4 18  1  0
  4 19  1  0
  5 20  1  0
  5 21  1  0
  6 22  1  0
  7 23  1  0
  8 24  1  0
 11 25  1  0
M  END
>  <ID>  (61) 
113

>  <InchiKeys>  (61) 
-1

>  <logk_range>  (61) 
5.062608471164206

>  <name>  (61) 
ACD

>  <ph>  (61) 
7.0

>  <sd>  (61) 
-1.0

>  <temperature>  (61) 
25.0

>  <Inchi_name>  (61) 
InChI=1/C9H14O2/c10-9(11)5-8-4-6-1-2-7(8)3-6/h6-8H,1-5H2,(H,10,11)

$$$$

     RDKit          2D

 30 29  0  0  0  0  0  0  0  0999 V2000
    2.9980    2.5559    0.0000 C   0  0  0  0  0  0  0  0  0  0  0  0
    8.7138    2.5559    0.0000 C   0  0  0  0  0  0  0  0  0  0  0  0
    3.7125    2.1434    0.0000 C   0  0  0  0  0  0  0  0  0  0  0  0
    4.4270    2.5559    0.0000 C   0  0  0  0  0  0  0  0  0  0  0  0
    5.1414    2.1434    0.0000 C   0  0  0  0  0  0  0  0  0  0  0  0
    5.8559    2.5559    0.0000 C   0  0  0  0  0  0  0  0  0  0  0  0
    6.5704    2.1434    0.0000 C   0  0  0  0  0  0  0  0  0  0  0  0
    7.2849    2.5559    0.0000 C   0  0  0  0  0  0  0  0  0  0  0  0
    7.9993    2.1434    0.0000 C   0  0  0  0  0  0  0  0  0  0  0  0
    7.9993    1.3184    0.0000 O   0  0  0  0  0  0  0  0  0  0  0  0
    3.4105    3.2704    0.0000 H   0  0  0  0  0  0  0  0  0  0  0  0
    2.2836    2.9684    0.0000 H   0  0  0  0  0  0  0  0  0  0  0  0
    2.5855    1.8414    0.0000 H   0  0  0  0  0  0  0  0  0  0  0  0
    9.1263    1.8414    0.0000 H   0  0  0  0  0  0  0  0  0  0  0  0
    9.4283    2.9684    0.0000 H   0  0  0  0  0  0  0  0  0  0  0  0
    8.3013    3.2704    0.0000 H   0  0  0  0  0  0  0  0  0  0  0  0
    3.3422    1.4062    0.0000 H   0  0  0  0  0  0  0  0  0  0  0  0
    4.0828    1.4062    0.0000 H   0  0  0  0  0  0  0  0  0  0  0  0
    4.7972    3.2932    0.0000 H   0  0  0  0  0  0  0  0  0  0  0  0
    4.0567    3.2932    0.0000 H   0  0  0  0  0  0  0  0  0  0  0  0
    4.7712    1.4062    0.0000 H   0  0  0  0  0  0  0  0  0  0  0  0
    5.5117    1.4062    0.0000 H   0  0  0  0  0  0  0  0  0  0  0  0
    6.2262    3.2932    0.0000 H   0  0  0  0  0  0  0  0  0  0  0  0
    5.4857    3.2932    0.0000 H   0  0  0  0  0  0  0  0  0  0  0  0
    6.2001    1.4062    0.0000 H   0  0  0  0  0  0  0  0  0  0  0  0
    6.9406    1.4062    0.0000 H   0  0  0  0  0  0  0  0  0  0  0  0
    7.6551    3.2932    0.0000 H   0  0  0  0  0  0  0  0  0  0  0  0
    6.9146    3.2932    0.0000 H   0  0  0  0  0  0  0  0  0  0  0  0
    7.9993    2.9684    0.0000 H   0  0  0  0  0  0  0  0  0  0  0  0
    7.2849    0.9059    0.0000 H   0  0  0  0  0  0  0  0  0  0  0  0
  1  3  1  0
  2  9  1  0
  3  4  1  0
  4  5  1  0
  5  6  1  0
  6  7  1  0
  7  8  1  0
  8  9  1  0
  9 10  1  0
  1 11  1  0
  1 12  1  0
  1 13  1  0
  2 14  1  0
  2 15  1  0
  2 16  1  0
  3 17  1  0
  3 18  1  0
  4 19  1  0
  4 20  1  0
  5 21  1  0
  5 22  1  0
  6 23  1  0
  6 24  1  0
  7 25  1  0
  7 26  1  0
  8 27  1  0
  8 28  1  0
  9 29  1  0
 10 30  1  0
M  END
>  <ID>  (62) 
114

>  <InchiKeys>  (62) 
-1

>  <logk_range>  (62) 
8.182000136293405

>  <name>  (62) 
ACD

>  <ph>  (62) 
7.0

>  <sd>  (62) 
-1.0

>  <temperature>  (62) 
25.0

>  <Inchi_name>  (62) 
InChI=1/C9H20O/c1-3-4-5-6-7-8-9(2)10/h9-10H,3-8H2,1-2H3

$$$$

     RDKit          2D

 30 29  0  0  0  0  0  0  0  0999 V2000
    2.5855   -1.0153    0.0000 C   0  0  0  0  0  0  0  0  0  0  0  0
    8.3013   -1.0153    0.0000 C   0  0  0  0  0  0  0  0  0  0  0  0
    3.3000   -1.4278    0.0000 C   0  0  0  0  0  0  0  0  0  0  0  0
    7.5868   -1.4278    0.0000 C   0  0  0  0  0  0  0  0  0  0  0  0
    4.0145   -1.0153    0.0000 C   0  0  0  0  0  0  0  0  0  0  0  0
    4.7289   -1.4278    0.0000 C   0  0  0  0  0  0  0  0  0  0  0  0
    5.4434   -1.0153    0.0000 C   0  0  0  0  0  0  0  0  0  0  0  0
    6.1579   -1.4278    0.0000 C   0  0  0  0  0  0  0  0  0  0  0  0
    6.8724   -1.0153    0.0000 C   0  0  0  0  0  0  0  0  0  0  0  0
    6.8724   -0.1903    0.0000 O   0  0  0  0  0  0  0  0  0  0  0  0
    2.9980   -0.3008    0.0000 H   0  0  0  0  0  0  0  0  0  0  0  0
    1.8711   -0.6028    0.0000 H   0  0  0  0  0  0  0  0  0  0  0  0
    2.1730   -1.7297    0.0000 H   0  0  0  0  0  0  0  0  0  0  0  0
    8.7138   -1.7297    0.0000 H   0  0  0  0  0  0  0  0  0  0  0  0
    9.0158   -0.6028    0.0000 H   0  0  0  0  0  0  0  0  0  0  0  0
    7.8888   -0.3008    0.0000 H   0  0  0  0  0  0  0  0  0  0  0  0
    2.9297   -2.1650    0.0000 H   0  0  0  0  0  0  0  0  0  0  0  0
    3.6703   -2.1650    0.0000 H   0  0  0  0  0  0  0  0  0  0  0  0
    7.2166   -2.1650    0.0000 H   0  0  0  0  0  0  0  0  0  0  0  0
    7.9571   -2.1650    0.0000 H   0  0  0  0  0  0  0  0  0  0  0  0
    4.3847   -0.2780    0.0000 H   0  0  0  0  0  0  0  0  0  0  0  0
    3.6442   -0.2780    0.0000 H   0  0  0  0  0  0  0  0  0  0  0  0
    4.3587   -2.1650    0.0000 H   0  0  0  0  0  0  0  0  0  0  0  0
    5.0992   -2.1650    0.0000 H   0  0  0  0  0  0  0  0  0  0  0  0
    5.8137   -0.2780    0.0000 H   0  0  0  0  0  0  0  0  0  0  0  0
    5.0732   -0.2780    0.0000 H   0  0  0  0  0  0  0  0  0  0  0  0
    5.7876   -2.1650    0.0000 H   0  0  0  0  0  0  0  0  0  0  0  0
    6.5281   -2.1650    0.0000 H   0  0  0  0  0  0  0  0  0  0  0  0
    6.8724   -1.8403    0.0000 H   0  0  0  0  0  0  0  0  0  0  0  0
    7.5868    0.2222    0.0000 H   0  0  0  0  0  0  0  0  0  0  0  0
  1  3  1  0
  2  4  1  0
  3  5  1  0
  4  9  1  0
  5  6  1  0
  6  7  1  0
  7  8  1  0
  8  9  1  0
  9 10  1  0
  1 11  1  0
  1 12  1  0
  1 13  1  0
  2 14  1  0
  2 15  1  0
  2 16  1  0
  3 17  1  0
  3 18  1  0
  4 19  1  0
  4 20  1  0
  5 21  1  0
  5 22  1  0
  6 23  1  0
  6 24  1  0
  7 25  1  0
  7 26  1  0
  8 27  1  0
  8 28  1  0
  9 29  1  0
 10 30  1  0
M  END
>  <ID>  (63) 
115

>  <InchiKeys>  (63) 
-1

>  <logk_range>  (63) 
7.665753431861699

>  <name>  (63) 
ACD

>  <ph>  (63) 
7.0

>  <sd>  (63) 
-1.0

>  <temperature>  (63) 
25.0

>  <Inchi_name>  (63) 
InChI=1/C9H20O/c1-3-5-6-7-8-9(10)4-2/h9-10H,3-8H2,1-2H3

$$$$

     RDKit          2D

 30 29  0  0  0  0  0  0  0  0999 V2000
    1.7605    1.8414    0.0000 C   0  0  0  0  0  0  0  0  0  0  0  0
    7.4763    1.8414    0.0000 C   0  0  0  0  0  0  0  0  0  0  0  0
    2.4750    1.4289    0.0000 C   0  0  0  0  0  0  0  0  0  0  0  0
    6.7618    1.4289    0.0000 C   0  0  0  0  0  0  0  0  0  0  0  0
    3.1895    1.8414    0.0000 C   0  0  0  0  0  0  0  0  0  0  0  0
    3.9039    1.4289    0.0000 C   0  0  0  0  0  0  0  0  0  0  0  0
    6.0474    1.8414    0.0000 C   0  0  0  0  0  0  0  0  0  0  0  0
    4.6184    1.8414    0.0000 C   0  0  0  0  0  0  0  0  0  0  0  0
    5.3329    1.4289    0.0000 C   0  0  0  0  0  0  0  0  0  0  0  0
    5.3329    0.6039    0.0000 O   0  0  0  0  0  0  0  0  0  0  0  0
    2.1730    2.5559    0.0000 H   0  0  0  0  0  0  0  0  0  0  0  0
    1.0461    2.2539    0.0000 H   0  0  0  0  0  0  0  0  0  0  0  0
    1.3480    1.1270    0.0000 H   0  0  0  0  0  0  0  0  0  0  0  0
    7.8888    1.1270    0.0000 H   0  0  0  0  0  0  0  0  0  0  0  0
    8.1908    2.2539    0.0000 H   0  0  0  0  0  0  0  0  0  0  0  0
    7.0638    2.5559    0.0000 H   0  0  0  0  0  0  0  0  0  0  0  0
    2.1047    0.6917    0.0000 H   0  0  0  0  0  0  0  0  0  0  0  0
    2.8453    0.6917    0.0000 H   0  0  0  0  0  0  0  0  0  0  0  0
    6.3916    0.6917    0.0000 H   0  0  0  0  0  0  0  0  0  0  0  0
    7.1321    0.6917    0.0000 H   0  0  0  0  0  0  0  0  0  0  0  0
    3.5597    2.5787    0.0000 H   0  0  0  0  0  0  0  0  0  0  0  0
    2.8192    2.5787    0.0000 H   0  0  0  0  0  0  0  0  0  0  0  0
    3.5337    0.6917    0.0000 H   0  0  0  0  0  0  0  0  0  0  0  0
    4.2742    0.6917    0.0000 H   0  0  0  0  0  0  0  0  0  0  0  0
    6.4176    2.5787    0.0000 H   0  0  0  0  0  0  0  0  0  0  0  0
    5.6771    2.5787    0.0000 H   0  0  0  0  0  0  0  0  0  0  0  0
    4.9887    2.5787    0.0000 H   0  0  0  0  0  0  0  0  0  0  0  0
    4.2482    2.5787    0.0000 H   0  0  0  0  0  0  0  0  0  0  0  0
    5.3329    2.2539    0.0000 H   0  0  0  0  0  0  0  0  0  0  0  0
    4.6184    0.1914    0.0000 H   0  0  0  0  0  0  0  0  0  0  0  0
  1  3  1  0
  2  4  1  0
  3  5  1  0
  4  7  1  0
  5  6  1  0
  6  8  1  0
  7  9  1  0
  8  9  1  0
  9 10  1  0
  1 11  1  0
  1 12  1  0
  1 13  1  0
  2 14  1  0
  2 15  1  0
  2 16  1  0
  3 17  1  0
  3 18  1  0
  4 19  1  0
  4 20  1  0
  5 21  1  0
  5 22  1  0
  6 23  1  0
  6 24  1  0
  7 25  1  0
  7 26  1  0
  8 27  1  0
  8 28  1  0
  9 29  1  0
 10 30  1  0
M  END
>  <ID>  (64) 
116

>  <InchiKeys>  (64) 
-1

>  <logk_range>  (64) 
6.90975328164481

>  <name>  (64) 
ACD

>  <ph>  (64) 
7.0

>  <sd>  (64) 
-1.0

>  <temperature>  (64) 
25.0

>  <Inchi_name>  (64) 
InChI=1/C9H20O/c1-3-5-6-8-9(10)7-4-2/h9-10H,3-8H2,1-2H3

$$$$

     RDKit          2D

 22 23  0  0  0  0  0  0  0  0999 V2000
   -0.3153    2.2946    0.0000 C   0  0  0  0  0  0  0  0  0  0  0  0
   -0.8003    2.9620    0.0000 C   0  0  0  0  0  0  0  0  0  0  0  0
    0.5051    2.3808    0.0000 C   0  0  0  0  0  0  0  0  0  0  0  0
   -0.4647    3.7157    0.0000 C   0  0  0  0  0  0  0  0  0  0  0  0
    0.8407    3.1345    0.0000 C   0  0  0  0  0  0  0  0  0  0  0  0
   -0.2061    6.4926    0.0000 C   0  0  0  0  0  0  0  0  0  0  0  0
    0.4613    6.0077    0.0000 C   0  0  0  0  0  0  0  0  0  0  0  0
    0.6913    4.5556    0.0000 C   0  0  0  0  0  0  0  0  0  0  0  0
   -0.6186    5.2230    0.0000 C   0  0  0  0  0  0  0  0  0  0  0  0
    0.3558    3.8019    0.0000 C   0  0  0  0  0  0  0  0  0  0  0  0
   -0.8735    6.0077    0.0000 N   0  0  0  0  0  0  0  0  0  0  0  0
    0.2064    5.2230    0.0000 N   0  0  0  0  0  0  0  0  0  0  0  0
   -0.6509    1.5409    0.0000 H   0  0  0  0  0  0  0  0  0  0  0  0
   -1.6208    2.8758    0.0000 H   0  0  0  0  0  0  0  0  0  0  0  0
    0.9901    1.7134    0.0000 H   0  0  0  0  0  0  0  0  0  0  0  0
   -0.9496    4.3831    0.0000 H   0  0  0  0  0  0  0  0  0  0  0  0
    1.6612    3.2207    0.0000 H   0  0  0  0  0  0  0  0  0  0  0  0
   -0.2061    7.3176    0.0000 H   0  0  0  0  0  0  0  0  0  0  0  0
    1.2460    6.2626    0.0000 H   0  0  0  0  0  0  0  0  0  0  0  0
    1.4632    4.2644    0.0000 H   0  0  0  0  0  0  0  0  0  0  0  0
    1.3858    5.0009    0.0000 H   0  0  0  0  0  0  0  0  0  0  0  0
   -1.4432    5.2483    0.0000 H   0  0  0  0  0  0  0  0  0  0  0  0
  1  2  2  0
  1  3  1  0
  2  4  1  0
  3  5  2  0
  4 10  2  0
  5 10  1  0
  6  7  2  0
  6 11  1  0
  7 12  1  0
  8 10  1  0
  8 12  1  0
  9 11  2  0
  9 12  1  0
  1 13  1  0
  2 14  1  0
  3 15  1  0
  4 16  1  0
  5 17  1  0
  6 18  1  0
  7 19  1  0
  8 20  1  0
  8 21  1  0
  9 22  1  0
M  END
>  <ID>  (65) 
117

>  <InchiKeys>  (65) 
-1

>  <logk_range>  (65) 
4.094460237634796

>  <name>  (65) 
ACD

>  <ph>  (65) 
7.0

>  <sd>  (65) 
-1.0

>  <temperature>  (65) 
25.0

>  <Inchi_name>  (65) 
InChI=1S/C10H10N2/c1-2-4-10(5-3-1)8-12-7-6-11-9-12/h1-7,9H,8H2

$$$$

     RDKit          2D

 21 21  0  0  0  0  0  0  0  0999 V2000
    0.1021   -0.4518    0.0000 C   0  0  0  0  0  0  0  0  0  0  0  0
    1.5310    3.6732    0.0000 C   0  0  0  0  0  0  0  0  0  0  0  0
    2.2455    3.2607    0.0000 C   0  0  0  0  0  0  0  0  0  0  0  0
    0.8165    3.2607    0.0000 C   0  0  0  0  0  0  0  0  0  0  0  0
    2.2455    2.4357    0.0000 C   0  0  0  0  0  0  0  0  0  0  0  0
    0.8165    2.4357    0.0000 C   0  0  0  0  0  0  0  0  0  0  0  0
    0.8165    0.7857    0.0000 C   0  0  0  0  0  0  0  0  0  0  0  0
    1.5310    1.1982    0.0000 C   0  0  0  0  0  0  0  0  0  0  0  0
    0.8165   -0.0393    0.0000 C   0  0  0  0  0  0  0  0  0  0  0  0
    1.5310    2.0232    0.0000 C   0  0  0  0  0  0  0  0  0  0  0  0
    1.5310   -0.4518    0.0000 O   0  0  0  0  0  0  0  0  0  0  0  0
   -0.3104    0.2627    0.0000 H   0  0  0  0  0  0  0  0  0  0  0  0
   -0.6124   -0.8643    0.0000 H   0  0  0  0  0  0  0  0  0  0  0  0
    0.5146   -1.1663    0.0000 H   0  0  0  0  0  0  0  0  0  0  0  0
    1.5310    4.4982    0.0000 H   0  0  0  0  0  0  0  0  0  0  0  0
    2.9600    3.6732    0.0000 H   0  0  0  0  0  0  0  0  0  0  0  0
    0.1021    3.6732    0.0000 H   0  0  0  0  0  0  0  0  0  0  0  0
    2.9600    2.0232    0.0000 H   0  0  0  0  0  0  0  0  0  0  0  0
    0.1021    2.0232    0.0000 H   0  0  0  0  0  0  0  0  0  0  0  0
    0.1021    1.1982    0.0000 H   0  0  0  0  0  0  0  0  0  0  0  0
    2.2455    0.7857    0.0000 H   0  0  0  0  0  0  0  0  0  0  0  0
  1  9  1  0
  2  3  2  0
  2  4  1  0
  3  5  1  0
  4  6  2  0
  5 10  2  0
  6 10  1  0
  7  8  2  3
  7  9  1  0
  8 10  1  0
  9 11  2  0
  1 12  1  0
  1 13  1  0
  1 14  1  0
  2 15  1  0
  3 16  1  0
  4 17  1  0
  5 18  1  0
  6 19  1  0
  7 20  1  0
  8 21  1  0
M  END
>  <ID>  (66) 
118

>  <InchiKeys>  (66) 
-1

>  <logk_range>  (66) 
4.653960350157523

>  <name>  (66) 
ACD

>  <ph>  (66) 
7.0

>  <sd>  (66) 
-1.0

>  <temperature>  (66) 
25.0

>  <Inchi_name>  (66) 
InChI=1S/C10H10O/c1-9(11)7-8-10-5-3-2-4-6-10/h2-8H,1H3

$$$$

     RDKit          2D

 22 22  0  0  0  0  0  0  0  0999 V2000
   -0.8731    1.4722    0.0000 C   0  0  0  0  0  0  0  0  0  0  0  0
    0.5558    3.1222    0.0000 C   0  0  0  0  0  0  0  0  0  0  0  0
    1.2703    2.7097    0.0000 C   0  0  0  0  0  0  0  0  0  0  0  0
   -0.1586    2.7097    0.0000 C   0  0  0  0  0  0  0  0  0  0  0  0
    1.2703    1.8847    0.0000 C   0  0  0  0  0  0  0  0  0  0  0  0
    0.5558    0.6472    0.0000 C   0  0  0  0  0  0  0  0  0  0  0  0
   -0.1586    0.2347    0.0000 C   0  0  0  0  0  0  0  0  0  0  0  0
   -0.1586    1.8847    0.0000 C   0  0  0  0  0  0  0  0  0  0  0  0
    0.5558    1.4722    0.0000 C   0  0  0  0  0  0  0  0  0  0  0  0
   -0.1586   -0.5903    0.0000 C   0  0  0  0  0  0  0  0  0  0  0  0
    0.5558   -1.0028    0.0000 O   0  0  0  0  0  0  0  0  0  0  0  0
   -0.8731   -1.0028    0.0000 O   0  0  0  0  0  0  0  0  0  0  0  0
   -1.2856    2.1867    0.0000 H   0  0  0  0  0  0  0  0  0  0  0  0
   -1.5876    1.0597    0.0000 H   0  0  0  0  0  0  0  0  0  0  0  0
   -0.4606    0.7577    0.0000 H   0  0  0  0  0  0  0  0  0  0  0  0
    0.5558    3.9472    0.0000 H   0  0  0  0  0  0  0  0  0  0  0  0
    1.9848    3.1222    0.0000 H   0  0  0  0  0  0  0  0  0  0  0  0
   -0.8731    3.1222    0.0000 H   0  0  0  0  0  0  0  0  0  0  0  0
    1.9848    1.4722    0.0000 H   0  0  0  0  0  0  0  0  0  0  0  0
    1.2703    0.2347    0.0000 H   0  0  0  0  0  0  0  0  0  0  0  0
   -0.9555    0.0212    0.0000 H   0  0  0  0  0  0  0  0  0  0  0  0
   -1.5876   -0.5903    0.0000 H   0  0  0  0  0  0  0  0  0  0  0  0
  1  8  1  0
  2  3  2  0
  2  4  1  0
  3  5  1  0
  4  8  2  0
  5  9  2  0
  6  7  2  3
  6  9  1  0
  7 10  1  0
  8  9  1  0
 10 11  2  0
 10 12  1  0
  1 13  1  0
  1 14  1  0
  1 15  1  0
  2 16  1  0
  3 17  1  0
  4 18  1  0
  5 19  1  0
  6 20  1  0
  7 21  1  0
 12 22  1  0
M  END
>  <ID>  (67) 
119

>  <InchiKeys>  (67) 
-1

>  <logk_range>  (67) 
5.6240175061873385

>  <name>  (67) 
ACD

>  <ph>  (67) 
7.0

>  <sd>  (67) 
-1.0

>  <temperature>  (67) 
25.0

>  <Inchi_name>  (67) 
InChI=1S/C10H10O2/c1-8-4-2-3-5-9(8)6-7-10(11)12/h2-7H,1H3,(H,11,12)/b7-6+

$$$$

     RDKit          2D

 23 23  0  0  0  0  0  0  0  0999 V2000
    1.9260   -0.2511    0.0000 C   0  0  0  0  0  0  0  0  0  0  0  0
    1.2115    2.6364    0.0000 C   0  0  0  0  0  0  0  0  0  0  0  0
    1.9260    2.2239    0.0000 C   0  0  0  0  0  0  0  0  0  0  0  0
    0.4970    2.2239    0.0000 C   0  0  0  0  0  0  0  0  0  0  0  0
    1.9260    1.3989    0.0000 C   0  0  0  0  0  0  0  0  0  0  0  0
   -0.2174    0.9864    0.0000 C   0  0  0  0  0  0  0  0  0  0  0  0
   -0.9319    1.3989    0.0000 C   0  0  0  0  0  0  0  0  0  0  0  0
    0.4970    1.3989    0.0000 C   0  0  0  0  0  0  0  0  0  0  0  0
    1.2115    0.9864    0.0000 C   0  0  0  0  0  0  0  0  0  0  0  0
   -1.6464    0.9864    0.0000 C   0  0  0  0  0  0  0  0  0  0  0  0
   -1.6464    0.1614    0.0000 O   0  0  0  0  0  0  0  0  0  0  0  0
   -2.3609    1.3989    0.0000 O   0  0  0  0  0  0  0  0  0  0  0  0
    1.2115    0.1614    0.0000 O   0  0  0  0  0  0  0  0  0  0  0  0
    1.5135   -0.9656    0.0000 H   0  0  0  0  0  0  0  0  0  0  0  0
    2.6404   -0.6636    0.0000 H   0  0  0  0  0  0  0  0  0  0  0  0
    2.3385    0.4634    0.0000 H   0  0  0  0  0  0  0  0  0  0  0  0
    1.2115    3.4614    0.0000 H   0  0  0  0  0  0  0  0  0  0  0  0
    2.6404    2.6364    0.0000 H   0  0  0  0  0  0  0  0  0  0  0  0
   -0.2174    2.6364    0.0000 H   0  0  0  0  0  0  0  0  0  0  0  0
    2.6404    0.9864    0.0000 H   0  0  0  0  0  0  0  0  0  0  0  0
   -0.2174    0.1614    0.0000 H   0  0  0  0  0  0  0  0  0  0  0  0
   -0.9319    2.2239    0.0000 H   0  0  0  0  0  0  0  0  0  0  0  0
   -2.3609    2.2239    0.0000 H   0  0  0  0  0  0  0  0  0  0  0  0
  1 13  1  0
  2  3  2  0
  2  4  1  0
  3  5  1  0
  4  8  2  0
  5  9  2  0
  6  7  2  3
  6  8  1  0
  7 10  1  0
  8  9  1  0
  9 13  1  0
 10 11  2  0
 10 12  1  0
  1 14  1  0
  1 15  1  0
  1 16  1  0
  2 17  1  0
  3 18  1  0
  4 19  1  0
  5 20  1  0
  6 21  1  0
  7 22  1  0
 12 23  1  0
M  END
>  <ID>  (68) 
120

>  <InchiKeys>  (68) 
-1

>  <logk_range>  (68) 
6.322565239927284

>  <name>  (68) 
ACD

>  <ph>  (68) 
7.0

>  <sd>  (68) 
-1.0

>  <temperature>  (68) 
25.0

>  <Inchi_name>  (68) 
InChI=1S/C10H10O3/c1-13-9-5-3-2-4-8(9)6-7-10(11)12/h2-7H,1H3,(H,11,12)

$$$$

     RDKit          2D

 24 24  0  0  0  0  0  0  0  0999 V2000
    1.7530   -1.4870    0.0000 C   0  0  0  0  0  0  0  0  0  0  0  0
    1.0385    1.4005    0.0000 C   0  0  0  0  0  0  0  0  0  0  0  0
   -0.3904    1.4005    0.0000 C   0  0  0  0  0  0  0  0  0  0  0  0
    1.7530    0.9880    0.0000 C   0  0  0  0  0  0  0  0  0  0  0  0
   -0.3904    2.2255    0.0000 C   0  0  0  0  0  0  0  0  0  0  0  0
    0.3240    0.1630    0.0000 C   0  0  0  0  0  0  0  0  0  0  0  0
    0.3240    0.9880    0.0000 C   0  0  0  0  0  0  0  0  0  0  0  0
    1.7530    0.1630    0.0000 C   0  0  0  0  0  0  0  0  0  0  0  0
    1.0385   -0.2495    0.0000 C   0  0  0  0  0  0  0  0  0  0  0  0
   -1.1049    2.6380    0.0000 C   0  0  0  0  0  0  0  0  0  0  0  0
    2.4674   -0.2495    0.0000 O   0  0  0  0  0  0  0  0  0  0  0  0
   -1.8194    2.2255    0.0000 O   0  0  0  0  0  0  0  0  0  0  0  0
   -1.1049    3.4630    0.0000 O   0  0  0  0  0  0  0  0  0  0  0  0
    1.0385   -1.0745    0.0000 O   0  0  0  0  0  0  0  0  0  0  0  0
    1.3405   -2.2015    0.0000 H   0  0  0  0  0  0  0  0  0  0  0  0
    2.4674   -1.8995    0.0000 H   0  0  0  0  0  0  0  0  0  0  0  0
    2.1655   -0.7726    0.0000 H   0  0  0  0  0  0  0  0  0  0  0  0
    1.0385    2.2255    0.0000 H   0  0  0  0  0  0  0  0  0  0  0  0
   -1.1049    0.9880    0.0000 H   0  0  0  0  0  0  0  0  0  0  0  0
    2.4674    1.4005    0.0000 H   0  0  0  0  0  0  0  0  0  0  0  0
    0.3240    2.6380    0.0000 H   0  0  0  0  0  0  0  0  0  0  0  0
   -0.3904   -0.2495    0.0000 H   0  0  0  0  0  0  0  0  0  0  0  0
    3.2643   -0.0360    0.0000 H   0  0  0  0  0  0  0  0  0  0  0  0
   -0.3904    3.8755    0.0000 H   0  0  0  0  0  0  0  0  0  0  0  0
  1 14  1  0
  2  4  2  0
  2  7  1  0
  3  5  2  3
  3  7  1  0
  4  8  1  0
  5 10  1  0
  6  7  2  0
  6  9  1  0
  8  9  2  0
  8 11  1  0
  9 14  1  0
 10 12  2  0
 10 13  1  0
  1 15  1  0
  1 16  1  0
  1 17  1  0
  2 18  1  0
  3 19  1  0
  4 20  1  0
  5 21  1  0
  6 22  1  0
 11 23  1  0
 13 24  1  0
M  END
>  <ID>  (69) 
121

>  <InchiKeys>  (69) 
-1

>  <logk_range>  (69) 
7.014814351275545

>  <name>  (69) 
ACD

>  <ph>  (69) 
7.2

>  <sd>  (69) 
-1.0

>  <temperature>  (69) 
25.0

>  <Inchi_name>  (69) 
InChI=1S/C10H10O4/c1-14-9-6-7(2-4-8(9)11)3-5-10(12)13/h2-6,11H,1H3,(H,12,13)/b5-3+

$$$$

     RDKit          2D

 26 26  0  0  0  0  0  0  0  0999 V2000
   -2.8579    2.4750    0.0000 C   0  0  0  0  0  0  0  0  0  0  0  0
   -2.1434    2.8875    0.0000 C   0  0  0  0  0  0  0  0  0  0  0  0
   -1.4289    2.4750    0.0000 C   0  0  0  0  0  0  0  0  0  0  0  0
    2.1434    2.8875    0.0000 C   0  0  0  0  0  0  0  0  0  0  0  0
    1.4289    4.1250    0.0000 C   0  0  0  0  0  0  0  0  0  0  0  0
    1.4289    2.4750    0.0000 C   0  0  0  0  0  0  0  0  0  0  0  0
    0.7145    3.7125    0.0000 C   0  0  0  0  0  0  0  0  0  0  0  0
    2.1434    3.7125    0.0000 C   0  0  0  0  0  0  0  0  0  0  0  0
    0.7145    2.8875    0.0000 C   0  0  0  0  0  0  0  0  0  0  0  0
   -0.7145    2.8875    0.0000 C   0  0  0  0  0  0  0  0  0  0  0  0
    2.8579    4.1250    0.0000 N   0  0  0  0  0  0  0  0  0  0  0  0
   -0.7145    3.7125    0.0000 O   0  0  0  0  0  0  0  0  0  0  0  0
    2.8579    4.9500    0.0000 O   0  0  0  0  0  0  0  0  0  0  0  0
    3.5724    3.7125    0.0000 O   0  0  0  0  0  0  0  0  0  0  0  0
    0.0000    2.4750    0.0000 O   0  0  0  0  0  0  0  0  0  0  0  0
   -3.2704    3.1895    0.0000 H   0  0  0  0  0  0  0  0  0  0  0  0
   -3.5724    2.0625    0.0000 H   0  0  0  0  0  0  0  0  0  0  0  0
   -2.4454    1.7605    0.0000 H   0  0  0  0  0  0  0  0  0  0  0  0
   -1.7732    3.6247    0.0000 H   0  0  0  0  0  0  0  0  0  0  0  0
   -2.5137    3.6247    0.0000 H   0  0  0  0  0  0  0  0  0  0  0  0
   -1.7992    1.7378    0.0000 H   0  0  0  0  0  0  0  0  0  0  0  0
   -1.0587    1.7378    0.0000 H   0  0  0  0  0  0  0  0  0  0  0  0
    2.8579    2.4750    0.0000 H   0  0  0  0  0  0  0  0  0  0  0  0
    1.4289    4.9500    0.0000 H   0  0  0  0  0  0  0  0  0  0  0  0
    1.4289    1.6500    0.0000 H   0  0  0  0  0  0  0  0  0  0  0  0
   -0.0000    4.1250    0.0000 H   0  0  0  0  0  0  0  0  0  0  0  0
  1  2  1  0
  2  3  1  0
  3 10  1  0
  4  6  2  0
  4  8  1  0
  5  7  1  0
  5  8  2  0
  6  9  1  0
  7  9  2  0
  8 11  1  0
  9 15  1  0
 10 12  2  0
 10 15  1  0
 11 13  1  0
 11 14  2  0
  1 16  1  0
  1 17  1  0
  1 18  1  0
  2 19  1  0
  2 20  1  0
  3 21  1  0
  3 22  1  0
  4 23  1  0
  5 24  1  0
  6 25  1  0
  7 26  1  0
M  CHG  2  11   1  13  -1
M  END
>  <ID>  (70) 
122

>  <InchiKeys>  (70) 
-1

>  <logk_range>  (70) 
5.337538079701318

>  <name>  (70) 
ACD

>  <ph>  (70) 
7.0

>  <sd>  (70) 
-1.0

>  <temperature>  (70) 
25.0

>  <Inchi_name>  (70) 
InChI=1S/C10H11NO4/c1-2-3-10(12)15-9-6-4-8(5-7-9)11(13)14/h4-7H,2-3H2,1H3

$$$$

     RDKit          2D

 27 28  0  0  0  0  0  0  0  0999 V2000
    3.7840    0.5347    0.0000 C   0  0  0  0  0  0  0  0  0  0  0  0
    3.0696   -0.7028    0.0000 C   0  0  0  0  0  0  0  0  0  0  0  0
    4.4985    0.1222    0.0000 C   0  0  0  0  0  0  0  0  0  0  0  0
    3.7840   -1.1153    0.0000 C   0  0  0  0  0  0  0  0  0  0  0  0
    1.6406    0.1222    0.0000 C   0  0  0  0  0  0  0  0  0  0  0  0
    2.3551    1.3597    0.0000 C   0  0  0  0  0  0  0  0  0  0  0  0
    0.9262    0.5347    0.0000 C   0  0  0  0  0  0  0  0  0  0  0  0
    1.6406    1.7722    0.0000 C   0  0  0  0  0  0  0  0  0  0  0  0
    3.0696    0.1222    0.0000 C   0  0  0  0  0  0  0  0  0  0  0  0
    4.4985   -0.7028    0.0000 C   0  0  0  0  0  0  0  0  0  0  0  0
    2.3551    0.5347    0.0000 N   0  0  0  0  0  0  0  0  0  0  0  0
    5.2130   -1.1153    0.0000 N   0  0  0  0  0  0  0  0  0  0  0  0
    5.2130   -1.9403    0.0000 O   0  0  0  0  0  0  0  0  0  0  0  0
    5.9275   -0.7028    0.0000 O   0  0  0  0  0  0  0  0  0  0  0  0
    0.9262    1.3597    0.0000 O   0  0  0  0  0  0  0  0  0  0  0  0
    3.7840    1.3597    0.0000 H   0  0  0  0  0  0  0  0  0  0  0  0
    2.3551   -1.1153    0.0000 H   0  0  0  0  0  0  0  0  0  0  0  0
    5.2130    0.5347    0.0000 H   0  0  0  0  0  0  0  0  0  0  0  0
    3.7840   -1.9403    0.0000 H   0  0  0  0  0  0  0  0  0  0  0  0
    1.2704   -0.6150    0.0000 H   0  0  0  0  0  0  0  0  0  0  0  0
    2.0109   -0.6150    0.0000 H   0  0  0  0  0  0  0  0  0  0  0  0
    3.1787    1.4077    0.0000 H   0  0  0  0  0  0  0  0  0  0  0  0
    2.8085    2.0490    0.0000 H   0  0  0  0  0  0  0  0  0  0  0  0
    0.1026    0.4868    0.0000 H   0  0  0  0  0  0  0  0  0  0  0  0
    0.4728   -0.1546    0.0000 H   0  0  0  0  0  0  0  0  0  0  0  0
    2.0109    2.5095    0.0000 H   0  0  0  0  0  0  0  0  0  0  0  0
    1.2704    2.5095    0.0000 H   0  0  0  0  0  0  0  0  0  0  0  0
  1  3  2  0
  1  9  1  0
  2  4  1  0
  2  9  2  0
  3 10  1  0
  4 10  2  0
  5  7  1  0
  5 11  1  0
  6  8  1  0
  6 11  1  0
  7 15  1  0
  8 15  1  0
  9 11  1  0
 10 12  1  0
 12 13  1  0
 12 14  2  0
  1 16  1  0
  2 17  1  0
  3 18  1  0
  4 19  1  0
  5 20  1  0
  5 21  1  0
  6 22  1  0
  6 23  1  0
  7 24  1  0
  7 25  1  0
  8 26  1  0
  8 27  1  0
M  CHG  2  12   1  13  -1
M  END
>  <ID>  (71) 
123

>  <InchiKeys>  (71) 
-1

>  <logk_range>  (71) 
6.835184586147301

>  <name>  (71) 
ACD

>  <ph>  (71) 
6.0

>  <sd>  (71) 
-1.0

>  <temperature>  (71) 
25.0

>  <Inchi_name>  (71) 
InChI=1S/C10H12N2O3/c13-12(14)10-3-1-9(2-4-10)11-5-7-15-8-6-11/h1-4H,5-8H2

$$$$

     RDKit          2D

 25 25  0  0  0  0  0  0  0  0999 V2000
    2.1434   -0.4125    0.0000 C   0  0  0  0  0  0  0  0  0  0  0  0
    2.8579   -0.8250    0.0000 C   0  0  0  0  0  0  0  0  0  0  0  0
    6.4302   -0.4125    0.0000 C   0  0  0  0  0  0  0  0  0  0  0  0
    5.7158   -1.6500    0.0000 C   0  0  0  0  0  0  0  0  0  0  0  0
    7.1447   -0.8250    0.0000 C   0  0  0  0  0  0  0  0  0  0  0  0
    6.4302   -2.0625    0.0000 C   0  0  0  0  0  0  0  0  0  0  0  0
    3.5724   -0.4125    0.0000 C   0  0  0  0  0  0  0  0  0  0  0  0
    5.7158   -0.8250    0.0000 C   0  0  0  0  0  0  0  0  0  0  0  0
    7.1447   -1.6500    0.0000 C   0  0  0  0  0  0  0  0  0  0  0  0
    5.0013   -0.4125    0.0000 C   0  0  0  0  0  0  0  0  0  0  0  0
    7.8592   -2.0625    0.0000 O   0  0  0  0  0  0  0  0  0  0  0  0
    5.0013    0.4125    0.0000 O   0  0  0  0  0  0  0  0  0  0  0  0
    4.2868   -0.8250    0.0000 O   0  0  0  0  0  0  0  0  0  0  0  0
    2.5559    0.3020    0.0000 H   0  0  0  0  0  0  0  0  0  0  0  0
    1.4289    0.0000    0.0000 H   0  0  0  0  0  0  0  0  0  0  0  0
    1.7309   -1.1270    0.0000 H   0  0  0  0  0  0  0  0  0  0  0  0
    2.4876   -1.5622    0.0000 H   0  0  0  0  0  0  0  0  0  0  0  0
    3.2281   -1.5622    0.0000 H   0  0  0  0  0  0  0  0  0  0  0  0
    6.4302    0.4125    0.0000 H   0  0  0  0  0  0  0  0  0  0  0  0
    5.0013   -2.0625    0.0000 H   0  0  0  0  0  0  0  0  0  0  0  0
    7.8592   -0.4125    0.0000 H   0  0  0  0  0  0  0  0  0  0  0  0
    6.4302   -2.8875    0.0000 H   0  0  0  0  0  0  0  0  0  0  0  0
    3.9426    0.3247    0.0000 H   0  0  0  0  0  0  0  0  0  0  0  0
    3.2021    0.3247    0.0000 H   0  0  0  0  0  0  0  0  0  0  0  0
    7.8592   -2.8875    0.0000 H   0  0  0  0  0  0  0  0  0  0  0  0
  1  2  1  0
  2  7  1  0
  3  5  2  0
  3  8  1  0
  4  6  1  0
  4  8  2  0
  5  9  1  0
  6  9  2  0
  7 13  1  0
  8 10  1  0
  9 11  1  0
 10 12  2  0
 10 13  1  0
  1 14  1  0
  1 15  1  0
  1 16  1  0
  2 17  1  0
  2 18  1  0
  3 19  1  0
  4 20  1  0
  5 21  1  0
  6 22  1  0
  7 23  1  0
  7 24  1  0
 11 25  1  0
M  END
>  <ID>  (72) 
124

>  <InchiKeys>  (72) 
-1

>  <logk_range>  (72) 
5.117993812416755

>  <name>  (72) 
ACD

>  <ph>  (72) 
7.0

>  <sd>  (72) 
-1.0

>  <temperature>  (72) 
25.0

>  <Inchi_name>  (72) 
InChI=1S/C10H12O3/c1-2-7-13-10(12)8-3-5-9(11)6-4-8/h3-6,11H,2,7H2,1H3

$$$$

     RDKit          2D

 25 25  0  0  0  0  0  0  0  0999 V2000
    3.1941   -0.0551    0.0000 C   0  0  0  0  0  0  0  0  0  0  0  0
   -2.5216   -0.0551    0.0000 C   0  0  0  0  0  0  0  0  0  0  0  0
    2.4797    0.3574    0.0000 C   0  0  0  0  0  0  0  0  0  0  0  0
    0.3363    1.5949    0.0000 C   0  0  0  0  0  0  0  0  0  0  0  0
    1.0507    1.1824    0.0000 C   0  0  0  0  0  0  0  0  0  0  0  0
   -0.3782    1.1824    0.0000 C   0  0  0  0  0  0  0  0  0  0  0  0
    0.3363   -0.0551    0.0000 C   0  0  0  0  0  0  0  0  0  0  0  0
   -1.8072    0.3574    0.0000 C   0  0  0  0  0  0  0  0  0  0  0  0
    1.0507    0.3574    0.0000 C   0  0  0  0  0  0  0  0  0  0  0  0
   -0.3782    0.3574    0.0000 C   0  0  0  0  0  0  0  0  0  0  0  0
   -1.8072    1.1824    0.0000 O   0  0  0  0  0  0  0  0  0  0  0  0
    1.7652   -0.0551    0.0000 O   0  0  0  0  0  0  0  0  0  0  0  0
   -1.0927   -0.0551    0.0000 O   0  0  0  0  0  0  0  0  0  0  0  0
    2.7816   -0.7696    0.0000 H   0  0  0  0  0  0  0  0  0  0  0  0
    3.9086   -0.4676    0.0000 H   0  0  0  0  0  0  0  0  0  0  0  0
    3.6066    0.6594    0.0000 H   0  0  0  0  0  0  0  0  0  0  0  0
   -2.9341    0.6594    0.0000 H   0  0  0  0  0  0  0  0  0  0  0  0
   -3.2361   -0.4676    0.0000 H   0  0  0  0  0  0  0  0  0  0  0  0
   -2.1091   -0.7696    0.0000 H   0  0  0  0  0  0  0  0  0  0  0  0
    2.8499    1.0946    0.0000 H   0  0  0  0  0  0  0  0  0  0  0  0
    2.1094    1.0946    0.0000 H   0  0  0  0  0  0  0  0  0  0  0  0
    0.3363    2.4199    0.0000 H   0  0  0  0  0  0  0  0  0  0  0  0
    1.7652    1.5949    0.0000 H   0  0  0  0  0  0  0  0  0  0  0  0
   -1.0927    1.5949    0.0000 H   0  0  0  0  0  0  0  0  0  0  0  0
    0.3363   -0.8801    0.0000 H   0  0  0  0  0  0  0  0  0  0  0  0
  1  3  1  0
  2  8  1  0
  3 12  1  0
  4  5  2  0
  4  6  1  0
  5  9  1  0
  6 10  2  0
  7  9  2  0
  7 10  1  0
  8 11  2  0
  8 13  1  0
  9 12  1  0
 10 13  1  0
  1 14  1  0
  1 15  1  0
  1 16  1  0
  2 17  1  0
  2 18  1  0
  2 19  1  0
  3 20  1  0
  3 21  1  0
  4 22  1  0
  5 23  1  0
  6 24  1  0
  7 25  1  0
M  END
>  <ID>  (73) 
125

>  <InchiKeys>  (73) 
-1

>  <logk_range>  (73) 
3.981509610389698

>  <name>  (73) 
ACD

>  <ph>  (73) 
7.0

>  <sd>  (73) 
-1.0

>  <temperature>  (73) 
25.0

>  <Inchi_name>  (73) 
InChI=1S/C10H12O3/c1-3-12-9-5-4-6-10(7-9)13-8(2)11/h4-7H,3H2,1-2H3

$$$$

     RDKit          2D

 26 26  0  0  1  0  0  0  0  0999 V2000
    3.5653    2.8227    0.0000 C   0  0  0  0  0  0  0  0  0  0  0  0
   -1.4360    1.5852    0.0000 C   0  0  0  0  0  0  0  0  0  0  0  0
   -1.4360    2.4102    0.0000 C   0  0  0  0  0  0  0  0  0  0  0  0
   -0.7215    1.1727    0.0000 C   0  0  0  0  0  0  0  0  0  0  0  0
   -0.7215    2.8227    0.0000 C   0  0  0  0  0  0  0  0  0  0  0  0
   -0.0071    1.5852    0.0000 C   0  0  0  0  0  0  0  0  0  0  0  0
    0.7074    2.8227    0.0000 C   0  0  0  0  0  0  0  0  0  0  0  0
   -0.0071    2.4102    0.0000 C   0  0  0  0  0  0  0  0  0  0  0  0
    1.4219    2.4102    0.0000 C   0  0  0  0  0  0  0  0  0  0  0  0
    2.1364    2.8227    0.0000 C   0  0  0  0  0  0  0  0  0  0  0  0
    1.4219    1.5852    0.0000 N   0  0  0  0  0  0  0  0  0  0  0  0
    2.1364    3.6477    0.0000 O   0  0  0  0  0  0  0  0  0  0  0  0
    2.8508    2.4102    0.0000 O   0  0  0  0  0  0  0  0  0  0  0  0
    3.9778    2.1083    0.0000 H   0  0  0  0  0  0  0  0  0  0  0  0
    4.2798    3.2352    0.0000 H   0  0  0  0  0  0  0  0  0  0  0  0
    3.1528    3.5372    0.0000 H   0  0  0  0  0  0  0  0  0  0  0  0
   -2.1505    1.1727    0.0000 H   0  0  0  0  0  0  0  0  0  0  0  0
   -2.1505    2.8227    0.0000 H   0  0  0  0  0  0  0  0  0  0  0  0
   -0.7215    0.3477    0.0000 H   0  0  0  0  0  0  0  0  0  0  0  0
   -0.7215    3.6477    0.0000 H   0  0  0  0  0  0  0  0  0  0  0  0
    0.7074    1.1727    0.0000 H   0  0  0  0  0  0  0  0  0  0  0  0
    1.0777    3.5600    0.0000 H   0  0  0  0  0  0  0  0  0  0  0  0
    0.3372    3.5600    0.0000 H   0  0  0  0  0  0  0  0  0  0  0  0
    1.4219    3.2352    0.0000 H   0  0  0  0  0  0  0  0  0  0  0  0
    1.8752    0.8960    0.0000 H   0  0  0  0  0  0  0  0  0  0  0  0
    2.2455    1.5373    0.0000 H   0  0  0  0  0  0  0  0  0  0  0  0
  1 13  1  0
  2  3  2  0
  2  4  1  0
  3  5  1  0
  4  6  2  0
  5  8  2  0
  6  8  1  0
  7  8  1  0
  9  7  1  0
  9 10  1  0
  9 11  1  0
 10 12  2  0
 10 13  1  0
  1 14  1  0
  1 15  1  0
  1 16  1  0
  2 17  1  0
  3 18  1  0
  4 19  1  0
  5 20  1  0
  6 21  1  0
  7 22  1  0
  7 23  1  0
  9 24  1  6
 11 25  1  0
 11 26  1  0
M  END
>  <ID>  (74) 
126

>  <InchiKeys>  (74) 
-1

>  <logk_range>  (74) 
2.954910279033736

>  <name>  (74) 
ACD

>  <ph>  (74) 
7.0

>  <sd>  (74) 
-1.0

>  <temperature>  (74) 
25.0

>  <Inchi_name>  (74) 
InChI=1S/C10H13NO2/c1-13-10(12)9(11)7-8-5-3-2-4-6-8/h2-6,9H,7,11H2,1H3/t9-/m0/s1

$$$$

     RDKit          2D

 28 28  0  0  0  0  0  0  0  0999 V2000
   -1.2619    1.6698    0.0000 C   0  0  0  0  0  0  0  0  0  0  0  0
    0.8815    2.9073    0.0000 C   0  0  0  0  0  0  0  0  0  0  0  0
   -0.5474    1.2573    0.0000 C   0  0  0  0  0  0  0  0  0  0  0  0
    0.1670    2.4948    0.0000 C   0  0  0  0  0  0  0  0  0  0  0  0
    1.5960    1.6698    0.0000 C   0  0  0  0  0  0  0  0  0  0  0  0
    0.8815    0.4323    0.0000 C   0  0  0  0  0  0  0  0  0  0  0  0
    2.3105    1.2573    0.0000 C   0  0  0  0  0  0  0  0  0  0  0  0
    1.5960    0.0198    0.0000 C   0  0  0  0  0  0  0  0  0  0  0  0
    0.8815    1.2573    0.0000 C   0  0  0  0  0  0  0  0  0  0  0  0
    2.3105    0.4323    0.0000 C   0  0  0  0  0  0  0  0  0  0  0  0
    0.1670    1.6698    0.0000 N   0  0  0  0  0  0  0  0  0  0  0  0
    3.0249    0.0198    0.0000 N   0  0  0  0  0  0  0  0  0  0  0  0
    3.7394    0.4323    0.0000 O   0  0  0  0  0  0  0  0  0  0  0  0
    3.0249   -0.8052    0.0000 O   0  0  0  0  0  0  0  0  0  0  0  0
   -0.8494    2.3843    0.0000 H   0  0  0  0  0  0  0  0  0  0  0  0
   -1.9764    2.0823    0.0000 H   0  0  0  0  0  0  0  0  0  0  0  0
   -1.6744    0.9553    0.0000 H   0  0  0  0  0  0  0  0  0  0  0  0
    1.2940    2.1928    0.0000 H   0  0  0  0  0  0  0  0  0  0  0  0
    1.5960    3.3198    0.0000 H   0  0  0  0  0  0  0  0  0  0  0  0
    0.4690    3.6218    0.0000 H   0  0  0  0  0  0  0  0  0  0  0  0
   -0.9177    0.5200    0.0000 H   0  0  0  0  0  0  0  0  0  0  0  0
   -0.1772    0.5200    0.0000 H   0  0  0  0  0  0  0  0  0  0  0  0
   -0.2863    3.1841    0.0000 H   0  0  0  0  0  0  0  0  0  0  0  0
   -0.6566    2.5427    0.0000 H   0  0  0  0  0  0  0  0  0  0  0  0
    2.1793    2.2531    0.0000 H   0  0  0  0  0  0  0  0  0  0  0  0
    0.1670    0.0198    0.0000 H   0  0  0  0  0  0  0  0  0  0  0  0
    3.0249    1.6698    0.0000 H   0  0  0  0  0  0  0  0  0  0  0  0
    1.5960   -0.8052    0.0000 H   0  0  0  0  0  0  0  0  0  0  0  0
  1  3  1  0
  2  4  1  0
  3 11  1  0
  4 11  1  0
  5  7  2  0
  5  9  1  0
  6  8  1  0
  6  9  2  0
  7 10  1  0
  8 10  2  0
  9 11  1  0
 10 12  1  0
 12 13  1  0
 12 14  2  0
  1 15  1  0
  1 16  1  0
  1 17  1  0
  2 18  1  0
  2 19  1  0
  2 20  1  0
  3 21  1  0
  3 22  1  0
  4 23  1  0
  4 24  1  0
  5 25  1  0
  6 26  1  0
  7 27  1  0
  8 28  1  0
M  CHG  2  12   1  13  -1
M  END
>  <ID>  (75) 
127

>  <InchiKeys>  (75) 
-1

>  <logk_range>  (75) 
7.0431599159883405

>  <name>  (75) 
ACD

>  <ph>  (75) 
6.0

>  <sd>  (75) 
-1.0

>  <temperature>  (75) 
25.0

>  <Inchi_name>  (75) 
InChI=1S/C10H14N2O2/c1-3-11(4-2)9-5-7-10(8-6-9)12(13)14/h5-8H,3-4H2,1-2H3

$$$$

     RDKit          2D

 25 25  0  0  0  0  0  0  0  0999 V2000
   -2.0072    1.7852    0.0000 C   0  0  0  0  0  0  0  0  0  0  0  0
   -1.2927    2.1977    0.0000 C   0  0  0  0  0  0  0  0  0  0  0  0
   -0.5783    1.7852    0.0000 C   0  0  0  0  0  0  0  0  0  0  0  0
    0.1362    2.1977    0.0000 C   0  0  0  0  0  0  0  0  0  0  0  0
    1.5651    2.1977    0.0000 C   0  0  0  0  0  0  0  0  0  0  0  0
    0.8507    0.9602    0.0000 C   0  0  0  0  0  0  0  0  0  0  0  0
    2.2796    1.7852    0.0000 C   0  0  0  0  0  0  0  0  0  0  0  0
    1.5651    0.5477    0.0000 C   0  0  0  0  0  0  0  0  0  0  0  0
    0.8507    1.7852    0.0000 C   0  0  0  0  0  0  0  0  0  0  0  0
    2.2796    0.9602    0.0000 C   0  0  0  0  0  0  0  0  0  0  0  0
    2.9941    0.5477    0.0000 O   0  0  0  0  0  0  0  0  0  0  0  0
   -2.4197    2.4996    0.0000 H   0  0  0  0  0  0  0  0  0  0  0  0
   -2.7217    1.3727    0.0000 H   0  0  0  0  0  0  0  0  0  0  0  0
   -1.5947    1.0707    0.0000 H   0  0  0  0  0  0  0  0  0  0  0  0
   -0.9225    2.9349    0.0000 H   0  0  0  0  0  0  0  0  0  0  0  0
   -1.6630    2.9349    0.0000 H   0  0  0  0  0  0  0  0  0  0  0  0
   -0.9485    1.0479    0.0000 H   0  0  0  0  0  0  0  0  0  0  0  0
   -0.2080    1.0479    0.0000 H   0  0  0  0  0  0  0  0  0  0  0  0
    0.5065    2.9349    0.0000 H   0  0  0  0  0  0  0  0  0  0  0  0
   -0.2341    2.9349    0.0000 H   0  0  0  0  0  0  0  0  0  0  0  0
    1.5651    3.0227    0.0000 H   0  0  0  0  0  0  0  0  0  0  0  0
    0.1362    0.5477    0.0000 H   0  0  0  0  0  0  0  0  0  0  0  0
    2.9941    2.1977    0.0000 H   0  0  0  0  0  0  0  0  0  0  0  0
    1.5651   -0.2773    0.0000 H   0  0  0  0  0  0  0  0  0  0  0  0
    2.9941   -0.2773    0.0000 H   0  0  0  0  0  0  0  0  0  0  0  0
  1  2  1  0
  2  3  1  0
  3  4  1  0
  4  9  1  0
  5  7  2  0
  5  9  1  0
  6  8  1  0
  6  9  2  0
  7 10  1  0
  8 10  2  0
 10 11  1  0
  1 12  1  0
  1 13  1  0
  1 14  1  0
  2 15  1  0
  2 16  1  0
  3 17  1  0
  3 18  1  0
  4 19  1  0
  4 20  1  0
  5 21  1  0
  6 22  1  0
  7 23  1  0
  8 24  1  0
 11 25  1  0
M  END
>  <ID>  (76) 
128

>  <InchiKeys>  (76) 
-1

>  <logk_range>  (76) 
7.507182760825966

>  <name>  (76) 
ACD

>  <ph>  (76) 
7.0

>  <sd>  (76) 
-1.0

>  <temperature>  (76) 
25.0

>  <Inchi_name>  (76) 
InChI=1S/C10H14O/c1-2-3-4-9-5-7-10(11)8-6-9/h5-8,11H,2-4H2,1H3

$$$$

     RDKit          2D

 25 25  0  0  0  0  0  0  0  0999 V2000
    0.7206   -1.7213    0.0000 C   0  0  0  0  0  0  0  0  0  0  0  0
    0.7206   -0.8963    0.0000 C   0  0  0  0  0  0  0  0  0  0  0  0
    0.0061   -0.4838    0.0000 C   0  0  0  0  0  0  0  0  0  0  0  0
   -1.4229    1.9912    0.0000 C   0  0  0  0  0  0  0  0  0  0  0  0
    0.0061    0.3412    0.0000 C   0  0  0  0  0  0  0  0  0  0  0  0
   -0.7084    1.5787    0.0000 C   0  0  0  0  0  0  0  0  0  0  0  0
   -2.1373    1.5787    0.0000 C   0  0  0  0  0  0  0  0  0  0  0  0
   -1.4229    0.3412    0.0000 C   0  0  0  0  0  0  0  0  0  0  0  0
   -0.7084    0.7537    0.0000 C   0  0  0  0  0  0  0  0  0  0  0  0
   -2.1373    0.7537    0.0000 C   0  0  0  0  0  0  0  0  0  0  0  0
   -2.8518    0.3412    0.0000 O   0  0  0  0  0  0  0  0  0  0  0  0
   -0.1044   -1.7213    0.0000 H   0  0  0  0  0  0  0  0  0  0  0  0
    0.7206   -2.5463    0.0000 H   0  0  0  0  0  0  0  0  0  0  0  0
    1.5456   -1.7213    0.0000 H   0  0  0  0  0  0  0  0  0  0  0  0
    1.5442   -0.8483    0.0000 H   0  0  0  0  0  0  0  0  0  0  0  0
    1.1739   -0.2070    0.0000 H   0  0  0  0  0  0  0  0  0  0  0  0
   -0.8175   -0.5317    0.0000 H   0  0  0  0  0  0  0  0  0  0  0  0
   -0.4473   -1.1730    0.0000 H   0  0  0  0  0  0  0  0  0  0  0  0
   -1.4229    2.8162    0.0000 H   0  0  0  0  0  0  0  0  0  0  0  0
    0.8297    0.3892    0.0000 H   0  0  0  0  0  0  0  0  0  0  0  0
    0.4594    1.0305    0.0000 H   0  0  0  0  0  0  0  0  0  0  0  0
    0.0061    1.9912    0.0000 H   0  0  0  0  0  0  0  0  0  0  0  0
   -2.8518    1.9912    0.0000 H   0  0  0  0  0  0  0  0  0  0  0  0
   -1.4229   -0.4838    0.0000 H   0  0  0  0  0  0  0  0  0  0  0  0
   -3.5663    0.7537    0.0000 H   0  0  0  0  0  0  0  0  0  0  0  0
  1  2  1  0
  2  3  1  0
  3  5  1  0
  4  6  2  0
  4  7  1  0
  5  9  1  0
  6  9  1  0
  7 10  2  0
  8  9  2  0
  8 10  1  0
 10 11  1  0
  1 12  1  0
  1 13  1  0
  1 14  1  0
  2 15  1  0
  2 16  1  0
  3 17  1  0
  3 18  1  0
  4 19  1  0
  5 20  1  0
  5 21  1  0
  6 22  1  0
  7 23  1  0
  8 24  1  0
 11 25  1  0
M  END
>  <ID>  (77) 
129

>  <InchiKeys>  (77) 
-1

>  <logk_range>  (77) 
6.680222811352928

>  <name>  (77) 
ACD

>  <ph>  (77) 
7.0

>  <sd>  (77) 
-1.0

>  <temperature>  (77) 
25.0

>  <Inchi_name>  (77) 
InChI=1S/C10H14O/c1-2-3-5-9-6-4-7-10(11)8-9/h4,6-8,11H,2-3,5H2,1H3

$$$$

     RDKit          2D

 28 30  0  0  0  0  0  0  0  0999 V2000
    0.1177   -2.1461    0.0000 C   0  0  0  0  0  0  0  0  0  0  0  0
    1.5887   -2.1461    0.0000 C   0  0  0  0  0  0  0  0  0  0  0  0
    1.3026   -1.7295    0.0000 C   0  0  0  0  0  0  0  0  0  0  0  0
    0.8531   -1.0250    0.0000 C   0  0  0  0  0  0  0  0  0  0  0  0
    0.5671   -0.6084    0.0000 C   0  0  0  0  0  0  0  0  0  0  0  0
    2.0382   -0.6084    0.0000 C   0  0  0  0  0  0  0  0  0  0  0  0
    0.8531   -1.7724    0.0000 C   0  0  0  0  0  0  0  0  0  0  0  0
    0.5671   -1.3558    0.0000 C   0  0  0  0  0  0  0  0  0  0  0  0
    2.0382   -1.3558    0.0000 C   0  0  0  0  0  0  0  0  0  0  0  0
    1.3026   -0.2347    0.0000 C   0  0  0  0  0  0  0  0  0  0  0  0
    1.3025    0.5903    0.0000 N   0  0  0  0  0  0  0  0  0  0  0  0
   -0.7005   -2.2520    0.0000 H   0  0  0  0  0  0  0  0  0  0  0  0
   -0.0264   -2.9585    0.0000 H   0  0  0  0  0  0  0  0  0  0  0  0
    1.4033   -2.9501    0.0000 H   0  0  0  0  0  0  0  0  0  0  0  0
    2.1863   -2.7149    0.0000 H   0  0  0  0  0  0  0  0  0  0  0  0
    1.7299   -1.0239    0.0000 H   0  0  0  0  0  0  0  0  0  0  0  0
    1.2929   -0.9046    0.0000 H   0  0  0  0  0  0  0  0  0  0  0  0
    1.5046   -0.5189    0.0000 H   0  0  0  0  0  0  0  0  0  0  0  0
    0.0293   -0.9792    0.0000 H   0  0  0  0  0  0  0  0  0  0  0  0
    0.4251    0.2042    0.0000 H   0  0  0  0  0  0  0  0  0  0  0  0
   -0.0796   -0.0961    0.0000 H   0  0  0  0  0  0  0  0  0  0  0  0
    2.8606   -0.5433    0.0000 H   0  0  0  0  0  0  0  0  0  0  0  0
    2.4687    0.0953    0.0000 H   0  0  0  0  0  0  0  0  0  0  0  0
    0.8531   -2.5974    0.0000 H   0  0  0  0  0  0  0  0  0  0  0  0
   -0.2378   -1.5370    0.0000 H   0  0  0  0  0  0  0  0  0  0  0  0
    2.8357   -1.5668    0.0000 H   0  0  0  0  0  0  0  0  0  0  0  0
    2.0548    0.9289    0.0000 H   0  0  0  0  0  0  0  0  0  0  0  0
    1.3096    1.4152    0.0000 H   0  0  0  0  0  0  0  0  0  0  0  0
  1  7  1  0
  1  8  1  0
  2  7  1  0
  2  9  1  0
  3  8  1  0
  3  9  1  0
  6 10  1  0
  4 10  1  0
  5 10  1  0
  5  8  1  0
  6  9  1  0
  4  7  1  0
 10 11  1  0
  1 12  1  0
  1 13  1  0
  2 14  1  0
  2 15  1  0
  3 16  1  0
  3 17  1  0
  4 18  1  0
  4 19  1  0
  5 20  1  0
  5 21  1  0
  6 22  1  0
  6 23  1  0
  7 24  1  0
  8 25  1  0
  9 26  1  0
 11 27  1  0
 11 28  1  0
M  END
>  <ID>  (78) 
130

>  <InchiKeys>  (78) 
-1

>  <logk_range>  (78) 
5.602118820879701

>  <name>  (78) 
ACD

>  <ph>  (78) 
7.0

>  <sd>  (78) 
-1.0

>  <temperature>  (78) 
25.0

>  <Inchi_name>  (78) 
InChI=1S/C10H17N/c11-10-4-7-1-8(5-10)3-9(2-7)6-10/h7-9H,1-6,11H2

$$$$

     RDKit          2D

 32 31  0  0  0  0  0  0  0  0999 V2000
    3.6829   -0.0000    0.0000 C   0  0  0  0  0  0  0  0  0  0  0  0
    2.9684    0.4125    0.0000 C   0  0  0  0  0  0  0  0  0  0  0  0
    4.3974    0.4125    0.0000 C   0  0  0  0  0  0  0  0  0  0  0  0
    2.2539    0.0000    0.0000 C   0  0  0  0  0  0  0  0  0  0  0  0
    5.1118    0.0000    0.0000 C   0  0  0  0  0  0  0  0  0  0  0  0
    1.5395    0.4125    0.0000 C   0  0  0  0  0  0  0  0  0  0  0  0
    5.8263    0.4125    0.0000 C   0  0  0  0  0  0  0  0  0  0  0  0
    0.8250    0.0000    0.0000 C   0  0  0  0  0  0  0  0  0  0  0  0
    6.5408    0.0000    0.0000 C   0  0  0  0  0  0  0  0  0  0  0  0
    0.1105    0.4125    0.0000 C   0  0  0  0  0  0  0  0  0  0  0  0
    7.2552    0.4125    0.0000 O   0  0  0  0  0  0  0  0  0  0  0  0
    6.5408   -0.8250    0.0000 O   0  0  0  0  0  0  0  0  0  0  0  0
   -0.6039    0.0000    0.0000 O   0  0  0  0  0  0  0  0  0  0  0  0
    0.1105    1.2375    0.0000 O   0  0  0  0  0  0  0  0  0  0  0  0
    3.3126   -0.7372    0.0000 H   0  0  0  0  0  0  0  0  0  0  0  0
    4.0531   -0.7372    0.0000 H   0  0  0  0  0  0  0  0  0  0  0  0
    3.3387    1.1497    0.0000 H   0  0  0  0  0  0  0  0  0  0  0  0
    2.5982    1.1497    0.0000 H   0  0  0  0  0  0  0  0  0  0  0  0
    4.7676    1.1497    0.0000 H   0  0  0  0  0  0  0  0  0  0  0  0
    4.0271    1.1497    0.0000 H   0  0  0  0  0  0  0  0  0  0  0  0
    1.8837   -0.7372    0.0000 H   0  0  0  0  0  0  0  0  0  0  0  0
    2.6242   -0.7372    0.0000 H   0  0  0  0  0  0  0  0  0  0  0  0
    4.7416   -0.7372    0.0000 H   0  0  0  0  0  0  0  0  0  0  0  0
    5.4821   -0.7372    0.0000 H   0  0  0  0  0  0  0  0  0  0  0  0
    1.9097    1.1497    0.0000 H   0  0  0  0  0  0  0  0  0  0  0  0
    1.1692    1.1497    0.0000 H   0  0  0  0  0  0  0  0  0  0  0  0
    6.1966    1.1497    0.0000 H   0  0  0  0  0  0  0  0  0  0  0  0
    5.4560    1.1497    0.0000 H   0  0  0  0  0  0  0  0  0  0  0  0
    0.4547   -0.7372    0.0000 H   0  0  0  0  0  0  0  0  0  0  0  0
    1.1953   -0.7372    0.0000 H   0  0  0  0  0  0  0  0  0  0  0  0
    5.8263   -1.2375    0.0000 H   0  0  0  0  0  0  0  0  0  0  0  0
    0.8250    1.6500    0.0000 H   0  0  0  0  0  0  0  0  0  0  0  0
  1  2  1  0
  1  3  1  0
  2  4  1  0
  3  5  1  0
  4  6  1  0
  5  7  1  0
  6  8  1  0
  7  9  1  0
  8 10  1  0
  9 11  2  0
  9 12  1  0
 10 13  2  0
 10 14  1  0
  1 15  1  0
  1 16  1  0
  2 17  1  0
  2 18  1  0
  3 19  1  0
  3 20  1  0
  4 21  1  0
  4 22  1  0
  5 23  1  0
  5 24  1  0
  6 25  1  0
  6 26  1  0
  7 27  1  0
  7 28  1  0
  8 29  1  0
  8 30  1  0
 12 31  1  0
 14 32  1  0
M  END
>  <ID>  (79) 
132

>  <InchiKeys>  (79) 
-1

>  <logk_range>  (79) 
7.323170717943469

>  <name>  (79) 
ACD

>  <ph>  (79) 
7.0

>  <sd>  (79) 
-1.0

>  <temperature>  (79) 
25.0

>  <Inchi_name>  (79) 
InChI=1S/C10H18O4/c11-9(12)7-5-3-1-2-4-6-8-10(13)14/h1-8H2,(H,11,12)(H,13,14)

$$$$

     RDKit          2D

 30 30  0  0  0  0  0  0  0  0999 V2000
    1.4043    1.5747    0.0000 C   0  0  0  0  0  0  0  0  0  0  0  0
    2.2144    1.7306    0.0000 C   0  0  0  0  0  0  0  0  0  0  0  0
    1.1343    0.7952    0.0000 C   0  0  0  0  0  0  0  0  0  0  0  0
    2.7545    1.1070    0.0000 C   0  0  0  0  0  0  0  0  0  0  0  0
    0.3241    0.6393    0.0000 C   0  0  0  0  0  0  0  0  0  0  0  0
    2.4845    0.3274    0.0000 C   0  0  0  0  0  0  0  0  0  0  0  0
    0.0541   -0.1403    0.0000 C   0  0  0  0  0  0  0  0  0  0  0  0
    1.6744    0.1715    0.0000 C   0  0  0  0  0  0  0  0  0  0  0  0
    0.5942   -0.7639    0.0000 C   0  0  0  0  0  0  0  0  0  0  0  0
    1.4043   -0.6080    0.0000 C   0  0  0  0  0  0  0  0  0  0  0  0
    1.2016    2.3744    0.0000 H   0  0  0  0  0  0  0  0  0  0  0  0
    0.6418    1.8896    0.0000 H   0  0  0  0  0  0  0  0  0  0  0  0
    2.8056    2.3061    0.0000 H   0  0  0  0  0  0  0  0  0  0  0  0
    2.1059    2.5485    0.0000 H   0  0  0  0  0  0  0  0  0  0  0  0
    1.9444    0.9511    0.0000 H   0  0  0  0  0  0  0  0  0  0  0  0
    0.8642    0.0156    0.0000 H   0  0  0  0  0  0  0  0  0  0  0  0
    3.5485    0.8827    0.0000 H   0  0  0  0  0  0  0  0  0  0  0  0
    3.4085    1.6099    0.0000 H   0  0  0  0  0  0  0  0  0  0  0  0
    0.1214    1.4390    0.0000 H   0  0  0  0  0  0  0  0  0  0  0  0
   -0.4384    0.9542    0.0000 H   0  0  0  0  0  0  0  0  0  0  0  0
    2.6872   -0.4723    0.0000 H   0  0  0  0  0  0  0  0  0  0  0  0
    3.2470    0.0125    0.0000 H   0  0  0  0  0  0  0  0  0  0  0  0
   -0.7398    0.0840    0.0000 H   0  0  0  0  0  0  0  0  0  0  0  0
   -0.5999   -0.6432    0.0000 H   0  0  0  0  0  0  0  0  0  0  0  0
    1.9686   -0.5992    0.0000 H   0  0  0  0  0  0  0  0  0  0  0  0
    2.3952   -0.2298    0.0000 H   0  0  0  0  0  0  0  0  0  0  0  0
    0.0030   -1.3394    0.0000 H   0  0  0  0  0  0  0  0  0  0  0  0
    0.7027   -1.5818    0.0000 H   0  0  0  0  0  0  0  0  0  0  0  0
    1.0894   -1.3705    0.0000 H   0  0  0  0  0  0  0  0  0  0  0  0
    1.8683   -1.2901    0.0000 H   0  0  0  0  0  0  0  0  0  0  0  0
  1  2  1  0
  1  3  1  0
  2  4  1  0
  3  5  1  0
  4  6  1  0
  5  7  1  0
  6  8  1  0
  7  9  1  0
  8 10  1  0
  9 10  1  0
  1 11  1  0
  1 12  1  0
  2 13  1  0
  2 14  1  0
  3 15  1  0
  3 16  1  0
  4 17  1  0
  4 18  1  0
  5 19  1  0
  5 20  1  0
  6 21  1  0
  6 22  1  0
  7 23  1  0
  7 24  1  0
  8 25  1  0
  8 26  1  0
  9 27  1  0
  9 28  1  0
 10 29  1  0
 10 30  1  0
M  END
>  <ID>  (80) 
135

>  <InchiKeys>  (80) 
-1

>  <logk_range>  (80) 
5.19295685089021

>  <name>  (80) 
ACD

>  <ph>  (80) 
7.0

>  <sd>  (80) 
-1.0

>  <temperature>  (80) 
25.0

>  <Inchi_name>  (80) 
InChI=1S/C10H20/c1-2-4-6-8-10-9-7-5-3-1/h1-10H2

$$$$

     RDKit          2D

 32 31  0  0  0  0  0  0  0  0999 V2000
    0.6336   -0.7145    0.0000 C   0  0  0  0  0  0  0  0  0  0  0  0
    7.0638   -0.3020    0.0000 C   0  0  0  0  0  0  0  0  0  0  0  0
    1.3480   -0.3020    0.0000 C   0  0  0  0  0  0  0  0  0  0  0  0
    6.3493   -0.7145    0.0000 C   0  0  0  0  0  0  0  0  0  0  0  0
    2.0625   -0.7145    0.0000 C   0  0  0  0  0  0  0  0  0  0  0  0
    5.6349   -0.3020    0.0000 C   0  0  0  0  0  0  0  0  0  0  0  0
    2.7770   -0.3020    0.0000 C   0  0  0  0  0  0  0  0  0  0  0  0
    4.9204   -0.7145    0.0000 C   0  0  0  0  0  0  0  0  0  0  0  0
    3.4914   -0.7145    0.0000 C   0  0  0  0  0  0  0  0  0  0  0  0
    4.2059   -0.3020    0.0000 C   0  0  0  0  0  0  0  0  0  0  0  0
    0.2211   -0.0000    0.0000 H   0  0  0  0  0  0  0  0  0  0  0  0
   -0.0809   -1.1270    0.0000 H   0  0  0  0  0  0  0  0  0  0  0  0
    1.0461   -1.4289    0.0000 H   0  0  0  0  0  0  0  0  0  0  0  0
    7.4763   -1.0164    0.0000 H   0  0  0  0  0  0  0  0  0  0  0  0
    7.7783    0.1105    0.0000 H   0  0  0  0  0  0  0  0  0  0  0  0
    6.6513    0.4125    0.0000 H   0  0  0  0  0  0  0  0  0  0  0  0
    1.7183    0.4353    0.0000 H   0  0  0  0  0  0  0  0  0  0  0  0
    0.9778    0.4353    0.0000 H   0  0  0  0  0  0  0  0  0  0  0  0
    5.9791   -1.4517    0.0000 H   0  0  0  0  0  0  0  0  0  0  0  0
    6.7196   -1.4517    0.0000 H   0  0  0  0  0  0  0  0  0  0  0  0
    1.6922   -1.4517    0.0000 H   0  0  0  0  0  0  0  0  0  0  0  0
    2.4328   -1.4517    0.0000 H   0  0  0  0  0  0  0  0  0  0  0  0
    6.0051    0.4353    0.0000 H   0  0  0  0  0  0  0  0  0  0  0  0
    5.2646    0.4353    0.0000 H   0  0  0  0  0  0  0  0  0  0  0  0
    3.1472    0.4353    0.0000 H   0  0  0  0  0  0  0  0  0  0  0  0
    2.4067    0.4353    0.0000 H   0  0  0  0  0  0  0  0  0  0  0  0
    4.5501   -1.4517    0.0000 H   0  0  0  0  0  0  0  0  0  0  0  0
    5.2906   -1.4517    0.0000 H   0  0  0  0  0  0  0  0  0  0  0  0
    3.1212   -1.4517    0.0000 H   0  0  0  0  0  0  0  0  0  0  0  0
    3.8617   -1.4517    0.0000 H   0  0  0  0  0  0  0  0  0  0  0  0
    4.5762    0.4353    0.0000 H   0  0  0  0  0  0  0  0  0  0  0  0
    3.8357    0.4353    0.0000 H   0  0  0  0  0  0  0  0  0  0  0  0
  1  3  1  0
  2  4  1  0
  3  5  1  0
  4  6  1  0
  5  7  1  0
  6  8  1  0
  7  9  1  0
  8 10  1  0
  9 10  1  0
  1 11  1  0
  1 12  1  0
  1 13  1  0
  2 14  1  0
  2 15  1  0
  2 16  1  0
  3 17  1  0
  3 18  1  0
  4 19  1  0
  4 20  1  0
  5 21  1  0
  5 22  1  0
  6 23  1  0
  6 24  1  0
  7 25  1  0
  7 26  1  0
  8 27  1  0
  8 28  1  0
  9 29  1  0
  9 30  1  0
 10 31  1  0
 10 32  1  0
M  END
>  <ID>  (81) 
136

>  <InchiKeys>  (81) 
-1

>  <logk_range>  (81) 
7.183111701743281

>  <name>  (81) 
ACD

>  <ph>  (81) 
7.0

>  <sd>  (81) 
-1.0

>  <temperature>  (81) 
25.0

>  <Inchi_name>  (81) 
InChI=1S/C10H22/c1-3-5-7-9-10-8-6-4-2/h3-10H2,1-2H3

$$$$

     RDKit          2D

 22 22  0  0  0  0  0  0  0  0999 V2000
    0.0000    3.8250    0.0000 C   0  0  0  0  0  0  0  0  0  0  0  0
    0.7145    3.4125    0.0000 C   0  0  0  0  0  0  0  0  0  0  0  0
   -0.7145    3.4125    0.0000 C   0  0  0  0  0  0  0  0  0  0  0  0
    0.7145    2.5875    0.0000 C   0  0  0  0  0  0  0  0  0  0  0  0
   -0.7145    2.5875    0.0000 C   0  0  0  0  0  0  0  0  0  0  0  0
    0.7145    0.9375    0.0000 C   0  0  0  0  0  0  0  0  0  0  0  0
    0.0000    2.1750    0.0000 C   0  0  0  0  0  0  0  0  0  0  0  0
    0.0000    1.3500    0.0000 C   0  0  0  0  0  0  0  0  0  0  0  0
    0.7145    0.1125    0.0000 C   0  0  0  0  0  0  0  0  0  0  0  0
    1.4289   -0.3000    0.0000 C   0  0  0  0  0  0  0  0  0  0  0  0
    2.1434   -0.7125    0.0000 F   0  0  0  0  0  0  0  0  0  0  0  0
    1.0164   -1.0145    0.0000 F   0  0  0  0  0  0  0  0  0  0  0  0
    1.8414    0.4145    0.0000 F   0  0  0  0  0  0  0  0  0  0  0  0
   -0.7145    0.9375    0.0000 O   0  0  0  0  0  0  0  0  0  0  0  0
   -0.0000   -0.3000    0.0000 O   0  0  0  0  0  0  0  0  0  0  0  0
    0.0000    4.6500    0.0000 H   0  0  0  0  0  0  0  0  0  0  0  0
    1.4289    3.8250    0.0000 H   0  0  0  0  0  0  0  0  0  0  0  0
   -1.4289    3.8250    0.0000 H   0  0  0  0  0  0  0  0  0  0  0  0
    1.4289    2.1750    0.0000 H   0  0  0  0  0  0  0  0  0  0  0  0
   -1.4289    2.1750    0.0000 H   0  0  0  0  0  0  0  0  0  0  0  0
    1.4289    1.3500    0.0000 H   0  0  0  0  0  0  0  0  0  0  0  0
   -0.7145    0.1125    0.0000 H   0  0  0  0  0  0  0  0  0  0  0  0
  1  2  2  0
  1  3  1  0
  2  4  1  0
  3  5  2  0
  4  7  2  0
  5  7  1  0
  6  8  1  0
  6  9  2  3
  7  8  1  0
  8 14  2  0
  9 10  1  0
  9 15  1  0
 10 11  1  0
 10 12  1  0
 10 13  1  0
  1 16  1  0
  2 17  1  0
  3 18  1  0
  4 19  1  0
  5 20  1  0
  6 21  1  0
 15 22  1  0
M  END
>  <ID>  (82) 
139

>  <InchiKeys>  (82) 
-1

>  <logk_range>  (82) 
3.681351187693145

>  <name>  (82) 
ACD

>  <ph>  (82) 
7.0

>  <sd>  (82) 
-1.0

>  <temperature>  (82) 
25.0

>  <Inchi_name>  (82) 
InChI=1S/C10H7F3O2/c11-10(12,13)9(15)6-8(14)7-4-2-1-3-5-7/h1-6,15H

$$$$

     RDKit          2D

 18 19  0  0  0  0  0  0  0  0999 V2000
    0.7145    2.0625    0.0000 C   0  0  0  0  0  0  0  0  0  0  0  0
    0.7145    1.2375    0.0000 C   0  0  0  0  0  0  0  0  0  0  0  0
    3.5724    2.0625    0.0000 C   0  0  0  0  0  0  0  0  0  0  0  0
    3.5724    1.2375    0.0000 C   0  0  0  0  0  0  0  0  0  0  0  0
    1.4289    2.4750    0.0000 C   0  0  0  0  0  0  0  0  0  0  0  0
    1.4289    0.8250    0.0000 C   0  0  0  0  0  0  0  0  0  0  0  0
    2.8579    2.4750    0.0000 C   0  0  0  0  0  0  0  0  0  0  0  0
    2.8579    0.8250    0.0000 C   0  0  0  0  0  0  0  0  0  0  0  0
    2.1434    2.0625    0.0000 C   0  0  0  0  0  0  0  0  0  0  0  0
    2.1434    1.2375    0.0000 C   0  0  0  0  0  0  0  0  0  0  0  0
   -0.0000    2.4750    0.0000 H   0  0  0  0  0  0  0  0  0  0  0  0
    0.0000    0.8250    0.0000 H   0  0  0  0  0  0  0  0  0  0  0  0
    4.2868    2.4750    0.0000 H   0  0  0  0  0  0  0  0  0  0  0  0
    4.2868    0.8250    0.0000 H   0  0  0  0  0  0  0  0  0  0  0  0
    1.4289    3.3000    0.0000 H   0  0  0  0  0  0  0  0  0  0  0  0
    1.4289    0.0000    0.0000 H   0  0  0  0  0  0  0  0  0  0  0  0
    2.8579    3.3000    0.0000 H   0  0  0  0  0  0  0  0  0  0  0  0
    2.8579    0.0000    0.0000 H   0  0  0  0  0  0  0  0  0  0  0  0
  1  2  2  0
  1  5  1  0
  2  6  1  0
  3  4  1  0
  3  7  2  0
  4  8  2  0
  5  9  2  0
  6 10  2  0
  7  9  1  0
  8 10  1  0
  9 10  1  0
  1 11  1  0
  2 12  1  0
  3 13  1  0
  4 14  1  0
  5 15  1  0
  6 16  1  0
  7 17  1  0
  8 18  1  0
M  END
>  <ID>  (83) 
140

>  <InchiKeys>  (83) 
-1

>  <logk_range>  (83) 
4.343805421853684

>  <name>  (83) 
ACD

>  <ph>  (83) 
7.0

>  <sd>  (83) 
-1.0

>  <temperature>  (83) 
25.0

>  <Inchi_name>  (83) 
InChI=1S/C10H8/c1-2-6-10-8-4-3-7-9(10)5-1/h1-8H

$$$$

     RDKit          2D

 20 21  0  0  0  0  0  0  0  0999 V2000
    3.9296    0.6188    0.0000 C   0  0  0  0  0  0  0  0  0  0  0  0
    3.2151   -0.6187    0.0000 C   0  0  0  0  0  0  0  0  0  0  0  0
    1.7862    0.2063    0.0000 C   0  0  0  0  0  0  0  0  0  0  0  0
    2.5006    1.4438    0.0000 C   0  0  0  0  0  0  0  0  0  0  0  0
    4.6441    0.2062    0.0000 C   0  0  0  0  0  0  0  0  0  0  0  0
    3.9296   -1.0312    0.0000 C   0  0  0  0  0  0  0  0  0  0  0  0
    1.0717    0.6188    0.0000 C   0  0  0  0  0  0  0  0  0  0  0  0
    1.7862    1.8563    0.0000 C   0  0  0  0  0  0  0  0  0  0  0  0
    3.2151    0.2063    0.0000 C   0  0  0  0  0  0  0  0  0  0  0  0
    2.5006    0.6188    0.0000 C   0  0  0  0  0  0  0  0  0  0  0  0
    4.6441   -0.6188    0.0000 N   0  0  0  0  0  0  0  0  0  0  0  0
    1.0717    1.4438    0.0000 N   0  0  0  0  0  0  0  0  0  0  0  0
    3.9296    1.4438    0.0000 H   0  0  0  0  0  0  0  0  0  0  0  0
    2.5006   -1.0312    0.0000 H   0  0  0  0  0  0  0  0  0  0  0  0
    1.7862   -0.6187    0.0000 H   0  0  0  0  0  0  0  0  0  0  0  0
    3.2151    1.8563    0.0000 H   0  0  0  0  0  0  0  0  0  0  0  0
    5.3585    0.6187    0.0000 H   0  0  0  0  0  0  0  0  0  0  0  0
    3.9296   -1.8562    0.0000 H   0  0  0  0  0  0  0  0  0  0  0  0
    0.3572    0.2063    0.0000 H   0  0  0  0  0  0  0  0  0  0  0  0
    1.7862    2.6813    0.0000 H   0  0  0  0  0  0  0  0  0  0  0  0
  1  5  2  0
  1  9  1  0
  2  6  1  0
  2  9  2  0
  3  7  2  0
  3 10  1  0
  4  8  1  0
  4 10  2  0
  5 11  1  0
  6 11  2  0
  7 12  1  0
  8 12  2  0
  9 10  1  0
  1 13  1  0
  2 14  1  0
  3 15  1  0
  4 16  1  0
  5 17  1  0
  6 18  1  0
  7 19  1  0
  8 20  1  0
M  END
>  <ID>  (84) 
141

>  <InchiKeys>  (84) 
-1

>  <logk_range>  (84) 
3.190476350346503

>  <name>  (84) 
ACD

>  <ph>  (84) 
7.0

>  <sd>  (84) 
-1.0

>  <temperature>  (84) 
25.0

>  <Inchi_name>  (84) 
InChI=1S/C10H8N2/c1-5-11-6-2-9(1)10-3-7-12-8-4-10/h1-8H

$$$$

     RDKit          2D

 22 23  0  0  0  0  0  0  0  0999 V2000
    1.4289    0.8250    0.0000 C   0  0  0  0  0  0  0  0  0  0  0  0
    1.4289    0.0000    0.0000 C   0  0  0  0  0  0  0  0  0  0  0  0
    2.1434    1.2375    0.0000 C   0  0  0  0  0  0  0  0  0  0  0  0
    2.1434   -0.4125    0.0000 C   0  0  0  0  0  0  0  0  0  0  0  0
    3.5724    1.2375    0.0000 C   0  0  0  0  0  0  0  0  0  0  0  0
    4.2868    0.8250    0.0000 C   0  0  0  0  0  0  0  0  0  0  0  0
    3.5724   -0.4125    0.0000 C   0  0  0  0  0  0  0  0  0  0  0  0
    2.8579    0.8250    0.0000 C   0  0  0  0  0  0  0  0  0  0  0  0
    2.8579    0.0000    0.0000 C   0  0  0  0  0  0  0  0  0  0  0  0
    4.2868    0.0000    0.0000 C   0  0  0  0  0  0  0  0  0  0  0  0
    5.7158   -0.8250    0.0000 O   0  0  0  0  0  0  0  0  0  0  0  0
    4.5888   -1.1270    0.0000 O   0  0  0  0  0  0  0  0  0  0  0  0
    5.4138    0.3020    0.0000 O   0  0  0  0  0  0  0  0  0  0  0  0
    5.0013   -0.4125    0.0000 S   0  0  0  0  0  0  0  0  0  0  0  0
    0.7145    1.2375    0.0000 H   0  0  0  0  0  0  0  0  0  0  0  0
    0.7145   -0.4125    0.0000 H   0  0  0  0  0  0  0  0  0  0  0  0
    2.1434    2.0625    0.0000 H   0  0  0  0  0  0  0  0  0  0  0  0
    2.1434   -1.2375    0.0000 H   0  0  0  0  0  0  0  0  0  0  0  0
    3.5724    2.0625    0.0000 H   0  0  0  0  0  0  0  0  0  0  0  0
    5.0013    1.2375    0.0000 H   0  0  0  0  0  0  0  0  0  0  0  0
    3.5724   -1.2375    0.0000 H   0  0  0  0  0  0  0  0  0  0  0  0
    5.7158   -1.6500    0.0000 H   0  0  0  0  0  0  0  0  0  0  0  0
  1  2  2  0
  1  3  1  0
  2  4  1  0
  3  8  2  0
  4  9  2  0
  5  6  2  0
  5  8  1  0
  6 10  1  0
  7  9  1  0
  7 10  2  0
  8  9  1  0
 10 14  1  0
 11 14  1  0
 12 14  2  0
 13 14  2  0
  1 15  1  0
  2 16  1  0
  3 17  1  0
  4 18  1  0
  5 19  1  0
  6 20  1  0
  7 21  1  0
 11 22  1  0
M  END
>  <ID>  (85) 
143

>  <InchiKeys>  (85) 
-1

>  <logk_range>  (85) 
5.8944028342648505

>  <name>  (85) 
ACD

>  <ph>  (85) 
7.0

>  <sd>  (85) 
-1.0

>  <temperature>  (85) 
25.0

>  <Inchi_name>  (85) 
InChI=1S/C10H8O3S/c11-14(12,13)10-6-5-8-3-1-2-4-9(8)7-10/h1-7H,(H,11,12,13)

$$$$

     RDKit          2D

 22 23  0  0  0  0  0  0  0  0999 V2000
    1.4289    0.8250    0.0000 C   0  0  0  0  0  0  0  0  0  0  0  0
    1.4289    0.0000    0.0000 C   0  0  0  0  0  0  0  0  0  0  0  0
    2.1434    1.2375    0.0000 C   0  0  0  0  0  0  0  0  0  0  0  0
    2.1434   -0.4125    0.0000 C   0  0  0  0  0  0  0  0  0  0  0  0
    3.5724    1.2375    0.0000 C   0  0  0  0  0  0  0  0  0  0  0  0
    4.2868    0.8250    0.0000 C   0  0  0  0  0  0  0  0  0  0  0  0
    3.5724   -0.4125    0.0000 C   0  0  0  0  0  0  0  0  0  0  0  0
    2.8579    0.8250    0.0000 C   0  0  0  0  0  0  0  0  0  0  0  0
    2.8579    0.0000    0.0000 C   0  0  0  0  0  0  0  0  0  0  0  0
    4.2868    0.0000    0.0000 C   0  0  0  0  0  0  0  0  0  0  0  0
    5.7158   -0.8250    0.0000 O   0  0  0  0  0  0  0  0  0  0  0  0
    4.5888   -1.1270    0.0000 O   0  0  0  0  0  0  0  0  0  0  0  0
    5.4138    0.3020    0.0000 O   0  0  0  0  0  0  0  0  0  0  0  0
    5.0013   -0.4125    0.0000 S   0  0  0  0  0  0  0  0  0  0  0  0
    0.7145    1.2375    0.0000 H   0  0  0  0  0  0  0  0  0  0  0  0
    0.7145   -0.4125    0.0000 H   0  0  0  0  0  0  0  0  0  0  0  0
    2.1434    2.0625    0.0000 H   0  0  0  0  0  0  0  0  0  0  0  0
    2.1434   -1.2375    0.0000 H   0  0  0  0  0  0  0  0  0  0  0  0
    3.5724    2.0625    0.0000 H   0  0  0  0  0  0  0  0  0  0  0  0
    5.0013    1.2375    0.0000 H   0  0  0  0  0  0  0  0  0  0  0  0
    3.5724   -1.2375    0.0000 H   0  0  0  0  0  0  0  0  0  0  0  0
    5.7158   -1.6500    0.0000 H   0  0  0  0  0  0  0  0  0  0  0  0
  1  2  2  0
  1  3  1  0
  2  4  1  0
  3  8  2  0
  4  9  2  0
  5  6  2  0
  5  8  1  0
  6 10  1  0
  7  9  1  0
  7 10  2  0
  8  9  1  0
 10 14  1  0
 11 14  1  0
 12 14  2  0
 13 14  2  0
  1 15  1  0
  2 16  1  0
  3 17  1  0
  4 18  1  0
  5 19  1  0
  6 20  1  0
  7 21  1  0
 11 22  1  0
M  END
>  <ID>  (86) 
144

>  <InchiKeys>  (86) 
-1

>  <logk_range>  (86) 
5.89461768721536

>  <name>  (86) 
ACD

>  <ph>  (86) 
7.2

>  <sd>  (86) 
-1.0

>  <temperature>  (86) 
25.0

>  <Inchi_name>  (86) 
InChI=1S/C10H8O3S/c11-14(12,13)10-6-5-8-3-1-2-4-9(8)7-10/h1-7H,(H,11,12,13)

$$$$

     RDKit          2D

 26 27  0  0  0  0  0  0  0  0999 V2000
    3.5724    1.2375    0.0000 C   0  0  0  0  0  0  0  0  0  0  0  0
    2.1434    1.2375    0.0000 C   0  0  0  0  0  0  0  0  0  0  0  0
    4.2868    0.8250    0.0000 C   0  0  0  0  0  0  0  0  0  0  0  0
    1.4289    0.8250    0.0000 C   0  0  0  0  0  0  0  0  0  0  0  0
    3.5724   -0.4125    0.0000 C   0  0  0  0  0  0  0  0  0  0  0  0
    2.1434   -0.4125    0.0000 C   0  0  0  0  0  0  0  0  0  0  0  0
    2.8579    0.8250    0.0000 C   0  0  0  0  0  0  0  0  0  0  0  0
    2.8579    0.0000    0.0000 C   0  0  0  0  0  0  0  0  0  0  0  0
    4.2868    0.0000    0.0000 C   0  0  0  0  0  0  0  0  0  0  0  0
    1.4289    0.0000    0.0000 C   0  0  0  0  0  0  0  0  0  0  0  0
    5.7158   -0.8250    0.0000 O   0  0  0  0  0  0  0  0  0  0  0  0
    5.4138    0.3020    0.0000 O   0  0  0  0  0  0  0  0  0  0  0  0
    4.5888   -1.1270    0.0000 O   0  0  0  0  0  0  0  0  0  0  0  0
    0.0000   -0.8250    0.0000 O   0  0  0  0  0  0  0  0  0  0  0  0
    0.3020    0.3020    0.0000 O   0  0  0  0  0  0  0  0  0  0  0  0
    1.1270   -1.1270    0.0000 O   0  0  0  0  0  0  0  0  0  0  0  0
    5.0013   -0.4125    0.0000 S   0  0  0  0  0  0  0  0  0  0  0  0
    0.7145   -0.4125    0.0000 S   0  0  0  0  0  0  0  0  0  0  0  0
    3.5724    2.0625    0.0000 H   0  0  0  0  0  0  0  0  0  0  0  0
    2.1434    2.0625    0.0000 H   0  0  0  0  0  0  0  0  0  0  0  0
    5.0013    1.2375    0.0000 H   0  0  0  0  0  0  0  0  0  0  0  0
    0.7145    1.2375    0.0000 H   0  0  0  0  0  0  0  0  0  0  0  0
    3.5724   -1.2375    0.0000 H   0  0  0  0  0  0  0  0  0  0  0  0
    2.1434   -1.2375    0.0000 H   0  0  0  0  0  0  0  0  0  0  0  0
    5.7158   -1.6500    0.0000 H   0  0  0  0  0  0  0  0  0  0  0  0
   -0.7145   -0.4125    0.0000 H   0  0  0  0  0  0  0  0  0  0  0  0
  1  3  2  0
  1  7  1  0
  2  4  1  0
  2  7  2  0
  3  9  1  0
  4 10  2  0
  5  8  1  0
  5  9  2  0
  6  8  2  0
  6 10  1  0
  7  8  1  0
  9 17  1  0
 10 18  1  0
 11 17  1  0
 12 17  2  0
 13 17  2  0
 14 18  1  0
 15 18  2  0
 16 18  2  0
  1 19  1  0
  2 20  1  0
  3 21  1  0
  4 22  1  0
  5 23  1  0
  6 24  1  0
 11 25  1  0
 14 26  1  0
M  END
>  <ID>  (87) 
147

>  <InchiKeys>  (87) 
-1

>  <logk_range>  (87) 
2.2512917986064953

>  <name>  (87) 
ACD

>  <ph>  (87) 
7.0

>  <sd>  (87) 
-1.0

>  <temperature>  (87) 
25.0

>  <Inchi_name>  (87) 
InChI=1S/C10H8O6S2/c11-17(12,13)9-3-1-7-2-4-10(18(14,15)16)6-8(7)5-9/h1-6H,(H,11,12,13)(H,14,15,16)

$$$$

     RDKit          2D

 26 27  0  0  0  0  0  0  0  0999 V2000
    3.5724    1.2375    0.0000 C   0  0  0  0  0  0  0  0  0  0  0  0
    2.1434    1.2375    0.0000 C   0  0  0  0  0  0  0  0  0  0  0  0
    4.2868    0.8250    0.0000 C   0  0  0  0  0  0  0  0  0  0  0  0
    1.4289    0.8250    0.0000 C   0  0  0  0  0  0  0  0  0  0  0  0
    3.5724   -0.4125    0.0000 C   0  0  0  0  0  0  0  0  0  0  0  0
    2.1434   -0.4125    0.0000 C   0  0  0  0  0  0  0  0  0  0  0  0
    2.8579    0.8250    0.0000 C   0  0  0  0  0  0  0  0  0  0  0  0
    2.8579    0.0000    0.0000 C   0  0  0  0  0  0  0  0  0  0  0  0
    4.2868    0.0000    0.0000 C   0  0  0  0  0  0  0  0  0  0  0  0
    1.4289    0.0000    0.0000 C   0  0  0  0  0  0  0  0  0  0  0  0
    5.7158   -0.8250    0.0000 O   0  0  0  0  0  0  0  0  0  0  0  0
    5.4138    0.3020    0.0000 O   0  0  0  0  0  0  0  0  0  0  0  0
    4.5888   -1.1270    0.0000 O   0  0  0  0  0  0  0  0  0  0  0  0
    0.0000   -0.8250    0.0000 O   0  0  0  0  0  0  0  0  0  0  0  0
    0.3020    0.3020    0.0000 O   0  0  0  0  0  0  0  0  0  0  0  0
    1.1270   -1.1270    0.0000 O   0  0  0  0  0  0  0  0  0  0  0  0
    5.0013   -0.4125    0.0000 S   0  0  0  0  0  0  0  0  0  0  0  0
    0.7145   -0.4125    0.0000 S   0  0  0  0  0  0  0  0  0  0  0  0
    3.5724    2.0625    0.0000 H   0  0  0  0  0  0  0  0  0  0  0  0
    2.1434    2.0625    0.0000 H   0  0  0  0  0  0  0  0  0  0  0  0
    5.0013    1.2375    0.0000 H   0  0  0  0  0  0  0  0  0  0  0  0
    0.7145    1.2375    0.0000 H   0  0  0  0  0  0  0  0  0  0  0  0
    3.5724   -1.2375    0.0000 H   0  0  0  0  0  0  0  0  0  0  0  0
    2.1434   -1.2375    0.0000 H   0  0  0  0  0  0  0  0  0  0  0  0
    5.7158   -1.6500    0.0000 H   0  0  0  0  0  0  0  0  0  0  0  0
   -0.7145   -0.4125    0.0000 H   0  0  0  0  0  0  0  0  0  0  0  0
  1  3  2  0
  1  7  1  0
  2  4  1  0
  2  7  2  0
  3  9  1  0
  4 10  2  0
  5  8  1  0
  5  9  2  0
  6  8  2  0
  6 10  1  0
  7  8  1  0
  9 17  1  0
 10 18  1  0
 11 17  1  0
 12 17  2  0
 13 17  2  0
 14 18  1  0
 15 18  2  0
 16 18  2  0
  1 19  1  0
  2 20  1  0
  3 21  1  0
  4 22  1  0
  5 23  1  0
  6 24  1  0
 11 25  1  0
 14 26  1  0
M  END
>  <ID>  (88) 
148

>  <InchiKeys>  (88) 
-1

>  <logk_range>  (88) 
2.2565338246228435

>  <name>  (88) 
ACD

>  <ph>  (88) 
7.2

>  <sd>  (88) 
-1.0

>  <temperature>  (88) 
25.0

>  <Inchi_name>  (88) 
InChI=1S/C10H8O6S2/c11-17(12,13)9-3-1-7-2-4-10(18(14,15)16)6-8(7)5-9/h1-6H,(H,11,12,13)(H,14,15,16)

$$$$

     RDKit          2D

 21 22  0  0  0  0  0  0  0  0999 V2000
    2.8579    0.0000    0.0000 C   0  0  0  0  0  0  0  0  0  0  0  0
    0.7145    2.0625    0.0000 C   0  0  0  0  0  0  0  0  0  0  0  0
    0.7145    1.2375    0.0000 C   0  0  0  0  0  0  0  0  0  0  0  0
    3.5724    2.0625    0.0000 C   0  0  0  0  0  0  0  0  0  0  0  0
    3.5724    1.2375    0.0000 C   0  0  0  0  0  0  0  0  0  0  0  0
    1.4289    2.4750    0.0000 C   0  0  0  0  0  0  0  0  0  0  0  0
    2.8579    2.4750    0.0000 C   0  0  0  0  0  0  0  0  0  0  0  0
    1.4289    0.8250    0.0000 C   0  0  0  0  0  0  0  0  0  0  0  0
    2.8579    0.8250    0.0000 C   0  0  0  0  0  0  0  0  0  0  0  0
    2.1434    2.0625    0.0000 C   0  0  0  0  0  0  0  0  0  0  0  0
    2.1434    1.2375    0.0000 C   0  0  0  0  0  0  0  0  0  0  0  0
    2.0329    0.0000    0.0000 H   0  0  0  0  0  0  0  0  0  0  0  0
    2.8579   -0.8250    0.0000 H   0  0  0  0  0  0  0  0  0  0  0  0
    3.6829    0.0000    0.0000 H   0  0  0  0  0  0  0  0  0  0  0  0
   -0.0000    2.4750    0.0000 H   0  0  0  0  0  0  0  0  0  0  0  0
    0.0000    0.8250    0.0000 H   0  0  0  0  0  0  0  0  0  0  0  0
    4.2868    2.4750    0.0000 H   0  0  0  0  0  0  0  0  0  0  0  0
    4.2868    0.8250    0.0000 H   0  0  0  0  0  0  0  0  0  0  0  0
    1.4289    3.3000    0.0000 H   0  0  0  0  0  0  0  0  0  0  0  0
    2.8579    3.3000    0.0000 H   0  0  0  0  0  0  0  0  0  0  0  0
    1.4289    0.0000    0.0000 H   0  0  0  0  0  0  0  0  0  0  0  0
  1  9  1  0
  2  3  2  0
  2  6  1  0
  3  8  1  0
  4  5  1  0
  4  7  2  0
  5  9  2  0
  6 10  2  0
  7 10  1  0
  8 11  2  0
  9 11  1  0
 10 11  1  0
  1 12  1  0
  1 13  1  0
  1 14  1  0
  2 15  1  0
  3 16  1  0
  4 17  1  0
  5 18  1  0
  6 19  1  0
  7 20  1  0
  8 21  1  0
M  END
>  <ID>  (89) 
153

>  <InchiKeys>  (89) 
-1

>  <logk_range>  (89) 
3.6888794541139363

>  <name>  (89) 
ACD

>  <ph>  (89) 
7.0

>  <sd>  (89) 
-1.0

>  <temperature>  (89) 
25.0

>  <Inchi_name>  (89) 
InChI=1S/C11H10/c1-9-5-4-7-10-6-2-3-8-11(9)10/h2-8H,1H3

$$$$

     RDKit          2D

 21 22  0  0  0  0  0  0  0  0999 V2000
    2.8579    2.4750    0.0000 C   0  0  0  0  0  0  0  0  0  0  0  0
   -0.7145    1.2375    0.0000 C   0  0  0  0  0  0  0  0  0  0  0  0
   -0.7145    2.0625    0.0000 C   0  0  0  0  0  0  0  0  0  0  0  0
   -0.0000    0.8250    0.0000 C   0  0  0  0  0  0  0  0  0  0  0  0
    0.0000    2.4750    0.0000 C   0  0  0  0  0  0  0  0  0  0  0  0
    2.1434    1.2375    0.0000 C   0  0  0  0  0  0  0  0  0  0  0  0
    1.4289    0.8250    0.0000 C   0  0  0  0  0  0  0  0  0  0  0  0
    1.4289    2.4750    0.0000 C   0  0  0  0  0  0  0  0  0  0  0  0
    2.1434    2.0625    0.0000 C   0  0  0  0  0  0  0  0  0  0  0  0
    0.7145    1.2375    0.0000 C   0  0  0  0  0  0  0  0  0  0  0  0
    0.7145    2.0625    0.0000 C   0  0  0  0  0  0  0  0  0  0  0  0
    3.2704    1.7605    0.0000 H   0  0  0  0  0  0  0  0  0  0  0  0
    3.5724    2.8875    0.0000 H   0  0  0  0  0  0  0  0  0  0  0  0
    2.4454    3.1895    0.0000 H   0  0  0  0  0  0  0  0  0  0  0  0
   -1.4289    0.8250    0.0000 H   0  0  0  0  0  0  0  0  0  0  0  0
   -1.4289    2.4750    0.0000 H   0  0  0  0  0  0  0  0  0  0  0  0
    0.0000    0.0000    0.0000 H   0  0  0  0  0  0  0  0  0  0  0  0
    0.0000    3.3000    0.0000 H   0  0  0  0  0  0  0  0  0  0  0  0
    2.8579    0.8250    0.0000 H   0  0  0  0  0  0  0  0  0  0  0  0
    1.4289   -0.0000    0.0000 H   0  0  0  0  0  0  0  0  0  0  0  0
    1.4289    3.3000    0.0000 H   0  0  0  0  0  0  0  0  0  0  0  0
  1  9  1  0
  2  3  2  0
  2  4  1  0
  3  5  1  0
  4 10  2  0
  5 11  2  0
  6  7  2  0
  6  9  1  0
  7 10  1  0
  8  9  2  0
  8 11  1  0
 10 11  1  0
  1 12  1  0
  1 13  1  0
  1 14  1  0
  2 15  1  0
  3 16  1  0
  4 17  1  0
  5 18  1  0
  6 19  1  0
  7 20  1  0
  8 21  1  0
M  END
>  <ID>  (90) 
154

>  <InchiKeys>  (90) 
-1

>  <logk_range>  (90) 
3.091042453358316

>  <name>  (90) 
ACD

>  <ph>  (90) 
7.0

>  <sd>  (90) 
-1.0

>  <temperature>  (90) 
25.0

>  <Inchi_name>  (90) 
InChI=1S/C11H10/c1-9-6-7-10-4-2-3-5-11(10)8-9/h2-8H,1H3

$$$$

     RDKit          2D

 29 29  0  0  0  0  0  0  0  0999 V2000
   -2.8554    0.0227    0.0000 C   0  0  0  0  0  0  0  0  0  0  0  0
   -2.1409    0.4352    0.0000 C   0  0  0  0  0  0  0  0  0  0  0  0
   -1.4264    0.0227    0.0000 C   0  0  0  0  0  0  0  0  0  0  0  0
   -0.7119   -2.0398    0.0000 C   0  0  0  0  0  0  0  0  0  0  0  0
   -0.7119   -1.2148    0.0000 C   0  0  0  0  0  0  0  0  0  0  0  0
    0.7170   -2.0398    0.0000 C   0  0  0  0  0  0  0  0  0  0  0  0
    0.0025   -2.4523    0.0000 C   0  0  0  0  0  0  0  0  0  0  0  0
    0.7170   -1.2148    0.0000 C   0  0  0  0  0  0  0  0  0  0  0  0
    0.0025   -0.8023    0.0000 C   0  0  0  0  0  0  0  0  0  0  0  0
   -0.7119    0.4352    0.0000 C   0  0  0  0  0  0  0  0  0  0  0  0
    0.0025   -3.2773    0.0000 C   0  0  0  0  0  0  0  0  0  0  0  0
    1.4315   -0.8023    0.0000 N   0  0  0  0  0  0  0  0  0  0  0  0
   -0.7119    1.2602    0.0000 O   0  0  0  0  0  0  0  0  0  0  0  0
   -0.7119   -3.6898    0.0000 O   0  0  0  0  0  0  0  0  0  0  0  0
    0.7170   -3.6898    0.0000 O   0  0  0  0  0  0  0  0  0  0  0  0
    1.4315    0.0227    0.0000 O   0  0  0  0  0  0  0  0  0  0  0  0
    2.1459   -1.2148    0.0000 O   0  0  0  0  0  0  0  0  0  0  0  0
    0.0025    0.0227    0.0000 O   0  0  0  0  0  0  0  0  0  0  0  0
   -3.2679    0.7371    0.0000 H   0  0  0  0  0  0  0  0  0  0  0  0
   -3.5698   -0.3898    0.0000 H   0  0  0  0  0  0  0  0  0  0  0  0
   -2.4429   -0.6918    0.0000 H   0  0  0  0  0  0  0  0  0  0  0  0
   -1.7706    1.1724    0.0000 H   0  0  0  0  0  0  0  0  0  0  0  0
   -2.5111    1.1724    0.0000 H   0  0  0  0  0  0  0  0  0  0  0  0
   -1.7967   -0.7146    0.0000 H   0  0  0  0  0  0  0  0  0  0  0  0
   -1.0562   -0.7146    0.0000 H   0  0  0  0  0  0  0  0  0  0  0  0
   -1.4264   -2.4523    0.0000 H   0  0  0  0  0  0  0  0  0  0  0  0
   -1.4998   -1.4597    0.0000 H   0  0  0  0  0  0  0  0  0  0  0  0
    1.4315   -2.4523    0.0000 H   0  0  0  0  0  0  0  0  0  0  0  0
    0.7170   -4.5148    0.0000 H   0  0  0  0  0  0  0  0  0  0  0  0
  1  2  1  0
  2  3  1  0
  3 10  1  0
  4  5  2  0
  4  7  1  0
  5  9  1  0
  6  7  2  0
  6  8  1  0
  7 11  1  0
  8  9  2  0
  8 12  1  0
  9 18  1  0
 10 13  2  0
 10 18  1  0
 11 14  2  0
 11 15  1  0
 12 16  1  0
 12 17  2  0
  1 19  1  0
  1 20  1  0
  1 21  1  0
  2 22  1  0
  2 23  1  0
  3 24  1  0
  3 25  1  0
  4 26  1  0
  5 27  1  0
  6 28  1  0
 15 29  1  0
M  CHG  2  12   1  16  -1
M  END
>  <ID>  (91) 
157

>  <InchiKeys>  (91) 
-1

>  <logk_range>  (91) 
4.867534450455582

>  <name>  (91) 
ACD

>  <ph>  (91) 
7.0

>  <sd>  (91) 
-1.0

>  <temperature>  (91) 
25.0

>  <Inchi_name>  (91) 
InChI=1S/C11H11NO6/c1-2-3-10(13)18-9-5-4-7(11(14)15)6-8(9)12(16)17/h4-6H,2-3H2,1H3,(H,14,15)

$$$$

     RDKit          2D

 29 30  0  0  1  0  0  0  0  0999 V2000
    4.4816    1.6647    0.0000 C   0  0  0  0  0  0  0  0  0  0  0  0
    5.1490    1.1798    0.0000 C   0  0  0  0  0  0  0  0  0  0  0  0
    3.9197   -1.0259    0.0000 C   0  0  0  0  0  0  0  0  0  0  0  0
    2.7637   -0.1860    0.0000 C   0  0  0  0  0  0  0  0  0  0  0  0
    3.4348   -1.6934    0.0000 C   0  0  0  0  0  0  0  0  0  0  0  0
    2.2787   -0.8535    0.0000 C   0  0  0  0  0  0  0  0  0  0  0  0
    3.8141    1.1798    0.0000 C   0  0  0  0  0  0  0  0  0  0  0  0
    3.5841   -0.2723    0.0000 C   0  0  0  0  0  0  0  0  0  0  0  0
    2.6143   -1.6071    0.0000 C   0  0  0  0  0  0  0  0  0  0  0  0
    4.8941    0.3952    0.0000 C   0  0  0  0  0  0  0  0  0  0  0  0
    5.3790   -0.2723    0.0000 C   0  0  0  0  0  0  0  0  0  0  0  0
    4.0691    0.3952    0.0000 N   0  0  0  0  0  0  0  0  0  0  0  0
    2.1294   -2.2746    0.0000 N   0  0  0  0  0  0  0  0  0  0  0  0
    6.1995   -0.1860    0.0000 O   0  0  0  0  0  0  0  0  0  0  0  0
    5.0434   -1.0259    0.0000 O   0  0  0  0  0  0  0  0  0  0  0  0
    2.4649   -3.0282    0.0000 O   0  0  0  0  0  0  0  0  0  0  0  0
    1.3089   -2.1883    0.0000 O   0  0  0  0  0  0  0  0  0  0  0  0
    4.8689    2.3932    0.0000 H   0  0  0  0  0  0  0  0  0  0  0  0
    4.0942    2.3932    0.0000 H   0  0  0  0  0  0  0  0  0  0  0  0
    5.9615    1.0365    0.0000 H   0  0  0  0  0  0  0  0  0  0  0  0
    5.7221    1.7733    0.0000 H   0  0  0  0  0  0  0  0  0  0  0  0
    4.7402   -1.1122    0.0000 H   0  0  0  0  0  0  0  0  0  0  0  0
    2.4281    0.5677    0.0000 H   0  0  0  0  0  0  0  0  0  0  0  0
    3.7703   -2.4470    0.0000 H   0  0  0  0  0  0  0  0  0  0  0  0
    1.4583   -0.7672    0.0000 H   0  0  0  0  0  0  0  0  0  0  0  0
    3.2410    1.7733    0.0000 H   0  0  0  0  0  0  0  0  0  0  0  0
    3.0017    1.0365    0.0000 H   0  0  0  0  0  0  0  0  0  0  0  0
    4.5195   -0.3399    0.0000 H   0  0  0  0  0  0  0  0  0  0  0  0
    5.5840   -1.6492    0.0000 H   0  0  0  0  0  0  0  0  0  0  0  0
  1  2  1  0
  1  7  1  0
 10  2  1  0
  3  5  2  0
  3  8  1  0
  4  6  1  0
  4  8  2  0
  5  9  1  0
  6  9  2  0
  7 12  1  0
  8 12  1  0
  9 13  1  0
 10 11  1  0
 10 12  1  0
 11 14  2  0
 11 15  1  0
 13 16  1  0
 13 17  2  0
  1 18  1  0
  1 19  1  0
  2 20  1  0
  2 21  1  0
  3 22  1  0
  4 23  1  0
  5 24  1  0
  6 25  1  0
  7 26  1  0
  7 27  1  0
 10 28  1  6
 15 29  1  0
M  CHG  2  13   1  16  -1
M  END
>  <ID>  (92) 
160

>  <InchiKeys>  (92) 
-1

>  <logk_range>  (92) 
7.077498053569231

>  <name>  (92) 
ACD

>  <ph>  (92) 
6.0

>  <sd>  (92) 
-1.0

>  <temperature>  (92) 
25.0

>  <Inchi_name>  (92) 
InChI=1S/C11H12N2O4/c14-11(15)10-2-1-7-12(10)8-3-5-9(6-4-8)13(16)17/h3-6,10H,1-2,7H2,(H,14,15)/t10-/m0/s1

$$$$

     RDKit          2D

 27 27  0  0  0  0  0  0  0  0999 V2000
    2.1100   -1.0258    0.0000 C   0  0  0  0  0  0  0  0  0  0  0  0
    1.3956   -1.4383    0.0000 C   0  0  0  0  0  0  0  0  0  0  0  0
    0.6811    1.4492    0.0000 C   0  0  0  0  0  0  0  0  0  0  0  0
   -0.7478    1.4492    0.0000 C   0  0  0  0  0  0  0  0  0  0  0  0
    1.3956    1.0367    0.0000 C   0  0  0  0  0  0  0  0  0  0  0  0
   -0.7478    2.2742    0.0000 C   0  0  0  0  0  0  0  0  0  0  0  0
   -0.0334    0.2117    0.0000 C   0  0  0  0  0  0  0  0  0  0  0  0
   -0.0334    1.0367    0.0000 C   0  0  0  0  0  0  0  0  0  0  0  0
    1.3956    0.2117    0.0000 C   0  0  0  0  0  0  0  0  0  0  0  0
    0.6811   -0.2008    0.0000 C   0  0  0  0  0  0  0  0  0  0  0  0
   -1.4623    2.6867    0.0000 C   0  0  0  0  0  0  0  0  0  0  0  0
   -2.1768    2.2742    0.0000 O   0  0  0  0  0  0  0  0  0  0  0  0
   -1.4623    3.5117    0.0000 O   0  0  0  0  0  0  0  0  0  0  0  0
    2.1100   -0.2008    0.0000 O   0  0  0  0  0  0  0  0  0  0  0  0
    0.6811   -1.0258    0.0000 O   0  0  0  0  0  0  0  0  0  0  0  0
    2.1100   -1.8508    0.0000 H   0  0  0  0  0  0  0  0  0  0  0  0
    2.8245   -1.4383    0.0000 H   0  0  0  0  0  0  0  0  0  0  0  0
    2.8245   -0.6133    0.0000 H   0  0  0  0  0  0  0  0  0  0  0  0
    0.7636   -1.9686    0.0000 H   0  0  0  0  0  0  0  0  0  0  0  0
    1.2523   -2.2508    0.0000 H   0  0  0  0  0  0  0  0  0  0  0  0
    1.3956   -0.6133    0.0000 H   0  0  0  0  0  0  0  0  0  0  0  0
    0.6811    2.2742    0.0000 H   0  0  0  0  0  0  0  0  0  0  0  0
   -1.4623    1.0367    0.0000 H   0  0  0  0  0  0  0  0  0  0  0  0
    2.1100    1.4492    0.0000 H   0  0  0  0  0  0  0  0  0  0  0  0
   -0.0334    2.6867    0.0000 H   0  0  0  0  0  0  0  0  0  0  0  0
   -0.7478   -0.2008    0.0000 H   0  0  0  0  0  0  0  0  0  0  0  0
   -0.7478    3.9242    0.0000 H   0  0  0  0  0  0  0  0  0  0  0  0
  1 14  1  0
  2 15  1  0
  3  5  2  0
  3  8  1  0
  4  6  2  3
  4  8  1  0
  5  9  1  0
  6 11  1  0
  7  8  2  0
  7 10  1  0
  9 10  2  0
  9 14  1  0
 10 15  1  0
 11 12  2  0
 11 13  1  0
  1 16  1  0
  1 17  1  0
  1 18  1  0
  2 19  1  0
  2 20  1  0
  2 21  1  0
  3 22  1  0
  4 23  1  0
  5 24  1  0
  6 25  1  0
  7 26  1  0
 13 27  1  0
M  END
>  <ID>  (93) 
161

>  <InchiKeys>  (93) 
-1

>  <logk_range>  (93) 
8.340456012916183

>  <name>  (93) 
ACD

>  <ph>  (93) 
7.0

>  <sd>  (93) 
-1.0

>  <temperature>  (93) 
25.0

>  <Inchi_name>  (93) 
InChI=1S/C11H12O4/c1-14-9-5-3-8(4-6-11(12)13)7-10(9)15-2/h3-7H,1-2H3,(H,12,13)/b6-4+

$$$$

     RDKit          2D

 27 27  0  0  0  0  0  0  0  0999 V2000
   -1.6406    0.7028    0.0000 C   0  0  0  0  0  0  0  0  0  0  0  0
   -0.2117   -1.7722    0.0000 C   0  0  0  0  0  0  0  0  0  0  0  0
    1.9317    1.1153    0.0000 C   0  0  0  0  0  0  0  0  0  0  0  0
    2.6462    0.7028    0.0000 C   0  0  0  0  0  0  0  0  0  0  0  0
    0.5028    1.1153    0.0000 C   0  0  0  0  0  0  0  0  0  0  0  0
    1.2172   -0.1222    0.0000 C   0  0  0  0  0  0  0  0  0  0  0  0
   -0.2117   -0.1222    0.0000 C   0  0  0  0  0  0  0  0  0  0  0  0
    1.2172    0.7028    0.0000 C   0  0  0  0  0  0  0  0  0  0  0  0
   -0.2117    0.7028    0.0000 C   0  0  0  0  0  0  0  0  0  0  0  0
    0.5028   -0.5347    0.0000 C   0  0  0  0  0  0  0  0  0  0  0  0
    3.3607    1.1153    0.0000 C   0  0  0  0  0  0  0  0  0  0  0  0
    3.3607    1.9403    0.0000 O   0  0  0  0  0  0  0  0  0  0  0  0
    4.0751    0.7028    0.0000 O   0  0  0  0  0  0  0  0  0  0  0  0
   -0.9262    1.1153    0.0000 O   0  0  0  0  0  0  0  0  0  0  0  0
    0.5028   -1.3597    0.0000 O   0  0  0  0  0  0  0  0  0  0  0  0
   -2.0531    1.4172    0.0000 H   0  0  0  0  0  0  0  0  0  0  0  0
   -2.3551    0.2903    0.0000 H   0  0  0  0  0  0  0  0  0  0  0  0
   -1.2281   -0.0117    0.0000 H   0  0  0  0  0  0  0  0  0  0  0  0
   -0.6242   -1.0578    0.0000 H   0  0  0  0  0  0  0  0  0  0  0  0
   -0.9262   -2.1847    0.0000 H   0  0  0  0  0  0  0  0  0  0  0  0
    0.2008   -2.4867    0.0000 H   0  0  0  0  0  0  0  0  0  0  0  0
    1.9317    1.9403    0.0000 H   0  0  0  0  0  0  0  0  0  0  0  0
    2.6462   -0.1222    0.0000 H   0  0  0  0  0  0  0  0  0  0  0  0
    0.5028    1.9403    0.0000 H   0  0  0  0  0  0  0  0  0  0  0  0
    1.9317   -0.5347    0.0000 H   0  0  0  0  0  0  0  0  0  0  0  0
   -0.9262   -0.5347    0.0000 H   0  0  0  0  0  0  0  0  0  0  0  0
    4.0751   -0.1222    0.0000 H   0  0  0  0  0  0  0  0  0  0  0  0
  1 14  1  0
  2 15  1  0
  3  4  2  3
  3  8  1  0
  4 11  1  0
  5  8  2  0
  5  9  1  0
  6  8  1  0
  6 10  2  0
  7  9  2  0
  7 10  1  0
  9 14  1  0
 10 15  1  0
 11 12  2  0
 11 13  1  0
  1 16  1  0
  1 17  1  0
  1 18  1  0
  2 19  1  0
  2 20  1  0
  2 21  1  0
  3 22  1  0
  4 23  1  0
  5 24  1  0
  6 25  1  0
  7 26  1  0
 13 27  1  0
M  END
>  <ID>  (94) 
162

>  <InchiKeys>  (94) 
-1

>  <logk_range>  (94) 
7.583247524303362

>  <name>  (94) 
ACD

>  <ph>  (94) 
7.0

>  <sd>  (94) 
-1.0

>  <temperature>  (94) 
25.0

>  <Inchi_name>  (94) 
InChI=1S/C11H12O4/c1-14-9-5-8(3-4-11(12)13)6-10(7-9)15-2/h3-7H,1-2H3,(H,12,13)/b4-3+

$$$$

     RDKit          2D

 29 29  0  0  1  0  0  0  0  0999 V2000
   -1.4929   -0.1882    0.0000 C   0  0  0  0  0  0  0  0  0  0  0  0
    0.6505    3.5243    0.0000 C   0  0  0  0  0  0  0  0  0  0  0  0
    1.3650    2.2868    0.0000 C   0  0  0  0  0  0  0  0  0  0  0  0
    1.3650    3.9368    0.0000 C   0  0  0  0  0  0  0  0  0  0  0  0
    2.0795    2.6993    0.0000 C   0  0  0  0  0  0  0  0  0  0  0  0
   -0.0639    2.2868    0.0000 C   0  0  0  0  0  0  0  0  0  0  0  0
   -0.7784    0.2243    0.0000 C   0  0  0  0  0  0  0  0  0  0  0  0
    0.6505    2.6993    0.0000 C   0  0  0  0  0  0  0  0  0  0  0  0
    2.0795    3.5243    0.0000 C   0  0  0  0  0  0  0  0  0  0  0  0
   -0.0639    1.4618    0.0000 C   0  0  0  0  0  0  0  0  0  0  0  0
    0.6505    1.0493    0.0000 C   0  0  0  0  0  0  0  0  0  0  0  0
   -0.7784    1.0493    0.0000 N   0  0  0  0  0  0  0  0  0  0  0  0
   -0.0639   -0.1882    0.0000 O   0  0  0  0  0  0  0  0  0  0  0  0
    2.7939    3.9368    0.0000 O   0  0  0  0  0  0  0  0  0  0  0  0
    1.3650    1.4618    0.0000 O   0  0  0  0  0  0  0  0  0  0  0  0
    0.6505    0.2243    0.0000 O   0  0  0  0  0  0  0  0  0  0  0  0
   -1.9054    0.5263    0.0000 H   0  0  0  0  0  0  0  0  0  0  0  0
   -2.2074   -0.6007    0.0000 H   0  0  0  0  0  0  0  0  0  0  0  0
   -1.0804   -0.9027    0.0000 H   0  0  0  0  0  0  0  0  0  0  0  0
   -0.0639    3.9368    0.0000 H   0  0  0  0  0  0  0  0  0  0  0  0
    0.6505    1.8743    0.0000 H   0  0  0  0  0  0  0  0  0  0  0  0
    1.3650    4.7618    0.0000 H   0  0  0  0  0  0  0  0  0  0  0  0
    2.7939    2.2868    0.0000 H   0  0  0  0  0  0  0  0  0  0  0  0
   -0.5173    2.9761    0.0000 H   0  0  0  0  0  0  0  0  0  0  0  0
   -0.8875    2.3348    0.0000 H   0  0  0  0  0  0  0  0  0  0  0  0
   -0.0639    0.6368    0.0000 H   0  0  0  0  0  0  0  0  0  0  0  0
   -1.4929    1.4618    0.0000 H   0  0  0  0  0  0  0  0  0  0  0  0
    3.5084    3.5243    0.0000 H   0  0  0  0  0  0  0  0  0  0  0  0
    1.3650   -0.1882    0.0000 H   0  0  0  0  0  0  0  0  0  0  0  0
  7  1  1  0
  2  4  2  0
  2  8  1  0
  3  5  1  0
  3  8  2  0
  4  9  1  0
  5  9  2  0
  6  8  1  0
 10  6  1  0
  7 12  1  0
  7 13  2  0
  9 14  1  0
 10 11  1  0
 10 12  1  0
 11 15  2  0
 11 16  1  0
  1 17  1  0
  1 18  1  0
  1 19  1  0
  2 20  1  0
  3 21  1  0
  4 22  1  0
  5 23  1  0
  6 24  1  0
  6 25  1  0
 10 26  1  1
 12 27  1  0
 14 28  1  0
 16 29  1  0
M  END
>  <ID>  (95) 
164

>  <InchiKeys>  (95) 
-1

>  <logk_range>  (95) 
2.1972245773362196

>  <name>  (95) 
ACD

>  <ph>  (95) 
6.9

>  <sd>  (95) 
-1.0

>  <temperature>  (95) 
25.0

>  <Inchi_name>  (95) 
InChI=1S/C11H13NO4/c1-7(13)12-10(11(15)16)6-8-2-4-9(14)5-3-8/h2-5,10,14H,6H2,1H3,(H,12,13)(H,15,16)/t10-/m1/s1

$$$$

     RDKit          2D

 29 30  0  0  0  0  0  0  0  0999 V2000
    2.8579    2.4024    0.0000 C   0  0  0  0  0  0  0  0  0  0  0  0
    3.5724    1.9899    0.0000 C   0  0  0  0  0  0  0  0  0  0  0  0
    2.1434    1.9899    0.0000 C   0  0  0  0  0  0  0  0  0  0  0  0
    3.5724   -0.4851    0.0000 C   0  0  0  0  0  0  0  0  0  0  0  0
    2.1434   -0.4851    0.0000 C   0  0  0  0  0  0  0  0  0  0  0  0
    3.5724   -1.3101    0.0000 C   0  0  0  0  0  0  0  0  0  0  0  0
    2.1434   -1.3101    0.0000 C   0  0  0  0  0  0  0  0  0  0  0  0
    3.5724    1.1649    0.0000 C   0  0  0  0  0  0  0  0  0  0  0  0
    2.1434    1.1649    0.0000 C   0  0  0  0  0  0  0  0  0  0  0  0
    2.8579   -0.0726    0.0000 C   0  0  0  0  0  0  0  0  0  0  0  0
    2.8579   -1.7226    0.0000 C   0  0  0  0  0  0  0  0  0  0  0  0
    2.8579    0.7524    0.0000 N   0  0  0  0  0  0  0  0  0  0  0  0
    2.8579   -2.5476    0.0000 N   0  0  0  0  0  0  0  0  0  0  0  0
    3.5724   -2.9601    0.0000 O   0  0  0  0  0  0  0  0  0  0  0  0
    2.1434   -2.9601    0.0000 O   0  0  0  0  0  0  0  0  0  0  0  0
    3.2281    3.1396    0.0000 H   0  0  0  0  0  0  0  0  0  0  0  0
    2.4876    3.1396    0.0000 H   0  0  0  0  0  0  0  0  0  0  0  0
    4.3960    2.0378    0.0000 H   0  0  0  0  0  0  0  0  0  0  0  0
    4.0257    2.6791    0.0000 H   0  0  0  0  0  0  0  0  0  0  0  0
    1.6901    2.6791    0.0000 H   0  0  0  0  0  0  0  0  0  0  0  0
    1.3198    2.0378    0.0000 H   0  0  0  0  0  0  0  0  0  0  0  0
    4.2868   -0.0726    0.0000 H   0  0  0  0  0  0  0  0  0  0  0  0
    1.4289   -0.0726    0.0000 H   0  0  0  0  0  0  0  0  0  0  0  0
    4.2868   -1.7226    0.0000 H   0  0  0  0  0  0  0  0  0  0  0  0
    1.4289   -1.7226    0.0000 H   0  0  0  0  0  0  0  0  0  0  0  0
    4.0257    0.4756    0.0000 H   0  0  0  0  0  0  0  0  0  0  0  0
    4.3960    1.1169    0.0000 H   0  0  0  0  0  0  0  0  0  0  0  0
    1.3198    1.1169    0.0000 H   0  0  0  0  0  0  0  0  0  0  0  0
    1.6901    0.4756    0.0000 H   0  0  0  0  0  0  0  0  0  0  0  0
  1  2  1  0
  1  3  1  0
  2  8  1  0
  3  9  1  0
  4  6  2  0
  4 10  1  0
  5  7  1  0
  5 10  2  0
  6 11  1  0
  7 11  2  0
  8 12  1  0
  9 12  1  0
 10 12  1  0
 11 13  1  0
 13 14  1  0
 13 15  2  0
  1 16  1  0
  1 17  1  0
  2 18  1  0
  2 19  1  0
  3 20  1  0
  3 21  1  0
  4 22  1  0
  5 23  1  0
  6 24  1  0
  7 25  1  0
  8 26  1  0
  8 27  1  0
  9 28  1  0
  9 29  1  0
M  CHG  2  13   1  14  -1
M  END
>  <ID>  (96) 
165

>  <InchiKeys>  (96) 
-1

>  <logk_range>  (96) 
7.20414929203594

>  <name>  (96) 
ACD

>  <ph>  (96) 
6.0

>  <sd>  (96) 
-1.0

>  <temperature>  (96) 
25.0

>  <Inchi_name>  (96) 
InChI=1S/C11H14N2O2/c14-13(15)11-6-4-10(5-7-11)12-8-2-1-3-9-12/h4-7H,1-3,8-9H2

$$$$

     RDKit          2D

 27 27  0  0  0  0  0  0  0  0999 V2000
    2.9637   -0.0000    0.0000 C   0  0  0  0  0  0  0  0  0  0  0  0
   -2.7520    0.0000    0.0000 C   0  0  0  0  0  0  0  0  0  0  0  0
    2.2493    0.4125    0.0000 C   0  0  0  0  0  0  0  0  0  0  0  0
    0.1058    1.6500    0.0000 C   0  0  0  0  0  0  0  0  0  0  0  0
    1.5348   -0.0000    0.0000 C   0  0  0  0  0  0  0  0  0  0  0  0
    0.8203    1.2375    0.0000 C   0  0  0  0  0  0  0  0  0  0  0  0
   -0.6086    1.2375    0.0000 C   0  0  0  0  0  0  0  0  0  0  0  0
    0.1058    0.0000    0.0000 C   0  0  0  0  0  0  0  0  0  0  0  0
   -2.0376    0.4125    0.0000 C   0  0  0  0  0  0  0  0  0  0  0  0
    0.8203    0.4125    0.0000 C   0  0  0  0  0  0  0  0  0  0  0  0
   -0.6086    0.4125    0.0000 C   0  0  0  0  0  0  0  0  0  0  0  0
   -2.0376    1.2375    0.0000 O   0  0  0  0  0  0  0  0  0  0  0  0
   -1.3231    0.0000    0.0000 O   0  0  0  0  0  0  0  0  0  0  0  0
    2.5512   -0.7145    0.0000 H   0  0  0  0  0  0  0  0  0  0  0  0
    3.6782   -0.4125    0.0000 H   0  0  0  0  0  0  0  0  0  0  0  0
    3.3762    0.7145    0.0000 H   0  0  0  0  0  0  0  0  0  0  0  0
   -3.1645    0.7145    0.0000 H   0  0  0  0  0  0  0  0  0  0  0  0
   -3.4665   -0.4125    0.0000 H   0  0  0  0  0  0  0  0  0  0  0  0
   -2.3395   -0.7145    0.0000 H   0  0  0  0  0  0  0  0  0  0  0  0
    2.6195    1.1497    0.0000 H   0  0  0  0  0  0  0  0  0  0  0  0
    1.8790    1.1497    0.0000 H   0  0  0  0  0  0  0  0  0  0  0  0
    0.1058    2.4750    0.0000 H   0  0  0  0  0  0  0  0  0  0  0  0
    1.1645   -0.7372    0.0000 H   0  0  0  0  0  0  0  0  0  0  0  0
    1.9050   -0.7372    0.0000 H   0  0  0  0  0  0  0  0  0  0  0  0
    1.5348    1.6500    0.0000 H   0  0  0  0  0  0  0  0  0  0  0  0
   -1.3231    1.6500    0.0000 H   0  0  0  0  0  0  0  0  0  0  0  0
    0.1058   -0.8250    0.0000 H   0  0  0  0  0  0  0  0  0  0  0  0
  1  3  1  0
  2  9  1  0
  3  5  1  0
  4  6  2  0
  4  7  1  0
  5 10  1  0
  6 10  1  0
  7 11  2  0
  8 10  2  0
  8 11  1  0
  9 12  2  0
  9 13  1  0
 11 13  1  0
  1 14  1  0
  1 15  1  0
  1 16  1  0
  2 17  1  0
  2 18  1  0
  2 19  1  0
  3 20  1  0
  3 21  1  0
  4 22  1  0
  5 23  1  0
  5 24  1  0
  6 25  1  0
  7 26  1  0
  8 27  1  0
M  END
>  <ID>  (97) 
166

>  <InchiKeys>  (97) 
-1

>  <logk_range>  (97) 
5.574920244740186

>  <name>  (97) 
ACD

>  <ph>  (97) 
7.0

>  <sd>  (97) 
-1.0

>  <temperature>  (97) 
25.0

>  <Inchi_name>  (97) 
InChI=1S/C11H14O2/c1-3-5-10-6-4-7-11(8-10)13-9(2)12/h4,6-8H,3,5H2,1-2H3

$$$$

     RDKit          2D

 28 28  0  0  0  0  0  0  0  0999 V2000
    4.2868   -0.8256    0.0000 C   0  0  0  0  0  0  0  0  0  0  0  0
    5.0013   -0.4131    0.0000 C   0  0  0  0  0  0  0  0  0  0  0  0
    5.7158   -0.8256    0.0000 C   0  0  0  0  0  0  0  0  0  0  0  0
    9.2881   -0.4131    0.0000 C   0  0  0  0  0  0  0  0  0  0  0  0
    8.5737   -1.6506    0.0000 C   0  0  0  0  0  0  0  0  0  0  0  0
   10.0026   -0.8256    0.0000 C   0  0  0  0  0  0  0  0  0  0  0  0
    9.2881   -2.0631    0.0000 C   0  0  0  0  0  0  0  0  0  0  0  0
    6.4302   -0.4131    0.0000 C   0  0  0  0  0  0  0  0  0  0  0  0
    8.5737   -0.8256    0.0000 C   0  0  0  0  0  0  0  0  0  0  0  0
   10.0026   -1.6506    0.0000 C   0  0  0  0  0  0  0  0  0  0  0  0
    7.8592   -0.4131    0.0000 C   0  0  0  0  0  0  0  0  0  0  0  0
   10.7171   -2.0631    0.0000 O   0  0  0  0  0  0  0  0  0  0  0  0
    7.8592    0.4119    0.0000 O   0  0  0  0  0  0  0  0  0  0  0  0
    7.1447   -0.8256    0.0000 O   0  0  0  0  0  0  0  0  0  0  0  0
    3.8743   -0.1112    0.0000 H   0  0  0  0  0  0  0  0  0  0  0  0
    3.5724   -1.2381    0.0000 H   0  0  0  0  0  0  0  0  0  0  0  0
    4.6993   -1.5401    0.0000 H   0  0  0  0  0  0  0  0  0  0  0  0
    5.3716    0.3241    0.0000 H   0  0  0  0  0  0  0  0  0  0  0  0
    4.6310    0.3241    0.0000 H   0  0  0  0  0  0  0  0  0  0  0  0
    5.3455   -1.5629    0.0000 H   0  0  0  0  0  0  0  0  0  0  0  0
    6.0860   -1.5629    0.0000 H   0  0  0  0  0  0  0  0  0  0  0  0
    9.2881    0.4119    0.0000 H   0  0  0  0  0  0  0  0  0  0  0  0
    7.8592   -2.0631    0.0000 H   0  0  0  0  0  0  0  0  0  0  0  0
   10.7171   -0.4131    0.0000 H   0  0  0  0  0  0  0  0  0  0  0  0
    9.2881   -2.8881    0.0000 H   0  0  0  0  0  0  0  0  0  0  0  0
    6.8005    0.3241    0.0000 H   0  0  0  0  0  0  0  0  0  0  0  0
    6.0600    0.3241    0.0000 H   0  0  0  0  0  0  0  0  0  0  0  0
   10.7171   -2.8881    0.0000 H   0  0  0  0  0  0  0  0  0  0  0  0
  1  2  1  0
  2  3  1  0
  3  8  1  0
  4  6  2  0
  4  9  1  0
  5  7  1  0
  5  9  2  0
  6 10  1  0
  7 10  2  0
  8 14  1  0
  9 11  1  0
 10 12  1  0
 11 13  2  0
 11 14  1  0
  1 15  1  0
  1 16  1  0
  1 17  1  0
  2 18  1  0
  2 19  1  0
  3 20  1  0
  3 21  1  0
  4 22  1  0
  5 23  1  0
  6 24  1  0
  7 25  1  0
  8 26  1  0
  8 27  1  0
 12 28  1  0
M  END
>  <ID>  (98) 
167

>  <InchiKeys>  (98) 
-1

>  <logk_range>  (98) 
6.137727054086234

>  <name>  (98) 
ACD

>  <ph>  (98) 
7.0

>  <sd>  (98) 
-1.0

>  <temperature>  (98) 
25.0

>  <Inchi_name>  (98) 
InChI=1S/C11H14O3/c1-2-3-8-14-11(13)9-4-6-10(12)7-5-9/h4-7,12H,2-3,8H2,1H3

$$$$

     RDKit          2D

 28 28  0  0  0  0  0  0  0  0999 V2000
    2.1434   -0.4125    0.0000 C   0  0  0  0  0  0  0  0  0  0  0  0
    2.8579   -0.8250    0.0000 C   0  0  0  0  0  0  0  0  0  0  0  0
    3.5724   -0.4125    0.0000 C   0  0  0  0  0  0  0  0  0  0  0  0
    4.2868   -0.8250    0.0000 C   0  0  0  0  0  0  0  0  0  0  0  0
    5.0013   -0.4125    0.0000 C   0  0  0  0  0  0  0  0  0  0  0  0
    6.4302   -0.4125    0.0000 C   0  0  0  0  0  0  0  0  0  0  0  0
    5.7158   -1.6500    0.0000 C   0  0  0  0  0  0  0  0  0  0  0  0
    7.1447   -0.8250    0.0000 C   0  0  0  0  0  0  0  0  0  0  0  0
    6.4302   -2.0625    0.0000 C   0  0  0  0  0  0  0  0  0  0  0  0
    5.7158   -0.8250    0.0000 C   0  0  0  0  0  0  0  0  0  0  0  0
    7.1447   -1.6500    0.0000 C   0  0  0  0  0  0  0  0  0  0  0  0
    7.8592   -2.0625    0.0000 O   0  0  0  0  0  0  0  0  0  0  0  0
    2.5559    0.3020    0.0000 H   0  0  0  0  0  0  0  0  0  0  0  0
    1.4289    0.0000    0.0000 H   0  0  0  0  0  0  0  0  0  0  0  0
    1.7309   -1.1270    0.0000 H   0  0  0  0  0  0  0  0  0  0  0  0
    2.4876   -1.5622    0.0000 H   0  0  0  0  0  0  0  0  0  0  0  0
    3.2281   -1.5622    0.0000 H   0  0  0  0  0  0  0  0  0  0  0  0
    3.9426    0.3247    0.0000 H   0  0  0  0  0  0  0  0  0  0  0  0
    3.2021    0.3247    0.0000 H   0  0  0  0  0  0  0  0  0  0  0  0
    3.9166   -1.5622    0.0000 H   0  0  0  0  0  0  0  0  0  0  0  0
    4.6571   -1.5622    0.0000 H   0  0  0  0  0  0  0  0  0  0  0  0
    5.3716    0.3247    0.0000 H   0  0  0  0  0  0  0  0  0  0  0  0
    4.6310    0.3247    0.0000 H   0  0  0  0  0  0  0  0  0  0  0  0
    6.4302    0.4125    0.0000 H   0  0  0  0  0  0  0  0  0  0  0  0
    5.0013   -2.0625    0.0000 H   0  0  0  0  0  0  0  0  0  0  0  0
    7.8592   -0.4125    0.0000 H   0  0  0  0  0  0  0  0  0  0  0  0
    6.4302   -2.8875    0.0000 H   0  0  0  0  0  0  0  0  0  0  0  0
    7.8592   -2.8875    0.0000 H   0  0  0  0  0  0  0  0  0  0  0  0
  1  2  1  0
  2  3  1  0
  3  4  1  0
  4  5  1  0
  5 10  1  0
  6  8  2  0
  6 10  1  0
  7  9  1  0
  7 10  2  0
  8 11  1  0
  9 11  2  0
 11 12  1  0
  1 13  1  0
  1 14  1  0
  1 15  1  0
  2 16  1  0
  2 17  1  0
  3 18  1  0
  3 19  1  0
  4 20  1  0
  4 21  1  0
  5 22  1  0
  5 23  1  0
  6 24  1  0
  7 25  1  0
  8 26  1  0
  9 27  1  0
 12 28  1  0
M  END
>  <ID>  (99) 
169

>  <InchiKeys>  (99) 
-1

>  <logk_range>  (99) 
7.737117966289201

>  <name>  (99) 
ACD

>  <ph>  (99) 
7.0

>  <sd>  (99) 
-1.0

>  <temperature>  (99) 
25.0

>  <Inchi_name>  (99) 
InChI=1S/C11H16O/c1-2-3-4-5-10-6-8-11(12)9-7-10/h6-9,12H,2-5H2,1H3

$$$$

     RDKit          2D

 29 31  0  0  0  0  0  0  0  0999 V2000
    0.1241   -2.1167    0.0000 C   0  0  0  0  0  0  0  0  0  0  0  0
    1.5951   -2.1167    0.0000 C   0  0  0  0  0  0  0  0  0  0  0  0
    1.3090   -1.7001    0.0000 C   0  0  0  0  0  0  0  0  0  0  0  0
    0.8595   -0.9956    0.0000 C   0  0  0  0  0  0  0  0  0  0  0  0
    0.5735   -0.5790    0.0000 C   0  0  0  0  0  0  0  0  0  0  0  0
    2.0446   -0.5790    0.0000 C   0  0  0  0  0  0  0  0  0  0  0  0
    0.8595   -1.7430    0.0000 C   0  0  0  0  0  0  0  0  0  0  0  0
    0.5735   -1.3264    0.0000 C   0  0  0  0  0  0  0  0  0  0  0  0
    2.0446   -1.3264    0.0000 C   0  0  0  0  0  0  0  0  0  0  0  0
    1.3089    0.6197    0.0000 C   0  0  0  0  0  0  0  0  0  0  0  0
    1.3090   -0.2053    0.0000 C   0  0  0  0  0  0  0  0  0  0  0  0
    0.5945    1.0322    0.0000 O   0  0  0  0  0  0  0  0  0  0  0  0
    2.0234    1.0322    0.0000 O   0  0  0  0  0  0  0  0  0  0  0  0
   -0.6941   -2.2226    0.0000 H   0  0  0  0  0  0  0  0  0  0  0  0
   -0.0200   -2.9290    0.0000 H   0  0  0  0  0  0  0  0  0  0  0  0
    1.4097   -2.9206    0.0000 H   0  0  0  0  0  0  0  0  0  0  0  0
    2.1927   -2.6855    0.0000 H   0  0  0  0  0  0  0  0  0  0  0  0
    1.7363   -0.9944    0.0000 H   0  0  0  0  0  0  0  0  0  0  0  0
    1.2993   -0.8752    0.0000 H   0  0  0  0  0  0  0  0  0  0  0  0
    1.5110   -0.4895    0.0000 H   0  0  0  0  0  0  0  0  0  0  0  0
    0.0357   -0.9497    0.0000 H   0  0  0  0  0  0  0  0  0  0  0  0
    0.4315    0.2337    0.0000 H   0  0  0  0  0  0  0  0  0  0  0  0
   -0.0732   -0.0667    0.0000 H   0  0  0  0  0  0  0  0  0  0  0  0
    2.8670   -0.5139    0.0000 H   0  0  0  0  0  0  0  0  0  0  0  0
    2.4751    0.1247    0.0000 H   0  0  0  0  0  0  0  0  0  0  0  0
    0.8595   -2.5680    0.0000 H   0  0  0  0  0  0  0  0  0  0  0  0
   -0.2314   -1.5075    0.0000 H   0  0  0  0  0  0  0  0  0  0  0  0
    2.8421   -1.5374    0.0000 H   0  0  0  0  0  0  0  0  0  0  0  0
    2.7379    0.6197    0.0000 H   0  0  0  0  0  0  0  0  0  0  0  0
  1  7  1  0
  1  8  1  0
  2  7  1  0
  2  9  1  0
  3  8  1  0
  3  9  1  0
  6 11  1  0
  4 11  1  0
  5 11  1  0
  5  8  1  0
  6  9  1  0
  4  7  1  0
 10 11  1  0
 10 12  2  0
 10 13  1  0
  1 14  1  0
  1 15  1  0
  2 16  1  0
  2 17  1  0
  3 18  1  0
  3 19  1  0
  4 20  1  0
  4 21  1  0
  5 22  1  0
  5 23  1  0
  6 24  1  0
  6 25  1  0
  7 26  1  0
  8 27  1  0
  9 28  1  0
 13 29  1  0
M  END
>  <ID>  (100) 
170

>  <InchiKeys>  (100) 
-1

>  <logk_range>  (100) 
5.438079308923196

>  <name>  (100) 
ACD

>  <ph>  (100) 
7.2

>  <sd>  (100) 
-1.0

>  <temperature>  (100) 
25.0

>  <Inchi_name>  (100) 
InChI=1S/C11H16O2/c12-10(13)11-4-7-1-8(5-11)3-9(2-7)6-11/h7-9H,1-6H2,(H,12,13)

$$$$

     RDKit          2D

 31 33  0  0  0  0  0  0  0  0999 V2000
    0.5158    1.0405    0.0000 C   0  0  0  0  0  0  0  0  0  0  0  0
    0.0455   -2.1084    0.0000 C   0  0  0  0  0  0  0  0  0  0  0  0
    1.5165   -2.1084    0.0000 C   0  0  0  0  0  0  0  0  0  0  0  0
    1.2304   -1.6918    0.0000 C   0  0  0  0  0  0  0  0  0  0  0  0
    0.7809   -0.9873    0.0000 C   0  0  0  0  0  0  0  0  0  0  0  0
    0.4949   -0.5707    0.0000 C   0  0  0  0  0  0  0  0  0  0  0  0
    1.9660   -0.5707    0.0000 C   0  0  0  0  0  0  0  0  0  0  0  0
    0.7809   -1.7347    0.0000 C   0  0  0  0  0  0  0  0  0  0  0  0
    0.4949   -1.3181    0.0000 C   0  0  0  0  0  0  0  0  0  0  0  0
    1.9660   -1.3181    0.0000 C   0  0  0  0  0  0  0  0  0  0  0  0
    1.2304   -0.1970    0.0000 C   0  0  0  0  0  0  0  0  0  0  0  0
    1.2303    0.6280    0.0000 N   0  0  0  0  0  0  0  0  0  0  0  0
    0.9283    1.7549    0.0000 H   0  0  0  0  0  0  0  0  0  0  0  0
   -0.1986    1.4529    0.0000 H   0  0  0  0  0  0  0  0  0  0  0  0
    0.1034    0.3260    0.0000 H   0  0  0  0  0  0  0  0  0  0  0  0
   -0.7727   -2.2143    0.0000 H   0  0  0  0  0  0  0  0  0  0  0  0
   -0.0986   -2.9207    0.0000 H   0  0  0  0  0  0  0  0  0  0  0  0
    1.3311   -2.9123    0.0000 H   0  0  0  0  0  0  0  0  0  0  0  0
    2.1141   -2.6772    0.0000 H   0  0  0  0  0  0  0  0  0  0  0  0
    1.6577   -0.9861    0.0000 H   0  0  0  0  0  0  0  0  0  0  0  0
    1.2207   -0.8669    0.0000 H   0  0  0  0  0  0  0  0  0  0  0  0
    1.4324   -0.4812    0.0000 H   0  0  0  0  0  0  0  0  0  0  0  0
   -0.0429   -0.9415    0.0000 H   0  0  0  0  0  0  0  0  0  0  0  0
    0.3529    0.2420    0.0000 H   0  0  0  0  0  0  0  0  0  0  0  0
   -0.1518   -0.0584    0.0000 H   0  0  0  0  0  0  0  0  0  0  0  0
    2.7884   -0.5056    0.0000 H   0  0  0  0  0  0  0  0  0  0  0  0
    2.3965    0.1330    0.0000 H   0  0  0  0  0  0  0  0  0  0  0  0
    0.7809   -2.5597    0.0000 H   0  0  0  0  0  0  0  0  0  0  0  0
   -0.3100   -1.4992    0.0000 H   0  0  0  0  0  0  0  0  0  0  0  0
    2.7635   -1.5291    0.0000 H   0  0  0  0  0  0  0  0  0  0  0  0
    1.9448    1.0405    0.0000 H   0  0  0  0  0  0  0  0  0  0  0  0
  1 12  1  0
  2  8  1  0
  2  9  1  0
  3  8  1  0
  3 10  1  0
  4  9  1  0
  4 10  1  0
  7 11  1  0
  5 11  1  0
  6 11  1  0
  6  9  1  0
  7 10  1  0
  5  8  1  0
 11 12  1  0
  1 13  1  0
  1 14  1  0
  1 15  1  0
  2 16  1  0
  2 17  1  0
  3 18  1  0
  3 19  1  0
  4 20  1  0
  4 21  1  0
  5 22  1  0
  5 23  1  0
  6 24  1  0
  6 25  1  0
  7 26  1  0
  7 27  1  0
  8 28  1  0
  9 29  1  0
 10 30  1  0
 12 31  1  0
M  END
>  <ID>  (101) 
173

>  <InchiKeys>  (101) 
-1

>  <logk_range>  (101) 
3.9080149840306073

>  <name>  (101) 
ACD

>  <ph>  (101) 
7.0

>  <sd>  (101) 
-1.0

>  <temperature>  (101) 
25.0

>  <Inchi_name>  (101) 
InChI=1S/C11H19N/c1-12-11-5-8-2-9(6-11)4-10(3-8)7-11/h8-10,12H,2-7H2,1H3

$$$$

     RDKit          2D

 35 34  0  0  0  0  0  0  0  0999 V2000
   -3.1895    1.8419    0.0000 C   0  0  0  0  0  0  0  0  0  0  0  0
    3.9552    1.8419    0.0000 C   0  0  0  0  0  0  0  0  0  0  0  0
   -2.4750    1.4294    0.0000 C   0  0  0  0  0  0  0  0  0  0  0  0
    3.2408    1.4294    0.0000 C   0  0  0  0  0  0  0  0  0  0  0  0
   -1.7605    1.8419    0.0000 C   0  0  0  0  0  0  0  0  0  0  0  0
    2.5263    1.8419    0.0000 C   0  0  0  0  0  0  0  0  0  0  0  0
   -1.0461    1.4294    0.0000 C   0  0  0  0  0  0  0  0  0  0  0  0
    1.8118    1.4294    0.0000 C   0  0  0  0  0  0  0  0  0  0  0  0
   -0.3316    1.8419    0.0000 C   0  0  0  0  0  0  0  0  0  0  0  0
    1.0974    1.8419    0.0000 C   0  0  0  0  0  0  0  0  0  0  0  0
    0.3829    1.4294    0.0000 C   0  0  0  0  0  0  0  0  0  0  0  0
   -2.7770    2.5564    0.0000 H   0  0  0  0  0  0  0  0  0  0  0  0
   -3.9039    2.2544    0.0000 H   0  0  0  0  0  0  0  0  0  0  0  0
   -3.6020    1.1275    0.0000 H   0  0  0  0  0  0  0  0  0  0  0  0
    4.3677    1.1275    0.0000 H   0  0  0  0  0  0  0  0  0  0  0  0
    4.6697    2.2544    0.0000 H   0  0  0  0  0  0  0  0  0  0  0  0
    3.5427    2.5564    0.0000 H   0  0  0  0  0  0  0  0  0  0  0  0
   -2.8453    0.6922    0.0000 H   0  0  0  0  0  0  0  0  0  0  0  0
   -2.1047    0.6922    0.0000 H   0  0  0  0  0  0  0  0  0  0  0  0
    2.8705    0.6922    0.0000 H   0  0  0  0  0  0  0  0  0  0  0  0
    3.6110    0.6922    0.0000 H   0  0  0  0  0  0  0  0  0  0  0  0
   -1.3903    2.5792    0.0000 H   0  0  0  0  0  0  0  0  0  0  0  0
   -2.1308    2.5792    0.0000 H   0  0  0  0  0  0  0  0  0  0  0  0
    2.8966    2.5792    0.0000 H   0  0  0  0  0  0  0  0  0  0  0  0
    2.1560    2.5792    0.0000 H   0  0  0  0  0  0  0  0  0  0  0  0
   -1.4163    0.6922    0.0000 H   0  0  0  0  0  0  0  0  0  0  0  0
   -0.6758    0.6922    0.0000 H   0  0  0  0  0  0  0  0  0  0  0  0
    1.4416    0.6922    0.0000 H   0  0  0  0  0  0  0  0  0  0  0  0
    2.1821    0.6922    0.0000 H   0  0  0  0  0  0  0  0  0  0  0  0
    0.0387    2.5792    0.0000 H   0  0  0  0  0  0  0  0  0  0  0  0
   -0.7018    2.5792    0.0000 H   0  0  0  0  0  0  0  0  0  0  0  0
    1.4676    2.5792    0.0000 H   0  0  0  0  0  0  0  0  0  0  0  0
    0.7271    2.5792    0.0000 H   0  0  0  0  0  0  0  0  0  0  0  0
    0.0126    0.6922    0.0000 H   0  0  0  0  0  0  0  0  0  0  0  0
    0.7531    0.6922    0.0000 H   0  0  0  0  0  0  0  0  0  0  0  0
  1  3  1  0
  2  4  1  0
  3  5  1  0
  4  6  1  0
  5  7  1  0
  6  8  1  0
  7  9  1  0
  8 10  1  0
  9 11  1  0
 10 11  1  0
  1 12  1  0
  1 13  1  0
  1 14  1  0
  2 15  1  0
  2 16  1  0
  2 17  1  0
  3 18  1  0
  3 19  1  0
  4 20  1  0
  4 21  1  0
  5 22  1  0
  5 23  1  0
  6 24  1  0
  6 25  1  0
  7 26  1  0
  7 27  1  0
  8 28  1  0
  8 29  1  0
  9 30  1  0
  9 31  1  0
 10 32  1  0
 10 33  1  0
 11 34  1  0
 11 35  1  0
M  END
>  <ID>  (102) 
176

>  <InchiKeys>  (102) 
-1

>  <logk_range>  (102) 
7.593877844605118

>  <name>  (102) 
ACD

>  <ph>  (102) 
7.0

>  <sd>  (102) 
-1.0

>  <temperature>  (102) 
25.0

>  <Inchi_name>  (102) 
InChI=1S/C11H24/c1-3-5-7-9-11-10-8-6-4-2/h3-11H2,1-2H3

$$$$

     RDKit          2D

 28 28  0  0  1  0  0  0  0  0999 V2000
    2.4029    1.4488    0.0000 C   0  0  0  0  0  0  0  0  0  0  0  0
    1.6884    0.2113    0.0000 C   0  0  0  0  0  0  0  0  0  0  0  0
    3.1174    1.0363    0.0000 C   0  0  0  0  0  0  0  0  0  0  0  0
    2.4029   -0.2012    0.0000 C   0  0  0  0  0  0  0  0  0  0  0  0
    0.9740    1.4488    0.0000 C   0  0  0  0  0  0  0  0  0  0  0  0
    1.6884    1.0363    0.0000 C   0  0  0  0  0  0  0  0  0  0  0  0
    3.1174    0.2113    0.0000 C   0  0  0  0  0  0  0  0  0  0  0  0
    0.9740    2.2738    0.0000 C   0  0  0  0  0  0  0  0  0  0  0  0
    1.6884    2.6863    0.0000 C   0  0  0  0  0  0  0  0  0  0  0  0
    0.2595    3.5113    0.0000 C   0  0  0  0  0  0  0  0  0  0  0  0
   -0.4550    3.9238    0.0000 C   0  0  0  0  0  0  0  0  0  0  0  0
    3.8319   -0.2012    0.0000 F   0  0  0  0  0  0  0  0  0  0  0  0
   -1.1694    4.3363    0.0000 F   0  0  0  0  0  0  0  0  0  0  0  0
   -0.0425    4.6383    0.0000 F   0  0  0  0  0  0  0  0  0  0  0  0
   -0.8675    3.2093    0.0000 F   0  0  0  0  0  0  0  0  0  0  0  0
    0.2595    2.6863    0.0000 N   0  0  0  0  0  0  0  0  0  0  0  0
    1.6884    3.5113    0.0000 O   0  0  0  0  0  0  0  0  0  0  0  0
    2.4029    2.2738    0.0000 O   0  0  0  0  0  0  0  0  0  0  0  0
    0.9740    3.9238    0.0000 O   0  0  0  0  0  0  0  0  0  0  0  0
    1.6884    1.8613    0.0000 H   0  0  0  0  0  0  0  0  0  0  0  0
    0.9740   -0.2012    0.0000 H   0  0  0  0  0  0  0  0  0  0  0  0
    3.8319    1.4488    0.0000 H   0  0  0  0  0  0  0  0  0  0  0  0
    2.4029   -1.0262    0.0000 H   0  0  0  0  0  0  0  0  0  0  0  0
    0.1504    1.4008    0.0000 H   0  0  0  0  0  0  0  0  0  0  0  0
    0.5206    0.7595    0.0000 H   0  0  0  0  0  0  0  0  0  0  0  0
    0.9740    3.0988    0.0000 H   0  0  0  0  0  0  0  0  0  0  0  0
   -0.4550    2.2738    0.0000 H   0  0  0  0  0  0  0  0  0  0  0  0
    3.1174    2.6863    0.0000 H   0  0  0  0  0  0  0  0  0  0  0  0
  1  3  2  0
  1  6  1  0
  2  4  1  0
  2  6  2  0
  3  7  1  0
  4  7  2  0
  5  6  1  0
  8  5  1  0
  7 12  1  0
  8  9  1  0
  8 16  1  0
  9 17  2  0
  9 18  1  0
 10 11  1  0
 10 16  1  0
 10 19  2  0
 11 13  1  0
 11 14  1  0
 11 15  1  0
  1 20  1  0
  2 21  1  0
  3 22  1  0
  4 23  1  0
  5 24  1  0
  5 25  1  0
  8 26  1  1
 16 27  1  0
 18 28  1  0
M  END
>  <ID>  (103) 
177

>  <InchiKeys>  (103) 
-1

>  <logk_range>  (103) 
2.437115985951652

>  <name>  (103) 
ACD

>  <ph>  (103) 
7.0

>  <sd>  (103) 
-1.0

>  <temperature>  (103) 
25.0

>  <Inchi_name>  (103) 
InChI=1S/C11H9F4NO3/c12-7-3-1-6(2-4-7)5-8(9(17)18)16-10(19)11(13,14)15/h1-4,8H,5H2,(H,16,19)(H,17,18)/t8-/m0/s1

$$$$

     RDKit          2D

 28 28  0  0  1  0  0  0  0  0999 V2000
    2.4029    1.4488    0.0000 C   0  0  0  0  0  0  0  0  0  0  0  0
    1.6884    0.2113    0.0000 C   0  0  0  0  0  0  0  0  0  0  0  0
    3.1174    1.0363    0.0000 C   0  0  0  0  0  0  0  0  0  0  0  0
    2.4029   -0.2012    0.0000 C   0  0  0  0  0  0  0  0  0  0  0  0
    0.9740    1.4488    0.0000 C   0  0  0  0  0  0  0  0  0  0  0  0
    1.6884    1.0363    0.0000 C   0  0  0  0  0  0  0  0  0  0  0  0
    3.1174    0.2113    0.0000 C   0  0  0  0  0  0  0  0  0  0  0  0
    0.9740    2.2738    0.0000 C   0  0  0  0  0  0  0  0  0  0  0  0
    1.6884    2.6863    0.0000 C   0  0  0  0  0  0  0  0  0  0  0  0
    0.2595    3.5113    0.0000 C   0  0  0  0  0  0  0  0  0  0  0  0
   -0.4550    3.9238    0.0000 C   0  0  0  0  0  0  0  0  0  0  0  0
    3.8319   -0.2012    0.0000 F   0  0  0  0  0  0  0  0  0  0  0  0
   -1.1694    4.3363    0.0000 F   0  0  0  0  0  0  0  0  0  0  0  0
   -0.0425    4.6383    0.0000 F   0  0  0  0  0  0  0  0  0  0  0  0
   -0.8675    3.2093    0.0000 F   0  0  0  0  0  0  0  0  0  0  0  0
    0.2595    2.6863    0.0000 N   0  0  0  0  0  0  0  0  0  0  0  0
    1.6884    3.5113    0.0000 O   0  0  0  0  0  0  0  0  0  0  0  0
    2.4029    2.2738    0.0000 O   0  0  0  0  0  0  0  0  0  0  0  0
    0.9740    3.9238    0.0000 O   0  0  0  0  0  0  0  0  0  0  0  0
    1.6884    1.8613    0.0000 H   0  0  0  0  0  0  0  0  0  0  0  0
    0.9740   -0.2012    0.0000 H   0  0  0  0  0  0  0  0  0  0  0  0
    3.8319    1.4488    0.0000 H   0  0  0  0  0  0  0  0  0  0  0  0
    2.4029   -1.0262    0.0000 H   0  0  0  0  0  0  0  0  0  0  0  0
    0.1504    1.4008    0.0000 H   0  0  0  0  0  0  0  0  0  0  0  0
    0.5206    0.7595    0.0000 H   0  0  0  0  0  0  0  0  0  0  0  0
    0.9740    3.0988    0.0000 H   0  0  0  0  0  0  0  0  0  0  0  0
   -0.4550    2.2738    0.0000 H   0  0  0  0  0  0  0  0  0  0  0  0
    3.1174    2.6863    0.0000 H   0  0  0  0  0  0  0  0  0  0  0  0
  1  3  2  0
  1  6  1  0
  2  4  1  0
  2  6  2  0
  3  7  1  0
  4  7  2  0
  5  6  1  0
  8  5  1  0
  7 12  1  0
  8  9  1  0
  8 16  1  0
  9 17  2  0
  9 18  1  0
 10 11  1  0
 10 16  1  0
 10 19  2  0
 11 13  1  0
 11 14  1  0
 11 15  1  0
  1 20  1  0
  2 21  1  0
  3 22  1  0
  4 23  1  0
  5 24  1  0
  5 25  1  0
  8 26  1  6
 16 27  1  0
 18 28  1  0
M  END
>  <ID>  (104) 
178

>  <InchiKeys>  (104) 
-1

>  <logk_range>  (104) 
2.4336133554004498

>  <name>  (104) 
ACD

>  <ph>  (104) 
7.0

>  <sd>  (104) 
-1.0

>  <temperature>  (104) 
25.0

>  <Inchi_name>  (104) 
InChI=1S/C11H9F4NO3/c12-7-3-1-6(2-4-7)5-8(9(17)18)16-10(19)11(13,14)15/h1-4,8H,5H2,(H,16,19)(H,17,18)/t8-/m1/s1

$$$$

     RDKit          2D

 23 24  0  0  0  0  0  0  0  0999 V2000
    5.0013   -1.2375    0.0000 C   0  0  0  0  0  0  0  0  0  0  0  0
    1.4289    0.8250    0.0000 C   0  0  0  0  0  0  0  0  0  0  0  0
    1.4289    0.0000    0.0000 C   0  0  0  0  0  0  0  0  0  0  0  0
    2.1434    1.2375    0.0000 C   0  0  0  0  0  0  0  0  0  0  0  0
    2.1434   -0.4125    0.0000 C   0  0  0  0  0  0  0  0  0  0  0  0
    3.5724    1.2375    0.0000 C   0  0  0  0  0  0  0  0  0  0  0  0
    4.2868    0.8250    0.0000 C   0  0  0  0  0  0  0  0  0  0  0  0
    3.5724   -0.4125    0.0000 C   0  0  0  0  0  0  0  0  0  0  0  0
    5.0013   -0.4125    0.0000 C   0  0  0  0  0  0  0  0  0  0  0  0
    2.8579    0.8250    0.0000 C   0  0  0  0  0  0  0  0  0  0  0  0
    4.2868    0.0000    0.0000 C   0  0  0  0  0  0  0  0  0  0  0  0
    2.8579    0.0000    0.0000 C   0  0  0  0  0  0  0  0  0  0  0  0
    5.7158   -0.0000    0.0000 O   0  0  0  0  0  0  0  0  0  0  0  0
    4.1763   -1.2375    0.0000 H   0  0  0  0  0  0  0  0  0  0  0  0
    5.0013   -2.0625    0.0000 H   0  0  0  0  0  0  0  0  0  0  0  0
    5.8263   -1.2375    0.0000 H   0  0  0  0  0  0  0  0  0  0  0  0
    0.7145    1.2375    0.0000 H   0  0  0  0  0  0  0  0  0  0  0  0
    0.7145   -0.4125    0.0000 H   0  0  0  0  0  0  0  0  0  0  0  0
    2.1434    2.0625    0.0000 H   0  0  0  0  0  0  0  0  0  0  0  0
    2.1434   -1.2375    0.0000 H   0  0  0  0  0  0  0  0  0  0  0  0
    3.5724    2.0625    0.0000 H   0  0  0  0  0  0  0  0  0  0  0  0
    5.0013    1.2375    0.0000 H   0  0  0  0  0  0  0  0  0  0  0  0
    3.5724   -1.2375    0.0000 H   0  0  0  0  0  0  0  0  0  0  0  0
  1  9  1  0
  2  3  2  0
  2  4  1  0
  3  5  1  0
  4 10  2  0
  5 12  2  0
  6  7  2  0
  6 10  1  0
  7 11  1  0
  8 11  2  0
  8 12  1  0
  9 11  1  0
  9 13  2  0
 10 12  1  0
  1 14  1  0
  1 15  1  0
  1 16  1  0
  2 17  1  0
  3 18  1  0
  4 19  1  0
  5 20  1  0
  6 21  1  0
  7 22  1  0
  8 23  1  0
M  END
>  <ID>  (105) 
182

>  <InchiKeys>  (105) 
-1

>  <logk_range>  (105) 
3.40452517175483

>  <name>  (105) 
ACD

>  <ph>  (105) 
7.0

>  <sd>  (105) 
-1.0

>  <temperature>  (105) 
25.0

>  <Inchi_name>  (105) 
InChI=1S/C12H10O/c1-9(13)11-7-6-10-4-2-3-5-12(10)8-11/h2-8H,1H3

$$$$

     RDKit          2D

 24 25  0  0  0  0  0  0  0  0999 V2000
   -0.7138    1.2371    0.0000 C   0  0  0  0  0  0  0  0  0  0  0  0
   -0.7138    2.0621    0.0000 C   0  0  0  0  0  0  0  0  0  0  0  0
    2.1440    1.2371    0.0000 C   0  0  0  0  0  0  0  0  0  0  0  0
    0.0006    0.8246    0.0000 C   0  0  0  0  0  0  0  0  0  0  0  0
    1.4296    0.8246    0.0000 C   0  0  0  0  0  0  0  0  0  0  0  0
    2.1440    2.0621    0.0000 C   0  0  0  0  0  0  0  0  0  0  0  0
    0.0006    2.4746    0.0000 C   0  0  0  0  0  0  0  0  0  0  0  0
    1.4296    3.2996    0.0000 C   0  0  0  0  0  0  0  0  0  0  0  0
    0.7151    1.2371    0.0000 C   0  0  0  0  0  0  0  0  0  0  0  0
    1.4296    2.4746    0.0000 C   0  0  0  0  0  0  0  0  0  0  0  0
    0.7151    2.0621    0.0000 C   0  0  0  0  0  0  0  0  0  0  0  0
    2.1440    3.7121    0.0000 C   0  0  0  0  0  0  0  0  0  0  0  0
    2.1440    4.5371    0.0000 O   0  0  0  0  0  0  0  0  0  0  0  0
    2.8585    3.2996    0.0000 O   0  0  0  0  0  0  0  0  0  0  0  0
   -1.4283    0.8246    0.0000 H   0  0  0  0  0  0  0  0  0  0  0  0
   -1.4283    2.4746    0.0000 H   0  0  0  0  0  0  0  0  0  0  0  0
    2.8585    0.8246    0.0000 H   0  0  0  0  0  0  0  0  0  0  0  0
    0.0006   -0.0004    0.0000 H   0  0  0  0  0  0  0  0  0  0  0  0
    1.4296   -0.0004    0.0000 H   0  0  0  0  0  0  0  0  0  0  0  0
    2.8585    2.4746    0.0000 H   0  0  0  0  0  0  0  0  0  0  0  0
    0.0006    3.2996    0.0000 H   0  0  0  0  0  0  0  0  0  0  0  0
    0.9762    3.9889    0.0000 H   0  0  0  0  0  0  0  0  0  0  0  0
    0.6060    3.3476    0.0000 H   0  0  0  0  0  0  0  0  0  0  0  0
    3.5730    3.7121    0.0000 H   0  0  0  0  0  0  0  0  0  0  0  0
  1  2  2  0
  1  4  1  0
  2  7  1  0
  3  5  2  0
  3  6  1  0
  4  9  2  0
  5  9  1  0
  6 10  2  0
  7 11  2  0
  8 10  1  0
  8 12  1  0
  9 11  1  0
 10 11  1  0
 12 13  2  0
 12 14  1  0
  1 15  1  0
  2 16  1  0
  3 17  1  0
  4 18  1  0
  5 19  1  0
  6 20  1  0
  7 21  1  0
  8 22  1  0
  8 23  1  0
 14 24  1  0
M  END
>  <ID>  (106) 
183

>  <InchiKeys>  (106) 
-1

>  <logk_range>  (106) 
6.769641976852503

>  <name>  (106) 
ACD

>  <ph>  (106) 
7.0

>  <sd>  (106) 
-1.0

>  <temperature>  (106) 
25.0

>  <Inchi_name>  (106) 
InChI=1S/C12H10O2/c13-12(14)8-10-6-3-5-9-4-1-2-7-11(9)10/h1-7H,8H2,(H,13,14)

$$$$

     RDKit          2D

 24 25  0  0  0  0  0  0  0  0999 V2000
   -0.7138    1.2371    0.0000 C   0  0  0  0  0  0  0  0  0  0  0  0
   -0.7138    2.0621    0.0000 C   0  0  0  0  0  0  0  0  0  0  0  0
    2.1440    1.2371    0.0000 C   0  0  0  0  0  0  0  0  0  0  0  0
    0.0006    0.8246    0.0000 C   0  0  0  0  0  0  0  0  0  0  0  0
    1.4296    0.8246    0.0000 C   0  0  0  0  0  0  0  0  0  0  0  0
    2.1440    2.0621    0.0000 C   0  0  0  0  0  0  0  0  0  0  0  0
    0.0006    2.4746    0.0000 C   0  0  0  0  0  0  0  0  0  0  0  0
    1.4296    3.2996    0.0000 C   0  0  0  0  0  0  0  0  0  0  0  0
    0.7151    1.2371    0.0000 C   0  0  0  0  0  0  0  0  0  0  0  0
    1.4296    2.4746    0.0000 C   0  0  0  0  0  0  0  0  0  0  0  0
    0.7151    2.0621    0.0000 C   0  0  0  0  0  0  0  0  0  0  0  0
    2.1440    3.7121    0.0000 C   0  0  0  0  0  0  0  0  0  0  0  0
    2.1440    4.5371    0.0000 O   0  0  0  0  0  0  0  0  0  0  0  0
    2.8585    3.2996    0.0000 O   0  0  0  0  0  0  0  0  0  0  0  0
   -1.4283    0.8246    0.0000 H   0  0  0  0  0  0  0  0  0  0  0  0
   -1.4283    2.4746    0.0000 H   0  0  0  0  0  0  0  0  0  0  0  0
    2.8585    0.8246    0.0000 H   0  0  0  0  0  0  0  0  0  0  0  0
    0.0006   -0.0004    0.0000 H   0  0  0  0  0  0  0  0  0  0  0  0
    1.4296   -0.0004    0.0000 H   0  0  0  0  0  0  0  0  0  0  0  0
    2.8585    2.4746    0.0000 H   0  0  0  0  0  0  0  0  0  0  0  0
    0.0006    3.2996    0.0000 H   0  0  0  0  0  0  0  0  0  0  0  0
    0.9762    3.9889    0.0000 H   0  0  0  0  0  0  0  0  0  0  0  0
    0.6060    3.3476    0.0000 H   0  0  0  0  0  0  0  0  0  0  0  0
    3.5730    3.7121    0.0000 H   0  0  0  0  0  0  0  0  0  0  0  0
  1  2  2  0
  1  4  1  0
  2  7  1  0
  3  5  2  0
  3  6  1  0
  4  9  2  0
  5  9  1  0
  6 10  2  0
  7 11  2  0
  8 10  1  0
  8 12  1  0
  9 11  1  0
 10 11  1  0
 12 13  2  0
 12 14  1  0
  1 15  1  0
  2 16  1  0
  3 17  1  0
  4 18  1  0
  5 19  1  0
  6 20  1  0
  7 21  1  0
  8 22  1  0
  8 23  1  0
 14 24  1  0
M  END
>  <ID>  (107) 
184

>  <InchiKeys>  (107) 
-1

>  <logk_range>  (107) 
6.769600644195794

>  <name>  (107) 
ACD

>  <ph>  (107) 
7.2

>  <sd>  (107) 
-1.0

>  <temperature>  (107) 
25.0

>  <Inchi_name>  (107) 
InChI=1S/C12H10O2/c13-12(14)8-10-6-3-5-9-4-1-2-7-11(9)10/h1-7H,8H2,(H,13,14)

$$$$

     RDKit          2D

 24 25  0  0  0  0  0  0  0  0999 V2000
    1.3831   -0.0202    0.0000 C   0  0  0  0  0  0  0  0  0  0  0  0
    2.8121   -0.0202    0.0000 C   0  0  0  0  0  0  0  0  0  0  0  0
    0.6686    2.0423    0.0000 C   0  0  0  0  0  0  0  0  0  0  0  0
    3.5265    2.0423    0.0000 C   0  0  0  0  0  0  0  0  0  0  0  0
    0.6686    1.2173    0.0000 C   0  0  0  0  0  0  0  0  0  0  0  0
    3.5265    1.2173    0.0000 C   0  0  0  0  0  0  0  0  0  0  0  0
    1.3831    2.4548    0.0000 C   0  0  0  0  0  0  0  0  0  0  0  0
    2.8121    2.4548    0.0000 C   0  0  0  0  0  0  0  0  0  0  0  0
    1.3831    0.8048    0.0000 C   0  0  0  0  0  0  0  0  0  0  0  0
    2.8121    0.8048    0.0000 C   0  0  0  0  0  0  0  0  0  0  0  0
    2.0976    2.0423    0.0000 C   0  0  0  0  0  0  0  0  0  0  0  0
    2.0976    1.2173    0.0000 C   0  0  0  0  0  0  0  0  0  0  0  0
    0.5581   -0.0202    0.0000 H   0  0  0  0  0  0  0  0  0  0  0  0
    1.3831   -0.8452    0.0000 H   0  0  0  0  0  0  0  0  0  0  0  0
    2.2081   -0.0202    0.0000 H   0  0  0  0  0  0  0  0  0  0  0  0
    2.4963   -0.7824    0.0000 H   0  0  0  0  0  0  0  0  0  0  0  0
    3.3954   -0.6035    0.0000 H   0  0  0  0  0  0  0  0  0  0  0  0
    3.5743    0.2956    0.0000 H   0  0  0  0  0  0  0  0  0  0  0  0
   -0.0458    2.4548    0.0000 H   0  0  0  0  0  0  0  0  0  0  0  0
    4.2410    2.4548    0.0000 H   0  0  0  0  0  0  0  0  0  0  0  0
   -0.0458    0.8048    0.0000 H   0  0  0  0  0  0  0  0  0  0  0  0
    4.3513    1.2387    0.0000 H   0  0  0  0  0  0  0  0  0  0  0  0
    1.3831    3.2798    0.0000 H   0  0  0  0  0  0  0  0  0  0  0  0
    2.8121    3.2798    0.0000 H   0  0  0  0  0  0  0  0  0  0  0  0
  1  9  1  0
  2 10  1  0
  3  5  2  0
  3  7  1  0
  4  6  1  0
  4  8  2  0
  5  9  1  0
  6 10  2  0
  7 11  2  0
  8 11  1  0
  9 12  2  0
 10 12  1  0
 11 12  1  0
  1 13  1  0
  1 14  1  0
  1 15  1  0
  2 16  1  0
  2 17  1  0
  2 18  1  0
  3 19  1  0
  4 20  1  0
  5 21  1  0
  6 22  1  0
  7 23  1  0
  8 24  1  0
M  END
>  <ID>  (108) 
185

>  <InchiKeys>  (108) 
-1

>  <logk_range>  (108) 
2.995732273553991

>  <name>  (108) 
ACD

>  <ph>  (108) 
7.0

>  <sd>  (108) 
-1.0

>  <temperature>  (108) 
25.0

>  <Inchi_name>  (108) 
InChI=1S/C12H12/c1-9-5-3-7-11-8-4-6-10(2)12(9)11/h3-8H,1-2H3

$$$$

     RDKit          2D

 24 25  0  0  0  0  0  0  0  0999 V2000
    1.4289    3.3000    0.0000 C   0  0  0  0  0  0  0  0  0  0  0  0
    2.8579    0.0000    0.0000 C   0  0  0  0  0  0  0  0  0  0  0  0
    0.7145    1.2375    0.0000 C   0  0  0  0  0  0  0  0  0  0  0  0
    3.5724    2.0625    0.0000 C   0  0  0  0  0  0  0  0  0  0  0  0
    0.7145    2.0625    0.0000 C   0  0  0  0  0  0  0  0  0  0  0  0
    3.5724    1.2375    0.0000 C   0  0  0  0  0  0  0  0  0  0  0  0
    2.8579    2.4750    0.0000 C   0  0  0  0  0  0  0  0  0  0  0  0
    1.4289    0.8250    0.0000 C   0  0  0  0  0  0  0  0  0  0  0  0
    1.4289    2.4750    0.0000 C   0  0  0  0  0  0  0  0  0  0  0  0
    2.8579    0.8250    0.0000 C   0  0  0  0  0  0  0  0  0  0  0  0
    2.1434    2.0625    0.0000 C   0  0  0  0  0  0  0  0  0  0  0  0
    2.1434    1.2375    0.0000 C   0  0  0  0  0  0  0  0  0  0  0  0
    2.2539    3.3000    0.0000 H   0  0  0  0  0  0  0  0  0  0  0  0
    1.4289    4.1250    0.0000 H   0  0  0  0  0  0  0  0  0  0  0  0
    0.6039    3.3000    0.0000 H   0  0  0  0  0  0  0  0  0  0  0  0
    2.0329    0.0000    0.0000 H   0  0  0  0  0  0  0  0  0  0  0  0
    2.8579   -0.8250    0.0000 H   0  0  0  0  0  0  0  0  0  0  0  0
    3.6829    0.0000    0.0000 H   0  0  0  0  0  0  0  0  0  0  0  0
   -0.0000    0.8250    0.0000 H   0  0  0  0  0  0  0  0  0  0  0  0
    4.2868    2.4750    0.0000 H   0  0  0  0  0  0  0  0  0  0  0  0
    0.0000    2.4750    0.0000 H   0  0  0  0  0  0  0  0  0  0  0  0
    4.2868    0.8250    0.0000 H   0  0  0  0  0  0  0  0  0  0  0  0
    2.8579    3.3000    0.0000 H   0  0  0  0  0  0  0  0  0  0  0  0
    1.4289    0.0000    0.0000 H   0  0  0  0  0  0  0  0  0  0  0  0
  1  9  1  0
  2 10  1  0
  3  5  2  0
  3  8  1  0
  4  6  1  0
  4  7  2  0
  5  9  1  0
  6 10  2  0
  7 11  1  0
  8 12  2  0
  9 11  2  0
 10 12  1  0
 11 12  1  0
  1 13  1  0
  1 14  1  0
  1 15  1  0
  2 16  1  0
  2 17  1  0
  2 18  1  0
  3 19  1  0
  4 20  1  0
  5 21  1  0
  6 22  1  0
  7 23  1  0
  8 24  1  0
M  END
>  <ID>  (109) 
186

>  <InchiKeys>  (109) 
-1

>  <logk_range>  (109) 
3.332204510175204

>  <name>  (109) 
ACD

>  <ph>  (109) 
7.0

>  <sd>  (109) 
-1.0

>  <temperature>  (109) 
25.0

>  <Inchi_name>  (109) 
InChI=1S/C12H12/c1-9-5-3-8-12-10(2)6-4-7-11(9)12/h3-8H,1-2H3

$$$$

     RDKit          2D

 24 25  0  0  0  0  0  0  0  0999 V2000
    2.8579    3.3000    0.0000 C   0  0  0  0  0  0  0  0  0  0  0  0
    2.8579    0.0000    0.0000 C   0  0  0  0  0  0  0  0  0  0  0  0
    0.7145    2.0625    0.0000 C   0  0  0  0  0  0  0  0  0  0  0  0
    0.7145    1.2375    0.0000 C   0  0  0  0  0  0  0  0  0  0  0  0
    1.4289    2.4750    0.0000 C   0  0  0  0  0  0  0  0  0  0  0  0
    1.4289    0.8250    0.0000 C   0  0  0  0  0  0  0  0  0  0  0  0
    3.5724    2.0625    0.0000 C   0  0  0  0  0  0  0  0  0  0  0  0
    3.5724    1.2375    0.0000 C   0  0  0  0  0  0  0  0  0  0  0  0
    2.8579    2.4750    0.0000 C   0  0  0  0  0  0  0  0  0  0  0  0
    2.8579    0.8250    0.0000 C   0  0  0  0  0  0  0  0  0  0  0  0
    2.1434    2.0625    0.0000 C   0  0  0  0  0  0  0  0  0  0  0  0
    2.1434    1.2375    0.0000 C   0  0  0  0  0  0  0  0  0  0  0  0
    3.6829    3.3000    0.0000 H   0  0  0  0  0  0  0  0  0  0  0  0
    2.8579    4.1250    0.0000 H   0  0  0  0  0  0  0  0  0  0  0  0
    2.0329    3.3000    0.0000 H   0  0  0  0  0  0  0  0  0  0  0  0
    2.0329    0.0000    0.0000 H   0  0  0  0  0  0  0  0  0  0  0  0
    2.8579   -0.8250    0.0000 H   0  0  0  0  0  0  0  0  0  0  0  0
    3.6829    0.0000    0.0000 H   0  0  0  0  0  0  0  0  0  0  0  0
   -0.0000    2.4750    0.0000 H   0  0  0  0  0  0  0  0  0  0  0  0
    0.0000    0.8250    0.0000 H   0  0  0  0  0  0  0  0  0  0  0  0
    1.4289    3.3000    0.0000 H   0  0  0  0  0  0  0  0  0  0  0  0
    1.4289    0.0000    0.0000 H   0  0  0  0  0  0  0  0  0  0  0  0
    4.2868    2.4750    0.0000 H   0  0  0  0  0  0  0  0  0  0  0  0
    4.2868    0.8250    0.0000 H   0  0  0  0  0  0  0  0  0  0  0  0
  1  9  1  0
  2 10  1  0
  3  4  2  0
  3  5  1  0
  4  6  1  0
  5 11  2  0
  6 12  2  0
  7  8  1  0
  7  9  2  0
  8 10  2  0
  9 11  1  0
 10 12  1  0
 11 12  1  0
  1 13  1  0
  1 14  1  0
  1 15  1  0
  2 16  1  0
  2 17  1  0
  2 18  1  0
  3 19  1  0
  4 20  1  0
  5 21  1  0
  6 22  1  0
  7 23  1  0
  8 24  1  0
M  END
>  <ID>  (110) 
187

>  <InchiKeys>  (110) 
-1

>  <logk_range>  (110) 
3.7612001156935624

>  <name>  (110) 
ACD

>  <ph>  (110) 
7.0

>  <sd>  (110) 
-1.0

>  <temperature>  (110) 
25.0

>  <Inchi_name>  (110) 
InChI=1S/C12H12/c1-9-7-8-10(2)12-6-4-3-5-11(9)12/h3-8H,1-2H3

$$$$

     RDKit          2D

 29 30  0  0  0  0  0  0  0  0999 V2000
   -2.7988    0.6141    0.0000 C   0  0  0  0  0  0  0  0  0  0  0  0
   -2.2685    1.2461    0.0000 C   0  0  0  0  0  0  0  0  0  0  0  0
   -1.4560    3.5778    0.0000 C   0  0  0  0  0  0  0  0  0  0  0  0
   -0.7415    3.1653    0.0000 C   0  0  0  0  0  0  0  0  0  0  0  0
   -2.1705    3.1653    0.0000 C   0  0  0  0  0  0  0  0  0  0  0  0
   -0.7415    2.3403    0.0000 C   0  0  0  0  0  0  0  0  0  0  0  0
   -2.1705    2.3403    0.0000 C   0  0  0  0  0  0  0  0  0  0  0  0
   -1.4560    1.9278    0.0000 C   0  0  0  0  0  0  0  0  0  0  0  0
   -1.7382    0.3276    0.0000 C   0  0  0  0  0  0  0  0  0  0  0  0
   -0.6435    1.2461    0.0000 C   0  0  0  0  0  0  0  0  0  0  0  0
   -0.3954   -0.1612    0.0000 C   0  0  0  0  0  0  0  0  0  0  0  0
   -1.4560    1.1028    0.0000 C   0  0  0  0  0  0  0  0  0  0  0  0
   -1.2079   -0.3044    0.0000 N   0  0  0  0  0  0  0  0  0  0  0  0
   -0.1132    0.6141    0.0000 N   0  0  0  0  0  0  0  0  0  0  0  0
   -2.5506    0.1843    0.0000 O   0  0  0  0  0  0  0  0  0  0  0  0
   -0.3614    2.0213    0.0000 O   0  0  0  0  0  0  0  0  0  0  0  0
    0.1349   -0.7932    0.0000 S   0  0  0  0  0  0  0  0  0  0  0  0
   -3.1145    1.3763    0.0000 H   0  0  0  0  0  0  0  0  0  0  0  0
   -3.6206    0.6860    0.0000 H   0  0  0  0  0  0  0  0  0  0  0  0
   -3.2420   -0.0817    0.0000 H   0  0  0  0  0  0  0  0  0  0  0  0
   -1.8620    1.9640    0.0000 H   0  0  0  0  0  0  0  0  0  0  0  0
   -2.4225    2.0565    0.0000 H   0  0  0  0  0  0  0  0  0  0  0  0
   -1.4560    4.4028    0.0000 H   0  0  0  0  0  0  0  0  0  0  0  0
   -0.0271    3.5778    0.0000 H   0  0  0  0  0  0  0  0  0  0  0  0
   -2.8849    3.5778    0.0000 H   0  0  0  0  0  0  0  0  0  0  0  0
    0.0062    2.6890    0.0000 H   0  0  0  0  0  0  0  0  0  0  0  0
   -2.9417    2.6334    0.0000 H   0  0  0  0  0  0  0  0  0  0  0  0
   -1.4900   -1.0797    0.0000 H   0  0  0  0  0  0  0  0  0  0  0  0
    0.6992    0.7573    0.0000 H   0  0  0  0  0  0  0  0  0  0  0  0
  1  2  1  0
  2 12  1  0
  3  4  2  0
  3  5  1  0
  4  6  1  0
  5  7  2  0
  6  8  2  0
  7  8  1  0
  8 12  1  0
  9 12  1  0
  9 13  1  0
  9 15  2  0
 10 12  1  0
 10 14  1  0
 10 16  2  0
 11 13  1  0
 11 14  1  0
 11 17  2  0
  1 18  1  0
  1 19  1  0
  1 20  1  0
  2 21  1  0
  2 22  1  0
  3 23  1  0
  4 24  1  0
  5 25  1  0
  6 26  1  0
  7 27  1  0
 13 28  1  0
 14 29  1  0
M  END
>  <ID>  (111) 
189

>  <InchiKeys>  (111) 
-1

>  <logk_range>  (111) 
8.101677747454572

>  <name>  (111) 
ACD

>  <ph>  (111) 
7.0

>  <sd>  (111) 
-1.0

>  <temperature>  (111) 
25.0

>  <Inchi_name>  (111) 
InChI=1S/C12H12N2O2S/c1-2-12(8-6-4-3-5-7-8)9(15)13-11(17)14-10(12)16/h3-7H,2H2,1H3,(H2,13,14,15,16,17)

$$$$

     RDKit          2D

 25 25  0  0  0  0  0  0  0  0999 V2000
    0.8345    3.6543    0.0000 C   0  0  0  0  0  0  0  0  0  0  0  0
    0.6629    2.8473    0.0000 C   0  0  0  0  0  0  0  0  0  0  0  0
    1.6191    3.9092    0.0000 C   0  0  0  0  0  0  0  0  0  0  0  0
   -0.1217    2.5924    0.0000 C   0  0  0  0  0  0  0  0  0  0  0  0
   -2.1578    0.7459    0.0000 C   0  0  0  0  0  0  0  0  0  0  0  0
   -2.4127    1.5305    0.0000 C   0  0  0  0  0  0  0  0  0  0  0  0
    2.2322    3.3572    0.0000 C   0  0  0  0  0  0  0  0  0  0  0  0
   -0.2932    1.7854    0.0000 C   0  0  0  0  0  0  0  0  0  0  0  0
   -1.3328    0.7459    0.0000 C   0  0  0  0  0  0  0  0  0  0  0  0
   -1.7453    2.0154    0.0000 C   0  0  0  0  0  0  0  0  0  0  0  0
    3.0168    3.6121    0.0000 C   0  0  0  0  0  0  0  0  0  0  0  0
   -1.0778    1.5305    0.0000 C   0  0  0  0  0  0  0  0  0  0  0  0
    3.1883    4.4191    0.0000 O   0  0  0  0  0  0  0  0  0  0  0  0
    0.2214    4.2063    0.0000 H   0  0  0  0  0  0  0  0  0  0  0  0
    1.2760    2.2953    0.0000 H   0  0  0  0  0  0  0  0  0  0  0  0
    1.7906    4.7162    0.0000 H   0  0  0  0  0  0  0  0  0  0  0  0
   -0.7348    3.1444    0.0000 H   0  0  0  0  0  0  0  0  0  0  0  0
   -2.6427    0.0784    0.0000 H   0  0  0  0  0  0  0  0  0  0  0  0
   -3.1973    1.7854    0.0000 H   0  0  0  0  0  0  0  0  0  0  0  0
    2.0607    2.5502    0.0000 H   0  0  0  0  0  0  0  0  0  0  0  0
    0.3199    1.2334    0.0000 H   0  0  0  0  0  0  0  0  0  0  0  0
   -0.8478    0.0784    0.0000 H   0  0  0  0  0  0  0  0  0  0  0  0
   -1.3580    2.7438    0.0000 H   0  0  0  0  0  0  0  0  0  0  0  0
   -2.1326    2.7438    0.0000 H   0  0  0  0  0  0  0  0  0  0  0  0
    3.6299    3.0601    0.0000 H   0  0  0  0  0  0  0  0  0  0  0  0
  1  2  2  3
  1  3  1  0
  2  4  1  0
  3  7  2  3
  4  8  2  3
  5  6  2  0
  5  9  1  0
  6 10  1  0
  7 11  1  0
  8 12  1  0
  9 12  2  0
 10 12  1  0
 11 13  2  0
  1 14  1  0
  2 15  1  0
  3 16  1  0
  4 17  1  0
  5 18  1  0
  6 19  1  0
  7 20  1  0
  8 21  1  0
  9 22  1  0
 10 23  1  0
 10 24  1  0
 11 25  1  0
M  END
>  <ID>  (112) 
190

>  <InchiKeys>  (112) 
-1

>  <logk_range>  (112) 
6.672032945461067

>  <name>  (112) 
ACD

>  <ph>  (112) 
7.0

>  <sd>  (112) 
-1.0

>  <temperature>  (112) 
25.0

>  <Inchi_name>  (112) 
InChI=1S/C12H12O/c13-11-7-3-1-2-4-8-12-9-5-6-10-12/h1-9,11H,10H2/b2-1+,7-3+,8-4+

$$$$

     RDKit          2D

 31 31  0  0  1  0  0  0  0  0999 V2000
    2.1895   -0.4125    0.0000 C   0  0  0  0  0  0  0  0  0  0  0  0
    2.9040   -1.6500    0.0000 C   0  0  0  0  0  0  0  0  0  0  0  0
    6.4763   -0.4125    0.0000 C   0  0  0  0  0  0  0  0  0  0  0  0
    5.7619   -1.6500    0.0000 C   0  0  0  0  0  0  0  0  0  0  0  0
    7.1908   -0.8250    0.0000 C   0  0  0  0  0  0  0  0  0  0  0  0
    6.4763   -2.0625    0.0000 C   0  0  0  0  0  0  0  0  0  0  0  0
    2.9040   -0.8250    0.0000 C   0  0  0  0  0  0  0  0  0  0  0  0
    5.7619   -0.8250    0.0000 C   0  0  0  0  0  0  0  0  0  0  0  0
    7.1908   -1.6500    0.0000 C   0  0  0  0  0  0  0  0  0  0  0  0
    3.6184   -0.4125    0.0000 C   0  0  0  0  0  0  0  0  0  0  0  0
    5.0474   -0.4125    0.0000 C   0  0  0  0  0  0  0  0  0  0  0  0
    3.6184    0.4125    0.0000 C   0  0  0  0  0  0  0  0  0  0  0  0
    7.9053   -2.0625    0.0000 F   0  0  0  0  0  0  0  0  0  0  0  0
    4.3329   -0.8250    0.0000 N   0  0  0  0  0  0  0  0  0  0  0  0
    5.0474    0.4125    0.0000 O   0  0  0  0  0  0  0  0  0  0  0  0
    2.9040    0.8250    0.0000 O   0  0  0  0  0  0  0  0  0  0  0  0
    4.3329    0.8250    0.0000 O   0  0  0  0  0  0  0  0  0  0  0  0
    2.6020    0.3020    0.0000 H   0  0  0  0  0  0  0  0  0  0  0  0
    1.4750    0.0000    0.0000 H   0  0  0  0  0  0  0  0  0  0  0  0
    1.7770   -1.1270    0.0000 H   0  0  0  0  0  0  0  0  0  0  0  0
    2.0790   -1.6500    0.0000 H   0  0  0  0  0  0  0  0  0  0  0  0
    2.9040   -2.4750    0.0000 H   0  0  0  0  0  0  0  0  0  0  0  0
    3.7290   -1.6500    0.0000 H   0  0  0  0  0  0  0  0  0  0  0  0
    6.4763    0.4125    0.0000 H   0  0  0  0  0  0  0  0  0  0  0  0
    5.0474   -2.0625    0.0000 H   0  0  0  0  0  0  0  0  0  0  0  0
    7.9053   -0.4125    0.0000 H   0  0  0  0  0  0  0  0  0  0  0  0
    6.4763   -2.8875    0.0000 H   0  0  0  0  0  0  0  0  0  0  0  0
    2.1895   -1.2375    0.0000 H   0  0  0  0  0  0  0  0  0  0  0  0
    2.9040    0.0000    0.0000 H   0  0  0  0  0  0  0  0  0  0  0  0
    4.3329   -1.6500    0.0000 H   0  0  0  0  0  0  0  0  0  0  0  0
    4.3329    1.6500    0.0000 H   0  0  0  0  0  0  0  0  0  0  0  0
  1  7  1  0
  2  7  1  0
  3  5  2  0
  3  8  1  0
  4  6  1  0
  4  8  2  0
  5  9  1  0
  6  9  2  0
 10  7  1  0
  8 11  1  0
  9 13  1  0
 10 12  1  0
 10 14  1  0
 11 14  1  0
 11 15  2  0
 12 16  2  0
 12 17  1  0
  1 18  1  0
  1 19  1  0
  1 20  1  0
  2 21  1  0
  2 22  1  0
  2 23  1  0
  3 24  1  0
  4 25  1  0
  5 26  1  0
  6 27  1  0
  7 28  1  0
 10 29  1  6
 14 30  1  0
 17 31  1  0
M  END
>  <ID>  (113) 
191

>  <InchiKeys>  (113) 
-1

>  <logk_range>  (113) 
2.3608540011180215

>  <name>  (113) 
ACD

>  <ph>  (113) 
7.0

>  <sd>  (113) 
-1.0

>  <temperature>  (113) 
25.0

>  <Inchi_name>  (113) 
InChI=1S/C12H14FNO3/c1-7(2)10(12(16)17)14-11(15)8-3-5-9(13)6-4-8/h3-7,10H,1-2H3,(H,14,15)(H,16,17)/t10-/m0/s1

$$$$

     RDKit          2D

 31 31  0  0  1  0  0  0  0  0999 V2000
    2.1895   -0.4125    0.0000 C   0  0  0  0  0  0  0  0  0  0  0  0
    2.9040   -1.6500    0.0000 C   0  0  0  0  0  0  0  0  0  0  0  0
    6.4763   -0.4125    0.0000 C   0  0  0  0  0  0  0  0  0  0  0  0
    5.7619   -1.6500    0.0000 C   0  0  0  0  0  0  0  0  0  0  0  0
    7.1908   -0.8250    0.0000 C   0  0  0  0  0  0  0  0  0  0  0  0
    6.4763   -2.0625    0.0000 C   0  0  0  0  0  0  0  0  0  0  0  0
    2.9040   -0.8250    0.0000 C   0  0  0  0  0  0  0  0  0  0  0  0
    5.7619   -0.8250    0.0000 C   0  0  0  0  0  0  0  0  0  0  0  0
    7.1908   -1.6500    0.0000 C   0  0  0  0  0  0  0  0  0  0  0  0
    3.6184   -0.4125    0.0000 C   0  0  0  0  0  0  0  0  0  0  0  0
    5.0474   -0.4125    0.0000 C   0  0  0  0  0  0  0  0  0  0  0  0
    3.6184    0.4125    0.0000 C   0  0  0  0  0  0  0  0  0  0  0  0
    7.9053   -2.0625    0.0000 F   0  0  0  0  0  0  0  0  0  0  0  0
    4.3329   -0.8250    0.0000 N   0  0  0  0  0  0  0  0  0  0  0  0
    5.0474    0.4125    0.0000 O   0  0  0  0  0  0  0  0  0  0  0  0
    2.9040    0.8250    0.0000 O   0  0  0  0  0  0  0  0  0  0  0  0
    4.3329    0.8250    0.0000 O   0  0  0  0  0  0  0  0  0  0  0  0
    2.6020    0.3020    0.0000 H   0  0  0  0  0  0  0  0  0  0  0  0
    1.4750    0.0000    0.0000 H   0  0  0  0  0  0  0  0  0  0  0  0
    1.7770   -1.1270    0.0000 H   0  0  0  0  0  0  0  0  0  0  0  0
    2.0790   -1.6500    0.0000 H   0  0  0  0  0  0  0  0  0  0  0  0
    2.9040   -2.4750    0.0000 H   0  0  0  0  0  0  0  0  0  0  0  0
    3.7290   -1.6500    0.0000 H   0  0  0  0  0  0  0  0  0  0  0  0
    6.4763    0.4125    0.0000 H   0  0  0  0  0  0  0  0  0  0  0  0
    5.0474   -2.0625    0.0000 H   0  0  0  0  0  0  0  0  0  0  0  0
    7.9053   -0.4125    0.0000 H   0  0  0  0  0  0  0  0  0  0  0  0
    6.4763   -2.8875    0.0000 H   0  0  0  0  0  0  0  0  0  0  0  0
    2.1895   -1.2375    0.0000 H   0  0  0  0  0  0  0  0  0  0  0  0
    2.9040    0.0000    0.0000 H   0  0  0  0  0  0  0  0  0  0  0  0
    4.3329   -1.6500    0.0000 H   0  0  0  0  0  0  0  0  0  0  0  0
    4.3329    1.6500    0.0000 H   0  0  0  0  0  0  0  0  0  0  0  0
  1  7  1  0
  2  7  1  0
  3  5  2  0
  3  8  1  0
  4  6  1  0
  4  8  2  0
  5  9  1  0
  6  9  2  0
 10  7  1  0
  8 11  1  0
  9 13  1  0
 10 12  1  0
 10 14  1  0
 11 14  1  0
 11 15  2  0
 12 16  2  0
 12 17  1  0
  1 18  1  0
  1 19  1  0
  1 20  1  0
  2 21  1  0
  2 22  1  0
  2 23  1  0
  3 24  1  0
  4 25  1  0
  5 26  1  0
  6 27  1  0
  7 28  1  0
 10 29  1  1
 14 30  1  0
 17 31  1  0
M  END
>  <ID>  (114) 
192

>  <InchiKeys>  (114) 
-1

>  <logk_range>  (114) 
2.517696472610991

>  <name>  (114) 
ACD

>  <ph>  (114) 
7.0

>  <sd>  (114) 
-1.0

>  <temperature>  (114) 
25.0

>  <Inchi_name>  (114) 
InChI=1S/C12H14FNO3/c1-7(2)10(12(16)17)14-11(15)8-3-5-9(13)6-4-8/h3-7,10H,1-2H3,(H,14,15)(H,16,17)/t10-/m1/s1

$$$$

     RDKit          2D

 27 27  0  0  0  0  0  0  0  0999 V2000
    0.5407    3.8397    0.0000 C   0  0  0  0  0  0  0  0  0  0  0  0
    0.3691    3.0327    0.0000 C   0  0  0  0  0  0  0  0  0  0  0  0
    1.3253    4.0946    0.0000 C   0  0  0  0  0  0  0  0  0  0  0  0
   -0.4155    2.7778    0.0000 C   0  0  0  0  0  0  0  0  0  0  0  0
   -2.4516    0.9312    0.0000 C   0  0  0  0  0  0  0  0  0  0  0  0
   -2.7065    1.7159    0.0000 C   0  0  0  0  0  0  0  0  0  0  0  0
    1.9384    3.5426    0.0000 C   0  0  0  0  0  0  0  0  0  0  0  0
   -0.5870    1.9708    0.0000 C   0  0  0  0  0  0  0  0  0  0  0  0
   -1.6266    0.9312    0.0000 C   0  0  0  0  0  0  0  0  0  0  0  0
   -2.0391    2.2008    0.0000 C   0  0  0  0  0  0  0  0  0  0  0  0
    2.7230    3.7975    0.0000 C   0  0  0  0  0  0  0  0  0  0  0  0
   -1.3716    1.7159    0.0000 C   0  0  0  0  0  0  0  0  0  0  0  0
    2.8945    4.6045    0.0000 O   0  0  0  0  0  0  0  0  0  0  0  0
   -0.0724    4.3917    0.0000 H   0  0  0  0  0  0  0  0  0  0  0  0
    0.9822    2.4807    0.0000 H   0  0  0  0  0  0  0  0  0  0  0  0
    1.4968    4.9016    0.0000 H   0  0  0  0  0  0  0  0  0  0  0  0
   -1.0286    3.3298    0.0000 H   0  0  0  0  0  0  0  0  0  0  0  0
   -2.9365    0.2638    0.0000 H   0  0  0  0  0  0  0  0  0  0  0  0
   -3.4911    1.9708    0.0000 H   0  0  0  0  0  0  0  0  0  0  0  0
    1.7668    2.7356    0.0000 H   0  0  0  0  0  0  0  0  0  0  0  0
    0.0261    1.4188    0.0000 H   0  0  0  0  0  0  0  0  0  0  0  0
   -1.1417    0.2638    0.0000 H   0  0  0  0  0  0  0  0  0  0  0  0
   -1.6518    2.9292    0.0000 H   0  0  0  0  0  0  0  0  0  0  0  0
   -2.4264    2.9292    0.0000 H   0  0  0  0  0  0  0  0  0  0  0  0
    3.0231    3.0291    0.0000 H   0  0  0  0  0  0  0  0  0  0  0  0
    3.5186    3.5794    0.0000 H   0  0  0  0  0  0  0  0  0  0  0  0
    3.6791    4.8594    0.0000 H   0  0  0  0  0  0  0  0  0  0  0  0
  1  2  2  3
  1  3  1  0
  2  4  1  0
  3  7  2  3
  4  8  2  3
  5  6  2  0
  5  9  1  0
  6 10  1  0
  7 11  1  0
  8 12  1  0
  9 12  2  0
 10 12  1  0
 11 13  1  0
  1 14  1  0
  2 15  1  0
  3 16  1  0
  4 17  1  0
  5 18  1  0
  6 19  1  0
  7 20  1  0
  8 21  1  0
  9 22  1  0
 10 23  1  0
 10 24  1  0
 11 25  1  0
 11 26  1  0
 13 27  1  0
M  END
>  <ID>  (115) 
193

>  <InchiKeys>  (115) 
-1

>  <logk_range>  (115) 
7.7406644019172415

>  <name>  (115) 
ACD

>  <ph>  (115) 
7.0

>  <sd>  (115) 
-1.0

>  <temperature>  (115) 
25.0

>  <Inchi_name>  (115) 
InChI=1S/C12H14O/c13-11-7-3-1-2-4-8-12-9-5-6-10-12/h1-9,13H,10-11H2/b2-1+,7-3+,8-4+

$$$$

     RDKit          2D

 32 32  0  0  0  0  0  0  0  0999 V2000
   -3.5724    3.7125    0.0000 C   0  0  0  0  0  0  0  0  0  0  0  0
   -2.8579    4.1250    0.0000 C   0  0  0  0  0  0  0  0  0  0  0  0
   -2.1434    3.7125    0.0000 C   0  0  0  0  0  0  0  0  0  0  0  0
   -1.4289    4.1250    0.0000 C   0  0  0  0  0  0  0  0  0  0  0  0
   -0.7145    3.7125    0.0000 C   0  0  0  0  0  0  0  0  0  0  0  0
    2.8579    4.1250    0.0000 C   0  0  0  0  0  0  0  0  0  0  0  0
    2.1434    5.3625    0.0000 C   0  0  0  0  0  0  0  0  0  0  0  0
    2.1434    3.7125    0.0000 C   0  0  0  0  0  0  0  0  0  0  0  0
    1.4289    4.9500    0.0000 C   0  0  0  0  0  0  0  0  0  0  0  0
    2.8579    4.9500    0.0000 C   0  0  0  0  0  0  0  0  0  0  0  0
    1.4289    4.1250    0.0000 C   0  0  0  0  0  0  0  0  0  0  0  0
    0.0000    4.1250    0.0000 C   0  0  0  0  0  0  0  0  0  0  0  0
    3.5724    5.3625    0.0000 N   0  0  0  0  0  0  0  0  0  0  0  0
    0.0000    4.9500    0.0000 O   0  0  0  0  0  0  0  0  0  0  0  0
    3.5724    6.1875    0.0000 O   0  0  0  0  0  0  0  0  0  0  0  0
    4.2868    4.9500    0.0000 O   0  0  0  0  0  0  0  0  0  0  0  0
    0.7145    3.7125    0.0000 O   0  0  0  0  0  0  0  0  0  0  0  0
   -3.9849    4.4270    0.0000 H   0  0  0  0  0  0  0  0  0  0  0  0
   -4.2868    3.3000    0.0000 H   0  0  0  0  0  0  0  0  0  0  0  0
   -3.1599    2.9980    0.0000 H   0  0  0  0  0  0  0  0  0  0  0  0
   -2.4876    4.8622    0.0000 H   0  0  0  0  0  0  0  0  0  0  0  0
   -3.2281    4.8622    0.0000 H   0  0  0  0  0  0  0  0  0  0  0  0
   -2.5137    2.9753    0.0000 H   0  0  0  0  0  0  0  0  0  0  0  0
   -1.7732    2.9753    0.0000 H   0  0  0  0  0  0  0  0  0  0  0  0
   -1.0587    4.8622    0.0000 H   0  0  0  0  0  0  0  0  0  0  0  0
   -1.7992    4.8622    0.0000 H   0  0  0  0  0  0  0  0  0  0  0  0
   -1.0847    2.9753    0.0000 H   0  0  0  0  0  0  0  0  0  0  0  0
   -0.3442    2.9753    0.0000 H   0  0  0  0  0  0  0  0  0  0  0  0
    3.5724    3.7125    0.0000 H   0  0  0  0  0  0  0  0  0  0  0  0
    2.1434    6.1875    0.0000 H   0  0  0  0  0  0  0  0  0  0  0  0
    2.1434    2.8875    0.0000 H   0  0  0  0  0  0  0  0  0  0  0  0
    0.7145    5.3625    0.0000 H   0  0  0  0  0  0  0  0  0  0  0  0
  1  2  1  0
  2  3  1  0
  3  4  1  0
  4  5  1  0
  5 12  1  0
  6  8  2  0
  6 10  1  0
  7  9  1  0
  7 10  2  0
  8 11  1  0
  9 11  2  0
 10 13  1  0
 11 17  1  0
 12 14  2  0
 12 17  1  0
 13 15  1  0
 13 16  2  0
  1 18  1  0
  1 19  1  0
  1 20  1  0
  2 21  1  0
  2 22  1  0
  3 23  1  0
  3 24  1  0
  4 25  1  0
  4 26  1  0
  5 27  1  0
  5 28  1  0
  6 29  1  0
  7 30  1  0
  8 31  1  0
  9 32  1  0
M  CHG  2  13   1  15  -1
M  END
>  <ID>  (116) 
194

>  <InchiKeys>  (116) 
-1

>  <logk_range>  (116) 
6.214608098422191

>  <name>  (116) 
ACD

>  <ph>  (116) 
7.0

>  <sd>  (116) 
-1.0

>  <temperature>  (116) 
25.0

>  <Inchi_name>  (116) 
InChI=1S/C12H15NO4/c1-2-3-4-5-12(14)17-11-8-6-10(7-9-11)13(15)16/h6-9H,2-5H2,1H3

$$$$

     RDKit          2D

 32 33  0  0  0  0  0  0  0  0999 V2000
    0.5504    4.5515    0.0000 C   0  0  0  0  0  0  0  0  0  0  0  0
    0.9629    5.2660    0.0000 C   0  0  0  0  0  0  0  0  0  0  0  0
    0.8518    3.7835    0.0000 C   0  0  0  0  0  0  0  0  0  0  0  0
    1.7787    5.3889    0.0000 C   0  0  0  0  0  0  0  0  0  0  0  0
    3.7508    4.0051    0.0000 C   0  0  0  0  0  0  0  0  0  0  0  0
    3.0363    2.7676    0.0000 C   0  0  0  0  0  0  0  0  0  0  0  0
    4.4653    3.5926    0.0000 C   0  0  0  0  0  0  0  0  0  0  0  0
    3.7508    2.3551    0.0000 C   0  0  0  0  0  0  0  0  0  0  0  0
    1.6402    3.5404    0.0000 C   0  0  0  0  0  0  0  0  0  0  0  0
    2.3835    4.8278    0.0000 C   0  0  0  0  0  0  0  0  0  0  0  0
    3.0363    3.5926    0.0000 C   0  0  0  0  0  0  0  0  0  0  0  0
    4.4653    2.7676    0.0000 C   0  0  0  0  0  0  0  0  0  0  0  0
    2.3218    4.0051    0.0000 N   0  0  0  0  0  0  0  0  0  0  0  0
    5.1797    2.3551    0.0000 N   0  0  0  0  0  0  0  0  0  0  0  0
    5.8942    2.7676    0.0000 O   0  0  0  0  0  0  0  0  0  0  0  0
    5.1797    1.5301    0.0000 O   0  0  0  0  0  0  0  0  0  0  0  0
   -0.1640    4.9640    0.0000 H   0  0  0  0  0  0  0  0  0  0  0  0
   -0.2175    4.2501    0.0000 H   0  0  0  0  0  0  0  0  0  0  0  0
    0.8400    6.0818    0.0000 H   0  0  0  0  0  0  0  0  0  0  0  0
    0.2485    5.6785    0.0000 H   0  0  0  0  0  0  0  0  0  0  0  0
    0.0839    3.4821    0.0000 H   0  0  0  0  0  0  0  0  0  0  0  0
    0.6087    2.9952    0.0000 H   0  0  0  0  0  0  0  0  0  0  0  0
    2.3399    5.9937    0.0000 H   0  0  0  0  0  0  0  0  0  0  0  0
    1.6558    6.2047    0.0000 H   0  0  0  0  0  0  0  0  0  0  0  0
    3.7508    4.8301    0.0000 H   0  0  0  0  0  0  0  0  0  0  0  0
    2.3218    2.3551    0.0000 H   0  0  0  0  0  0  0  0  0  0  0  0
    5.1797    4.0051    0.0000 H   0  0  0  0  0  0  0  0  0  0  0  0
    3.7508    1.5301    0.0000 H   0  0  0  0  0  0  0  0  0  0  0  0
    1.3970    2.7520    0.0000 H   0  0  0  0  0  0  0  0  0  0  0  0
    2.1049    2.8587    0.0000 H   0  0  0  0  0  0  0  0  0  0  0  0
    3.2062    4.7661    0.0000 H   0  0  0  0  0  0  0  0  0  0  0  0
    2.9446    5.4326    0.0000 H   0  0  0  0  0  0  0  0  0  0  0  0
  1  2  1  0
  1  3  1  0
  2  4  1  0
  3  9  1  0
  4 10  1  0
  5  7  2  0
  5 11  1  0
  6  8  1  0
  6 11  2  0
  7 12  1  0
  8 12  2  0
  9 13  1  0
 10 13  1  0
 11 13  1  0
 12 14  1  0
 14 15  1  0
 14 16  2  0
  1 17  1  0
  1 18  1  0
  2 19  1  0
  2 20  1  0
  3 21  1  0
  3 22  1  0
  4 23  1  0
  4 24  1  0
  5 25  1  0
  6 26  1  0
  7 27  1  0
  8 28  1  0
  9 29  1  0
  9 30  1  0
 10 31  1  0
 10 32  1  0
M  CHG  2  14   1  15  -1
M  END
>  <ID>  (117) 
195

>  <InchiKeys>  (117) 
-1

>  <logk_range>  (117) 
8.191463051326927

>  <name>  (117) 
ACD

>  <ph>  (117) 
6.0

>  <sd>  (117) 
-1.0

>  <temperature>  (117) 
25.0

>  <Inchi_name>  (117) 
InChI=1S/C12H16N2O2/c15-14(16)12-7-5-11(6-8-12)13-9-3-1-2-4-10-13/h5-8H,1-4,9-10H2

$$$$

     RDKit          2D

 30 30  0  0  0  0  0  0  0  0999 V2000
    3.1254    0.1147    0.0000 C   0  0  0  0  0  0  0  0  0  0  0  0
   -3.3048   -0.2978    0.0000 C   0  0  0  0  0  0  0  0  0  0  0  0
    2.4110   -0.2978    0.0000 C   0  0  0  0  0  0  0  0  0  0  0  0
    1.6965    0.1147    0.0000 C   0  0  0  0  0  0  0  0  0  0  0  0
   -0.4469    1.3522    0.0000 C   0  0  0  0  0  0  0  0  0  0  0  0
    0.9820   -0.2978    0.0000 C   0  0  0  0  0  0  0  0  0  0  0  0
    0.2675    0.9397    0.0000 C   0  0  0  0  0  0  0  0  0  0  0  0
   -1.1614    0.9397    0.0000 C   0  0  0  0  0  0  0  0  0  0  0  0
   -0.4469   -0.2978    0.0000 C   0  0  0  0  0  0  0  0  0  0  0  0
   -2.5903    0.1147    0.0000 C   0  0  0  0  0  0  0  0  0  0  0  0
    0.2675    0.1147    0.0000 C   0  0  0  0  0  0  0  0  0  0  0  0
   -1.1614    0.1147    0.0000 C   0  0  0  0  0  0  0  0  0  0  0  0
   -2.5903    0.9397    0.0000 O   0  0  0  0  0  0  0  0  0  0  0  0
   -1.8759   -0.2978    0.0000 O   0  0  0  0  0  0  0  0  0  0  0  0
    3.5379   -0.5998    0.0000 H   0  0  0  0  0  0  0  0  0  0  0  0
    3.8399    0.5272    0.0000 H   0  0  0  0  0  0  0  0  0  0  0  0
    2.7129    0.8292    0.0000 H   0  0  0  0  0  0  0  0  0  0  0  0
   -3.7173    0.4167    0.0000 H   0  0  0  0  0  0  0  0  0  0  0  0
   -4.0193   -0.7103    0.0000 H   0  0  0  0  0  0  0  0  0  0  0  0
   -2.8923   -1.0123    0.0000 H   0  0  0  0  0  0  0  0  0  0  0  0
    2.0407   -1.0351    0.0000 H   0  0  0  0  0  0  0  0  0  0  0  0
    2.7812   -1.0351    0.0000 H   0  0  0  0  0  0  0  0  0  0  0  0
    2.0667    0.8519    0.0000 H   0  0  0  0  0  0  0  0  0  0  0  0
    1.3262    0.8519    0.0000 H   0  0  0  0  0  0  0  0  0  0  0  0
   -0.4469    2.1772    0.0000 H   0  0  0  0  0  0  0  0  0  0  0  0
    0.6118   -1.0351    0.0000 H   0  0  0  0  0  0  0  0  0  0  0  0
    1.3523   -1.0351    0.0000 H   0  0  0  0  0  0  0  0  0  0  0  0
    0.9820    1.3522    0.0000 H   0  0  0  0  0  0  0  0  0  0  0  0
   -1.8759    1.3522    0.0000 H   0  0  0  0  0  0  0  0  0  0  0  0
   -0.4469   -1.1228    0.0000 H   0  0  0  0  0  0  0  0  0  0  0  0
  1  3  1  0
  2 10  1  0
  3  4  1  0
  4  6  1  0
  5  7  2  0
  5  8  1  0
  6 11  1  0
  7 11  1  0
  8 12  2  0
  9 11  2  0
  9 12  1  0
 10 13  2  0
 10 14  1  0
 12 14  1  0
  1 15  1  0
  1 16  1  0
  1 17  1  0
  2 18  1  0
  2 19  1  0
  2 20  1  0
  3 21  1  0
  3 22  1  0
  4 23  1  0
  4 24  1  0
  5 25  1  0
  6 26  1  0
  6 27  1  0
  7 28  1  0
  8 29  1  0
  9 30  1  0
M  END
>  <ID>  (118) 
196

>  <InchiKeys>  (118) 
-1

>  <logk_range>  (118) 
6.563238233134792

>  <name>  (118) 
ACD

>  <ph>  (118) 
7.0

>  <sd>  (118) 
-1.0

>  <temperature>  (118) 
25.0

>  <Inchi_name>  (118) 
InChI=1S/C12H16O2/c1-3-4-6-11-7-5-8-12(9-11)14-10(2)13/h5,7-9H,3-4,6H2,1-2H3

$$$$

     RDKit          2D

 30 30  0  0  0  0  0  0  0  0999 V2000
    2.8819   -1.3329    0.0000 C   0  0  0  0  0  0  0  0  0  0  0  0
   -1.4049    1.9671    0.0000 C   0  0  0  0  0  0  0  0  0  0  0  0
   -0.2780    2.2690    0.0000 C   0  0  0  0  0  0  0  0  0  0  0  0
   -1.1030    0.8401    0.0000 C   0  0  0  0  0  0  0  0  0  0  0  0
    0.7385    1.5546    0.0000 C   0  0  0  0  0  0  0  0  0  0  0  0
    0.0240    0.3171    0.0000 C   0  0  0  0  0  0  0  0  0  0  0  0
    1.4530    1.1421    0.0000 C   0  0  0  0  0  0  0  0  0  0  0  0
    0.7385   -0.0954    0.0000 C   0  0  0  0  0  0  0  0  0  0  0  0
    2.1674   -0.9204    0.0000 C   0  0  0  0  0  0  0  0  0  0  0  0
    0.0240    1.1421    0.0000 C   0  0  0  0  0  0  0  0  0  0  0  0
    1.4530    0.3171    0.0000 C   0  0  0  0  0  0  0  0  0  0  0  0
   -0.6905    1.5546    0.0000 C   0  0  0  0  0  0  0  0  0  0  0  0
    1.4530   -1.3329    0.0000 O   0  0  0  0  0  0  0  0  0  0  0  0
    2.1674   -0.0954    0.0000 O   0  0  0  0  0  0  0  0  0  0  0  0
    2.4694   -2.0474    0.0000 H   0  0  0  0  0  0  0  0  0  0  0  0
    3.5964   -1.7454    0.0000 H   0  0  0  0  0  0  0  0  0  0  0  0
    3.2944   -0.6185    0.0000 H   0  0  0  0  0  0  0  0  0  0  0  0
   -0.9924    2.6815    0.0000 H   0  0  0  0  0  0  0  0  0  0  0  0
   -2.1194    2.3796    0.0000 H   0  0  0  0  0  0  0  0  0  0  0  0
   -1.8174    1.2526    0.0000 H   0  0  0  0  0  0  0  0  0  0  0  0
    0.2243    1.6145    0.0000 H   0  0  0  0  0  0  0  0  0  0  0  0
    0.5189    2.4826    0.0000 H   0  0  0  0  0  0  0  0  0  0  0  0
   -0.1703    3.0870    0.0000 H   0  0  0  0  0  0  0  0  0  0  0  0
   -1.7575    0.3379    0.0000 H   0  0  0  0  0  0  0  0  0  0  0  0
   -0.8894    0.0432    0.0000 H   0  0  0  0  0  0  0  0  0  0  0  0
   -0.2850    0.7324    0.0000 H   0  0  0  0  0  0  0  0  0  0  0  0
    1.4003    2.0471    0.0000 H   0  0  0  0  0  0  0  0  0  0  0  0
   -0.0716   -0.5024    0.0000 H   0  0  0  0  0  0  0  0  0  0  0  0
    2.2776    1.1660    0.0000 H   0  0  0  0  0  0  0  0  0  0  0  0
    1.1301   -0.8216    0.0000 H   0  0  0  0  0  0  0  0  0  0  0  0
  1  9  1  0
  2 12  1  0
  3 12  1  0
  4 12  1  0
  5  7  2  0
  5 10  1  0
  6  8  1  0
  6 10  2  0
  7 11  1  0
  8 11  2  0
  9 13  2  0
  9 14  1  0
 10 12  1  0
 11 14  1  0
  1 15  1  0
  1 16  1  0
  1 17  1  0
  2 18  1  0
  2 19  1  0
  2 20  1  0
  3 21  1  0
  3 22  1  0
  3 23  1  0
  4 24  1  0
  4 25  1  0
  4 26  1  0
  5 27  1  0
  6 28  1  0
  7 29  1  0
  8 30  1  0
M  END
>  <ID>  (119) 
197

>  <InchiKeys>  (119) 
-1

>  <logk_range>  (119) 
5.0369526024136295

>  <name>  (119) 
ACD

>  <ph>  (119) 
7.0

>  <sd>  (119) 
-1.0

>  <temperature>  (119) 
25.0

>  <Inchi_name>  (119) 
InChI=1S/C12H16O2/c1-9(13)14-11-7-5-10(6-8-11)12(2,3)4/h5-8H,1-4H3

$$$$

     RDKit          2D

 30 30  0  0  0  0  0  0  0  0999 V2000
   -2.6990    0.1938    0.0000 C   0  0  0  0  0  0  0  0  0  0  0  0
    2.3023   -0.2187    0.0000 C   0  0  0  0  0  0  0  0  0  0  0  0
    1.1753   -0.5207    0.0000 C   0  0  0  0  0  0  0  0  0  0  0  0
    2.0003    0.9082    0.0000 C   0  0  0  0  0  0  0  0  0  0  0  0
    0.1589    1.8438    0.0000 C   0  0  0  0  0  0  0  0  0  0  0  0
    0.8733    1.4313    0.0000 C   0  0  0  0  0  0  0  0  0  0  0  0
   -0.5556    1.4313    0.0000 C   0  0  0  0  0  0  0  0  0  0  0  0
    0.1589    0.1938    0.0000 C   0  0  0  0  0  0  0  0  0  0  0  0
   -1.9845    0.6063    0.0000 C   0  0  0  0  0  0  0  0  0  0  0  0
    0.8733    0.6063    0.0000 C   0  0  0  0  0  0  0  0  0  0  0  0
   -0.5556    0.6063    0.0000 C   0  0  0  0  0  0  0  0  0  0  0  0
    1.5878    0.1938    0.0000 C   0  0  0  0  0  0  0  0  0  0  0  0
   -1.9845    1.4313    0.0000 O   0  0  0  0  0  0  0  0  0  0  0  0
   -1.2701    0.1938    0.0000 O   0  0  0  0  0  0  0  0  0  0  0  0
   -3.1115    0.9082    0.0000 H   0  0  0  0  0  0  0  0  0  0  0  0
   -3.4135   -0.2187    0.0000 H   0  0  0  0  0  0  0  0  0  0  0  0
   -2.2865   -0.5207    0.0000 H   0  0  0  0  0  0  0  0  0  0  0  0
    1.8898   -0.9332    0.0000 H   0  0  0  0  0  0  0  0  0  0  0  0
    3.0168   -0.6312    0.0000 H   0  0  0  0  0  0  0  0  0  0  0  0
    2.7148    0.4957    0.0000 H   0  0  0  0  0  0  0  0  0  0  0  0
    0.6731    0.1338    0.0000 H   0  0  0  0  0  0  0  0  0  0  0  0
    0.3784   -0.7342    0.0000 H   0  0  0  0  0  0  0  0  0  0  0  0
    1.0676   -1.3386    0.0000 H   0  0  0  0  0  0  0  0  0  0  0  0
    2.6548    1.4105    0.0000 H   0  0  0  0  0  0  0  0  0  0  0  0
    1.7868    1.7051    0.0000 H   0  0  0  0  0  0  0  0  0  0  0  0
    1.1824    1.0159    0.0000 H   0  0  0  0  0  0  0  0  0  0  0  0
    0.1589    2.6688    0.0000 H   0  0  0  0  0  0  0  0  0  0  0  0
    0.9690    2.2507    0.0000 H   0  0  0  0  0  0  0  0  0  0  0  0
   -1.2701    1.8438    0.0000 H   0  0  0  0  0  0  0  0  0  0  0  0
   -0.5030   -0.2987    0.0000 H   0  0  0  0  0  0  0  0  0  0  0  0
  1  9  1  0
  2 12  1  0
  3 12  1  0
  4 12  1  0
  5  6  2  0
  5  7  1  0
  6 10  1  0
  7 11  2  0
  8 10  2  0
  8 11  1  0
  9 13  2  0
  9 14  1  0
 10 12  1  0
 11 14  1  0
  1 15  1  0
  1 16  1  0
  1 17  1  0
  2 18  1  0
  2 19  1  0
  2 20  1  0
  3 21  1  0
  3 22  1  0
  3 23  1  0
  4 24  1  0
  4 25  1  0
  4 26  1  0
  5 27  1  0
  6 28  1  0
  7 29  1  0
  8 30  1  0
M  END
>  <ID>  (120) 
198

>  <InchiKeys>  (120) 
-1

>  <logk_range>  (120) 
6.214608098422191

>  <name>  (120) 
ACD

>  <ph>  (120) 
7.0

>  <sd>  (120) 
-1.0

>  <temperature>  (120) 
25.0

>  <Inchi_name>  (120) 
InChI=1S/C12H16O2/c1-9(13)14-11-7-5-6-10(8-11)12(2,3)4/h5-8H,1-4H3

$$$$

     RDKit          2D

 31 31  0  0  0  0  0  0  0  0999 V2000
    3.3675    0.9792    0.0000 C   0  0  0  0  0  0  0  0  0  0  0  0
    2.6530   -0.2583    0.0000 C   0  0  0  0  0  0  0  0  0  0  0  0
   -1.6338    0.5667    0.0000 C   0  0  0  0  0  0  0  0  0  0  0  0
   -0.9193   -1.4958    0.0000 C   0  0  0  0  0  0  0  0  0  0  0  0
    2.6530    0.5667    0.0000 C   0  0  0  0  0  0  0  0  0  0  0  0
    1.9386    0.9792    0.0000 C   0  0  0  0  0  0  0  0  0  0  0  0
    0.5096    0.9792    0.0000 C   0  0  0  0  0  0  0  0  0  0  0  0
    0.5096   -0.6708    0.0000 C   0  0  0  0  0  0  0  0  0  0  0  0
    1.2241    0.5667    0.0000 C   0  0  0  0  0  0  0  0  0  0  0  0
    1.2241   -0.2583    0.0000 C   0  0  0  0  0  0  0  0  0  0  0  0
   -0.2048    0.5667    0.0000 C   0  0  0  0  0  0  0  0  0  0  0  0
   -0.2048   -0.2583    0.0000 C   0  0  0  0  0  0  0  0  0  0  0  0
    1.9386   -0.6708    0.0000 O   0  0  0  0  0  0  0  0  0  0  0  0
   -0.9193    0.9792    0.0000 O   0  0  0  0  0  0  0  0  0  0  0  0
   -0.9193   -0.6708    0.0000 O   0  0  0  0  0  0  0  0  0  0  0  0
    4.0820    0.5667    0.0000 H   0  0  0  0  0  0  0  0  0  0  0  0
    3.3675    1.8042    0.0000 H   0  0  0  0  0  0  0  0  0  0  0  0
    2.6530   -1.0833    0.0000 H   0  0  0  0  0  0  0  0  0  0  0  0
    3.3675   -0.6708    0.0000 H   0  0  0  0  0  0  0  0  0  0  0  0
    3.3675    0.1542    0.0000 H   0  0  0  0  0  0  0  0  0  0  0  0
   -2.0463    1.2812    0.0000 H   0  0  0  0  0  0  0  0  0  0  0  0
   -2.3483    0.1542    0.0000 H   0  0  0  0  0  0  0  0  0  0  0  0
   -1.2213   -0.1477    0.0000 H   0  0  0  0  0  0  0  0  0  0  0  0
   -1.7443   -1.4958    0.0000 H   0  0  0  0  0  0  0  0  0  0  0  0
   -0.9193   -2.3208    0.0000 H   0  0  0  0  0  0  0  0  0  0  0  0
   -0.0943   -1.4958    0.0000 H   0  0  0  0  0  0  0  0  0  0  0  0
    1.9386    0.1542    0.0000 H   0  0  0  0  0  0  0  0  0  0  0  0
    2.3088    1.7165    0.0000 H   0  0  0  0  0  0  0  0  0  0  0  0
    1.5683    1.7165    0.0000 H   0  0  0  0  0  0  0  0  0  0  0  0
    0.5096    1.8042    0.0000 H   0  0  0  0  0  0  0  0  0  0  0  0
    0.5096   -1.4958    0.0000 H   0  0  0  0  0  0  0  0  0  0  0  0
  1  5  2  0
  2 13  1  0
  3 14  1  0
  4 15  1  0
  5  6  1  0
  6  9  1  0
  7  9  2  0
  7 11  1  0
  8 10  2  0
  8 12  1  0
  9 10  1  0
 10 13  1  0
 11 12  2  0
 11 14  1  0
 12 15  1  0
  1 16  1  0
  1 17  1  0
  2 18  1  0
  2 19  1  0
  2 20  1  0
  3 21  1  0
  3 22  1  0
  3 23  1  0
  4 24  1  0
  4 25  1  0
  4 26  1  0
  5 27  1  0
  6 28  1  0
  6 29  1  0
  7 30  1  0
  8 31  1  0
M  END
>  <ID>  (121) 
199

>  <InchiKeys>  (121) 
-1

>  <logk_range>  (121) 
6.637258031284457

>  <name>  (121) 
ACD

>  <ph>  (121) 
7.2

>  <sd>  (121) 
-1.0

>  <temperature>  (121) 
25.0

>  <Inchi_name>  (121) 
InChI=1S/C12H16O3/c1-5-6-9-7-11(14-3)12(15-4)8-10(9)13-2/h5,7-8H,1,6H2,2-4H3

$$$$

     RDKit          2D

 32 34  0  0  0  0  0  0  0  0999 V2000
    0.1149   -2.1520    0.0000 C   0  0  0  0  0  0  0  0  0  0  0  0
    1.5859   -2.1520    0.0000 C   0  0  0  0  0  0  0  0  0  0  0  0
    1.2998   -1.7354    0.0000 C   0  0  0  0  0  0  0  0  0  0  0  0
    0.8503   -1.0309    0.0000 C   0  0  0  0  0  0  0  0  0  0  0  0
    0.5643   -0.6143    0.0000 C   0  0  0  0  0  0  0  0  0  0  0  0
    2.0354   -0.6143    0.0000 C   0  0  0  0  0  0  0  0  0  0  0  0
    1.2997    0.5844    0.0000 C   0  0  0  0  0  0  0  0  0  0  0  0
    0.8503   -1.7783    0.0000 C   0  0  0  0  0  0  0  0  0  0  0  0
    0.5643   -1.3617    0.0000 C   0  0  0  0  0  0  0  0  0  0  0  0
    2.0354   -1.3617    0.0000 C   0  0  0  0  0  0  0  0  0  0  0  0
    2.0142    0.9970    0.0000 C   0  0  0  0  0  0  0  0  0  0  0  0
    1.2998   -0.2406    0.0000 C   0  0  0  0  0  0  0  0  0  0  0  0
    2.0142    1.8220    0.0000 O   0  0  0  0  0  0  0  0  0  0  0  0
    2.7287    0.5845    0.0000 O   0  0  0  0  0  0  0  0  0  0  0  0
   -0.7033   -2.2578    0.0000 H   0  0  0  0  0  0  0  0  0  0  0  0
   -0.0292   -2.9643    0.0000 H   0  0  0  0  0  0  0  0  0  0  0  0
    1.4005   -2.9559    0.0000 H   0  0  0  0  0  0  0  0  0  0  0  0
    2.1835   -2.7207    0.0000 H   0  0  0  0  0  0  0  0  0  0  0  0
    1.7271   -1.0297    0.0000 H   0  0  0  0  0  0  0  0  0  0  0  0
    1.2901   -0.9104    0.0000 H   0  0  0  0  0  0  0  0  0  0  0  0
    1.5018   -0.5247    0.0000 H   0  0  0  0  0  0  0  0  0  0  0  0
    0.0265   -0.9850    0.0000 H   0  0  0  0  0  0  0  0  0  0  0  0
    0.4223    0.1984    0.0000 H   0  0  0  0  0  0  0  0  0  0  0  0
   -0.0824   -0.1019    0.0000 H   0  0  0  0  0  0  0  0  0  0  0  0
    2.8578   -0.5492    0.0000 H   0  0  0  0  0  0  0  0  0  0  0  0
    2.4659    0.0895    0.0000 H   0  0  0  0  0  0  0  0  0  0  0  0
    1.3297    1.4089    0.0000 H   0  0  0  0  0  0  0  0  0  0  0  0
    0.6171    1.0478    0.0000 H   0  0  0  0  0  0  0  0  0  0  0  0
    0.8503   -2.6033    0.0000 H   0  0  0  0  0  0  0  0  0  0  0  0
   -0.2406   -1.5428    0.0000 H   0  0  0  0  0  0  0  0  0  0  0  0
    2.8329   -1.5726    0.0000 H   0  0  0  0  0  0  0  0  0  0  0  0
    3.5216    0.8121    0.0000 H   0  0  0  0  0  0  0  0  0  0  0  0
  1  8  1  0
  1  9  1  0
  2  8  1  0
  2 10  1  0
  3  9  1  0
  3 10  1  0
  6 12  1  0
  4 12  1  0
  5 12  1  0
  5  9  1  0
  6 10  1  0
  4  8  1  0
  7 11  1  0
  7 12  1  0
 11 13  2  0
 11 14  1  0
  1 15  1  0
  1 16  1  0
  2 17  1  0
  2 18  1  0
  3 19  1  0
  3 20  1  0
  4 21  1  0
  4 22  1  0
  5 23  1  0
  5 24  1  0
  6 25  1  0
  6 26  1  0
  7 27  1  0
  7 28  1  0
  8 29  1  0
  9 30  1  0
 10 31  1  0
 14 32  1  0
M  END
>  <ID>  (122) 
200

>  <InchiKeys>  (122) 
-1

>  <logk_range>  (122) 
5.232034412031853

>  <name>  (122) 
ACD

>  <ph>  (122) 
7.0

>  <sd>  (122) 
-1.0

>  <temperature>  (122) 
25.0

>  <Inchi_name>  (122) 
InChI=1S/C12H18O2/c13-11(14)7-12-4-8-1-9(5-12)3-10(2-8)6-12/h8-10H,1-7H2,(H,13,14)

$$$$

     RDKit          2D

 38 37  0  0  0  0  0  0  0  0999 V2000
    1.0461    1.4289    0.0000 C   0  0  0  0  0  0  0  0  0  0  0  0
    8.9052    1.8414    0.0000 C   0  0  0  0  0  0  0  0  0  0  0  0
    1.7605    1.8414    0.0000 C   0  0  0  0  0  0  0  0  0  0  0  0
    8.1908    1.4289    0.0000 C   0  0  0  0  0  0  0  0  0  0  0  0
    2.4750    1.4289    0.0000 C   0  0  0  0  0  0  0  0  0  0  0  0
    7.4763    1.8414    0.0000 C   0  0  0  0  0  0  0  0  0  0  0  0
    3.1895    1.8414    0.0000 C   0  0  0  0  0  0  0  0  0  0  0  0
    6.7618    1.4289    0.0000 C   0  0  0  0  0  0  0  0  0  0  0  0
    3.9039    1.4289    0.0000 C   0  0  0  0  0  0  0  0  0  0  0  0
    6.0474    1.8414    0.0000 C   0  0  0  0  0  0  0  0  0  0  0  0
    4.6184    1.8414    0.0000 C   0  0  0  0  0  0  0  0  0  0  0  0
    5.3329    1.4289    0.0000 C   0  0  0  0  0  0  0  0  0  0  0  0
    0.6336    2.1434    0.0000 H   0  0  0  0  0  0  0  0  0  0  0  0
    0.3316    1.0164    0.0000 H   0  0  0  0  0  0  0  0  0  0  0  0
    1.4586    0.7145    0.0000 H   0  0  0  0  0  0  0  0  0  0  0  0
    9.3177    1.1270    0.0000 H   0  0  0  0  0  0  0  0  0  0  0  0
    9.6197    2.2539    0.0000 H   0  0  0  0  0  0  0  0  0  0  0  0
    8.4927    2.5559    0.0000 H   0  0  0  0  0  0  0  0  0  0  0  0
    2.1308    2.5787    0.0000 H   0  0  0  0  0  0  0  0  0  0  0  0
    1.3903    2.5787    0.0000 H   0  0  0  0  0  0  0  0  0  0  0  0
    7.8205    0.6917    0.0000 H   0  0  0  0  0  0  0  0  0  0  0  0
    8.5610    0.6917    0.0000 H   0  0  0  0  0  0  0  0  0  0  0  0
    2.1047    0.6917    0.0000 H   0  0  0  0  0  0  0  0  0  0  0  0
    2.8453    0.6917    0.0000 H   0  0  0  0  0  0  0  0  0  0  0  0
    7.8466    2.5787    0.0000 H   0  0  0  0  0  0  0  0  0  0  0  0
    7.1060    2.5787    0.0000 H   0  0  0  0  0  0  0  0  0  0  0  0
    3.5597    2.5787    0.0000 H   0  0  0  0  0  0  0  0  0  0  0  0
    2.8192    2.5787    0.0000 H   0  0  0  0  0  0  0  0  0  0  0  0
    6.3916    0.6917    0.0000 H   0  0  0  0  0  0  0  0  0  0  0  0
    7.1321    0.6917    0.0000 H   0  0  0  0  0  0  0  0  0  0  0  0
    3.5337    0.6917    0.0000 H   0  0  0  0  0  0  0  0  0  0  0  0
    4.2742    0.6917    0.0000 H   0  0  0  0  0  0  0  0  0  0  0  0
    6.4176    2.5787    0.0000 H   0  0  0  0  0  0  0  0  0  0  0  0
    5.6771    2.5787    0.0000 H   0  0  0  0  0  0  0  0  0  0  0  0
    4.9887    2.5787    0.0000 H   0  0  0  0  0  0  0  0  0  0  0  0
    4.2482    2.5787    0.0000 H   0  0  0  0  0  0  0  0  0  0  0  0
    4.9626    0.6917    0.0000 H   0  0  0  0  0  0  0  0  0  0  0  0
    5.7031    0.6917    0.0000 H   0  0  0  0  0  0  0  0  0  0  0  0
  1  3  1  0
  2  4  1  0
  3  5  1  0
  4  6  1  0
  5  7  1  0
  6  8  1  0
  7  9  1  0
  8 10  1  0
  9 11  1  0
 10 12  1  0
 11 12  1  0
  1 13  1  0
  1 14  1  0
  1 15  1  0
  2 16  1  0
  2 17  1  0
  2 18  1  0
  3 19  1  0
  3 20  1  0
  4 21  1  0
  4 22  1  0
  5 23  1  0
  5 24  1  0
  6 25  1  0
  6 26  1  0
  7 27  1  0
  7 28  1  0
  8 29  1  0
  8 30  1  0
  9 31  1  0
  9 32  1  0
 10 33  1  0
 10 34  1  0
 11 35  1  0
 11 36  1  0
 12 37  1  0
 12 38  1  0
M  END
>  <ID>  (123) 
201

>  <InchiKeys>  (123) 
-1

>  <logk_range>  (123) 
7.684324067681155

>  <name>  (123) 
ACD

>  <ph>  (123) 
7.0

>  <sd>  (123) 
-1.0

>  <temperature>  (123) 
25.0

>  <Inchi_name>  (123) 
InChI=1S/C12H26/c1-3-5-7-9-11-12-10-8-6-4-2/h3-12H2,1-2H3

$$$$

     RDKit          2D

 40 39  0  0  0  0  0  0  0  0999 V2000
    5.4730    3.9853    0.0000 C   0  0  0  0  0  0  0  0  0  0  0  0
    6.1875    3.5728    0.0000 C   0  0  0  0  0  0  0  0  0  0  0  0
    6.9020    3.9853    0.0000 C   0  0  0  0  0  0  0  0  0  0  0  0
    7.6164    3.5728    0.0000 C   0  0  0  0  0  0  0  0  0  0  0  0
    8.3309    3.9853    0.0000 C   0  0  0  0  0  0  0  0  0  0  0  0
    9.0454    3.5728    0.0000 C   0  0  0  0  0  0  0  0  0  0  0  0
    9.7599    3.9853    0.0000 C   0  0  0  0  0  0  0  0  0  0  0  0
   10.4743    3.5728    0.0000 C   0  0  0  0  0  0  0  0  0  0  0  0
   11.1888    3.9853    0.0000 C   0  0  0  0  0  0  0  0  0  0  0  0
   11.9033    3.5728    0.0000 C   0  0  0  0  0  0  0  0  0  0  0  0
   12.6177    3.9853    0.0000 C   0  0  0  0  0  0  0  0  0  0  0  0
   13.3322    3.5728    0.0000 C   0  0  0  0  0  0  0  0  0  0  0  0
   14.0467    3.9853    0.0000 N   0  0  0  0  0  0  0  0  0  0  0  0
    5.8855    4.6998    0.0000 H   0  0  0  0  0  0  0  0  0  0  0  0
    4.7586    4.3978    0.0000 H   0  0  0  0  0  0  0  0  0  0  0  0
    5.0605    3.2708    0.0000 H   0  0  0  0  0  0  0  0  0  0  0  0
    5.8172    2.8355    0.0000 H   0  0  0  0  0  0  0  0  0  0  0  0
    6.5578    2.8355    0.0000 H   0  0  0  0  0  0  0  0  0  0  0  0
    7.2722    4.7225    0.0000 H   0  0  0  0  0  0  0  0  0  0  0  0
    6.5317    4.7225    0.0000 H   0  0  0  0  0  0  0  0  0  0  0  0
    7.2462    2.8355    0.0000 H   0  0  0  0  0  0  0  0  0  0  0  0
    7.9867    2.8355    0.0000 H   0  0  0  0  0  0  0  0  0  0  0  0
    8.7012    4.7225    0.0000 H   0  0  0  0  0  0  0  0  0  0  0  0
    7.9607    4.7225    0.0000 H   0  0  0  0  0  0  0  0  0  0  0  0
    8.6751    2.8355    0.0000 H   0  0  0  0  0  0  0  0  0  0  0  0
    9.4156    2.8355    0.0000 H   0  0  0  0  0  0  0  0  0  0  0  0
   10.1301    4.7225    0.0000 H   0  0  0  0  0  0  0  0  0  0  0  0
    9.3896    4.7225    0.0000 H   0  0  0  0  0  0  0  0  0  0  0  0
   10.1041    2.8355    0.0000 H   0  0  0  0  0  0  0  0  0  0  0  0
   10.8446    2.8355    0.0000 H   0  0  0  0  0  0  0  0  0  0  0  0
   11.5591    4.7225    0.0000 H   0  0  0  0  0  0  0  0  0  0  0  0
   10.8185    4.7225    0.0000 H   0  0  0  0  0  0  0  0  0  0  0  0
   11.5330    2.8355    0.0000 H   0  0  0  0  0  0  0  0  0  0  0  0
   12.2735    2.8355    0.0000 H   0  0  0  0  0  0  0  0  0  0  0  0
   12.9880    4.7225    0.0000 H   0  0  0  0  0  0  0  0  0  0  0  0
   12.2475    4.7225    0.0000 H   0  0  0  0  0  0  0  0  0  0  0  0
   12.9620    2.8355    0.0000 H   0  0  0  0  0  0  0  0  0  0  0  0
   13.7025    2.8355    0.0000 H   0  0  0  0  0  0  0  0  0  0  0  0
   14.7612    3.5728    0.0000 H   0  0  0  0  0  0  0  0  0  0  0  0
   14.0467    4.8103    0.0000 H   0  0  0  0  0  0  0  0  0  0  0  0
  1  2  1  0
  2  3  1  0
  3  4  1  0
  4  5  1  0
  5  6  1  0
  6  7  1  0
  7  8  1  0
  8  9  1  0
  9 10  1  0
 10 11  1  0
 11 12  1  0
 12 13  1  0
  1 14  1  0
  1 15  1  0
  1 16  1  0
  2 17  1  0
  2 18  1  0
  3 19  1  0
  3 20  1  0
  4 21  1  0
  4 22  1  0
  5 23  1  0
  5 24  1  0
  6 25  1  0
  6 26  1  0
  7 27  1  0
  7 28  1  0
  8 29  1  0
  8 30  1  0
  9 31  1  0
  9 32  1  0
 10 33  1  0
 10 34  1  0
 11 35  1  0
 11 36  1  0
 12 37  1  0
 12 38  1  0
 13 39  1  0
 13 40  1  0
M  END
>  <ID>  (124) 
202

>  <InchiKeys>  (124) 
-1

>  <logk_range>  (124) 
7.727535110475448

>  <name>  (124) 
ACD

>  <ph>  (124) 
7.0

>  <sd>  (124) 
-1.0

>  <temperature>  (124) 
25.0

>  <Inchi_name>  (124) 
InChI=1S/C12H27N/c1-2-3-4-5-6-7-8-9-10-11-12-13/h2-13H2,1H3

$$$$

     RDKit          2D

 24 25  0  0  0  0  0  0  0  0999 V2000
   -0.0156   -2.3613    0.0000 C   0  0  0  0  0  0  0  0  0  0  0  0
   -0.7301    1.3512    0.0000 C   0  0  0  0  0  0  0  0  0  0  0  0
   -0.0156   -1.5363    0.0000 C   0  0  0  0  0  0  0  0  0  0  0  0
   -0.0156    0.9387    0.0000 C   0  0  0  0  0  0  0  0  0  0  0  0
    1.4133   -2.3613    0.0000 C   0  0  0  0  0  0  0  0  0  0  0  0
   -1.4445    0.1137    0.0000 C   0  0  0  0  0  0  0  0  0  0  0  0
    0.6989   -2.7738    0.0000 C   0  0  0  0  0  0  0  0  0  0  0  0
   -1.4445    0.9387    0.0000 C   0  0  0  0  0  0  0  0  0  0  0  0
    1.4133   -1.5363    0.0000 C   0  0  0  0  0  0  0  0  0  0  0  0
   -0.7301   -0.2988    0.0000 C   0  0  0  0  0  0  0  0  0  0  0  0
    0.6989   -1.1238    0.0000 C   0  0  0  0  0  0  0  0  0  0  0  0
   -0.0156    0.1137    0.0000 C   0  0  0  0  0  0  0  0  0  0  0  0
    0.6989   -3.5988    0.0000 Cl  0  0  0  0  0  0  0  0  0  0  0  0
   -2.1590    1.3512    0.0000 Cl  0  0  0  0  0  0  0  0  0  0  0  0
    2.1278   -1.1238    0.0000 Cl  0  0  0  0  0  0  0  0  0  0  0  0
   -0.7301   -1.1238    0.0000 O   0  0  0  0  0  0  0  0  0  0  0  0
    0.6989   -0.2988    0.0000 O   0  0  0  0  0  0  0  0  0  0  0  0
   -0.7301   -2.7738    0.0000 H   0  0  0  0  0  0  0  0  0  0  0  0
   -0.7301    2.1762    0.0000 H   0  0  0  0  0  0  0  0  0  0  0  0
   -0.7301   -1.9488    0.0000 H   0  0  0  0  0  0  0  0  0  0  0  0
    0.6989    1.3512    0.0000 H   0  0  0  0  0  0  0  0  0  0  0  0
    2.1278   -2.7738    0.0000 H   0  0  0  0  0  0  0  0  0  0  0  0
   -2.1590   -0.2988    0.0000 H   0  0  0  0  0  0  0  0  0  0  0  0
   -1.5551   -1.1238    0.0000 H   0  0  0  0  0  0  0  0  0  0  0  0
  1  3  2  0
  1  7  1  0
  2  4  2  0
  2  8  1  0
  3 11  1  0
  4 12  1  0
  5  7  2  0
  5  9  1  0
  6  8  2  0
  6 10  1  0
  7 13  1  0
  8 14  1  0
  9 11  2  0
  9 15  1  0
 10 12  2  0
 10 16  1  0
 11 17  1  0
 12 17  1  0
  1 18  1  0
  2 19  1  0
  3 20  1  0
  4 21  1  0
  5 22  1  0
  6 23  1  0
 16 24  1  0
M  END
>  <ID>  (125) 
203

>  <InchiKeys>  (125) 
-1

>  <logk_range>  (125) 
5.966146739123692

>  <name>  (125) 
ACD

>  <ph>  (125) 
7.0

>  <sd>  (125) 
-1.0

>  <temperature>  (125) 
25.0

>  <Inchi_name>  (125) 
InChI=1S/C12H7Cl3O2/c13-7-1-3-11(9(15)5-7)17-12-4-2-8(14)6-10(12)16/h1-6,16H

$$$$

     RDKit          2D

 29 30  0  0  0  0  0  0  0  0999 V2000
   -0.0985    2.3897    0.0000 C   0  0  0  0  0  0  0  0  0  0  0  0
    4.1883    4.8647    0.0000 C   0  0  0  0  0  0  0  0  0  0  0  0
    4.9027    4.4522    0.0000 C   0  0  0  0  0  0  0  0  0  0  0  0
    3.4738    4.4522    0.0000 C   0  0  0  0  0  0  0  0  0  0  0  0
    4.1883    3.2147    0.0000 C   0  0  0  0  0  0  0  0  0  0  0  0
    2.0449    1.9772    0.0000 C   0  0  0  0  0  0  0  0  0  0  0  0
    4.9027    3.6272    0.0000 C   0  0  0  0  0  0  0  0  0  0  0  0
    3.4738    3.6272    0.0000 C   0  0  0  0  0  0  0  0  0  0  0  0
    1.3304    2.3897    0.0000 C   0  0  0  0  0  0  0  0  0  0  0  0
    1.3304    3.2147    0.0000 C   0  0  0  0  0  0  0  0  0  0  0  0
    2.0449    3.6272    0.0000 C   0  0  0  0  0  0  0  0  0  0  0  0
    5.6172    3.2147    0.0000 C   0  0  0  0  0  0  0  0  0  0  0  0
    0.6159    3.6272    0.0000 Cl  0  0  0  0  0  0  0  0  0  0  0  0
    6.3317    2.8022    0.0000 F   0  0  0  0  0  0  0  0  0  0  0  0
    5.2047    2.5002    0.0000 F   0  0  0  0  0  0  0  0  0  0  0  0
    6.0297    3.9291    0.0000 F   0  0  0  0  0  0  0  0  0  0  0  0
    0.6159    1.9772    0.0000 N   0  0  0  0  0  0  0  0  0  0  0  0
    2.7593    2.3897    0.0000 N   0  0  0  0  0  0  0  0  0  0  0  0
    2.7593    3.2147    0.0000 N   0  0  0  0  0  0  0  0  0  0  0  0
    2.0449    4.4522    0.0000 O   0  0  0  0  0  0  0  0  0  0  0  0
    0.3140    3.1041    0.0000 H   0  0  0  0  0  0  0  0  0  0  0  0
   -0.8130    2.8022    0.0000 H   0  0  0  0  0  0  0  0  0  0  0  0
   -0.5110    1.6752    0.0000 H   0  0  0  0  0  0  0  0  0  0  0  0
    4.1883    5.6897    0.0000 H   0  0  0  0  0  0  0  0  0  0  0  0
    5.6172    4.8647    0.0000 H   0  0  0  0  0  0  0  0  0  0  0  0
    2.7593    4.8647    0.0000 H   0  0  0  0  0  0  0  0  0  0  0  0
    4.1883    2.3897    0.0000 H   0  0  0  0  0  0  0  0  0  0  0  0
    2.0449    1.1522    0.0000 H   0  0  0  0  0  0  0  0  0  0  0  0
    0.6159    1.1522    0.0000 H   0  0  0  0  0  0  0  0  0  0  0  0
  1 17  1  0
  2  3  2  0
  2  4  1  0
  3  7  1  0
  4  8  2  0
  5  7  2  0
  5  8  1  0
  6  9  1  0
  6 18  2  0
  7 12  1  0
  8 19  1  0
  9 10  2  0
  9 17  1  0
 10 11  1  0
 10 13  1  0
 11 19  1  0
 11 20  2  0
 12 14  1  0
 12 15  1  0
 12 16  1  0
 18 19  1  0
  1 21  1  0
  1 22  1  0
  1 23  1  0
  2 24  1  0
  3 25  1  0
  4 26  1  0
  5 27  1  0
  6 28  1  0
 17 29  1  0
M  END
>  <ID>  (126) 
207

>  <InchiKeys>  (126) 
-1

>  <logk_range>  (126) 
3.9259259105971376

>  <name>  (126) 
ACD

>  <ph>  (126) 
7.0

>  <sd>  (126) 
-1.0

>  <temperature>  (126) 
25.0

>  <Inchi_name>  (126) 
InChI=1S/C12H9ClF3N3O/c1-17-9-6-18-19(11(20)10(9)13)8-4-2-3-7(5-8)12(14,15)16/h2-6,17H,1H3

$$$$

     RDKit          2D

 28 29  0  0  0  0  0  0  0  0999 V2000
    3.0875   -1.0165    0.0000 C   0  0  0  0  0  0  0  0  0  0  0  0
    2.3731   -2.2540    0.0000 C   0  0  0  0  0  0  0  0  0  0  0  0
    3.8020   -1.4290    0.0000 C   0  0  0  0  0  0  0  0  0  0  0  0
    3.0875   -2.6665    0.0000 C   0  0  0  0  0  0  0  0  0  0  0  0
    6.6599   -2.2540    0.0000 C   0  0  0  0  0  0  0  0  0  0  0  0
    5.9454   -3.4915    0.0000 C   0  0  0  0  0  0  0  0  0  0  0  0
    7.3744   -2.6665    0.0000 C   0  0  0  0  0  0  0  0  0  0  0  0
    6.6599   -3.9040    0.0000 C   0  0  0  0  0  0  0  0  0  0  0  0
    2.3731   -1.4290    0.0000 C   0  0  0  0  0  0  0  0  0  0  0  0
    3.8020   -2.2540    0.0000 C   0  0  0  0  0  0  0  0  0  0  0  0
    5.9454   -2.6665    0.0000 C   0  0  0  0  0  0  0  0  0  0  0  0
    7.3744   -3.4915    0.0000 C   0  0  0  0  0  0  0  0  0  0  0  0
    1.6586   -1.0165    0.0000 C   0  0  0  0  0  0  0  0  0  0  0  0
    4.5165   -2.6665    0.0000 N   0  0  0  0  0  0  0  0  0  0  0  0
    5.2309   -2.2540    0.0000 N   0  0  0  0  0  0  0  0  0  0  0  0
    8.0888   -3.9040    0.0000 O   0  0  0  0  0  0  0  0  0  0  0  0
    0.9441   -1.4290    0.0000 O   0  0  0  0  0  0  0  0  0  0  0  0
    1.6586   -0.1915    0.0000 O   0  0  0  0  0  0  0  0  0  0  0  0
    3.0875   -0.1915    0.0000 H   0  0  0  0  0  0  0  0  0  0  0  0
    1.6586   -2.6665    0.0000 H   0  0  0  0  0  0  0  0  0  0  0  0
    4.5165   -1.0165    0.0000 H   0  0  0  0  0  0  0  0  0  0  0  0
    3.0875   -3.4915    0.0000 H   0  0  0  0  0  0  0  0  0  0  0  0
    6.6599   -1.4290    0.0000 H   0  0  0  0  0  0  0  0  0  0  0  0
    5.2309   -3.9040    0.0000 H   0  0  0  0  0  0  0  0  0  0  0  0
    8.0888   -2.2540    0.0000 H   0  0  0  0  0  0  0  0  0  0  0  0
    6.6599   -4.7290    0.0000 H   0  0  0  0  0  0  0  0  0  0  0  0
    8.0888   -4.7290    0.0000 H   0  0  0  0  0  0  0  0  0  0  0  0
    0.2297   -1.0165    0.0000 H   0  0  0  0  0  0  0  0  0  0  0  0
  1  3  2  0
  1  9  1  0
  2  4  1  0
  2  9  2  0
  3 10  1  0
  4 10  2  0
  5  7  2  0
  5 11  1  0
  6  8  1  0
  6 11  2  0
  7 12  1  0
  8 12  2  0
  9 13  1  0
 14 10  1  0
 11 15  1  0
 12 16  1  0
 13 17  1  0
 13 18  2  0
 14 15  2  3
  1 19  1  0
  2 20  1  0
  3 21  1  0
  4 22  1  0
  5 23  1  0
  6 24  1  0
  7 25  1  0
  8 26  1  0
 16 27  1  0
 17 28  1  0
M  END
>  <ID>  (127) 
209

>  <InchiKeys>  (127) 
-1

>  <logk_range>  (127) 
9.503009985939002

>  <name>  (127) 
ACD

>  <ph>  (127) 
7.0

>  <sd>  (127) 
-1.0

>  <temperature>  (127) 
25.0

>  <Inchi_name>  (127) 
InChI=1S/C13H10N2O3/c16-12-7-5-11(6-8-12)15-14-10-3-1-9(2-4-10)13(17)18/h1-8,16H,(H,17,18)/b15-14+

$$$$

     RDKit          2D

 24 25  0  0  0  0  0  0  0  0999 V2000
   -0.0551   -0.0208    0.0000 C   0  0  0  0  0  0  0  0  0  0  0  0
    2.0883    3.6917    0.0000 C   0  0  0  0  0  0  0  0  0  0  0  0
   -0.0551    0.8042    0.0000 C   0  0  0  0  0  0  0  0  0  0  0  0
    0.6593   -0.4333    0.0000 C   0  0  0  0  0  0  0  0  0  0  0  0
    2.8028    3.2792    0.0000 C   0  0  0  0  0  0  0  0  0  0  0  0
    1.3738    3.2792    0.0000 C   0  0  0  0  0  0  0  0  0  0  0  0
    0.6593    1.2167    0.0000 C   0  0  0  0  0  0  0  0  0  0  0  0
    1.3738   -0.0208    0.0000 C   0  0  0  0  0  0  0  0  0  0  0  0
    2.8028    2.4542    0.0000 C   0  0  0  0  0  0  0  0  0  0  0  0
    1.3738    2.4542    0.0000 C   0  0  0  0  0  0  0  0  0  0  0  0
    1.3738    0.8042    0.0000 C   0  0  0  0  0  0  0  0  0  0  0  0
    2.0883    2.0417    0.0000 C   0  0  0  0  0  0  0  0  0  0  0  0
    2.0883    1.2167    0.0000 C   0  0  0  0  0  0  0  0  0  0  0  0
    2.8028    0.8042    0.0000 O   0  0  0  0  0  0  0  0  0  0  0  0
   -0.7696   -0.4333    0.0000 H   0  0  0  0  0  0  0  0  0  0  0  0
    2.0883    4.5167    0.0000 H   0  0  0  0  0  0  0  0  0  0  0  0
   -0.7696    1.2167    0.0000 H   0  0  0  0  0  0  0  0  0  0  0  0
    0.6593   -1.2583    0.0000 H   0  0  0  0  0  0  0  0  0  0  0  0
    3.5172    3.6917    0.0000 H   0  0  0  0  0  0  0  0  0  0  0  0
    0.6593    3.6917    0.0000 H   0  0  0  0  0  0  0  0  0  0  0  0
    0.6593    2.0417    0.0000 H   0  0  0  0  0  0  0  0  0  0  0  0
    2.0883   -0.4333    0.0000 H   0  0  0  0  0  0  0  0  0  0  0  0
    3.5172    2.0417    0.0000 H   0  0  0  0  0  0  0  0  0  0  0  0
    0.6593    2.8667    0.0000 H   0  0  0  0  0  0  0  0  0  0  0  0
  1  3  2  0
  1  4  1  0
  2  5  2  0
  2  6  1  0
  3  7  1  0
  4  8  2  0
  5  9  1  0
  6 10  2  0
  7 11  2  0
  8 11  1  0
  9 12  2  0
 10 12  1  0
 11 13  1  0
 12 13  1  0
 13 14  2  0
  1 15  1  0
  2 16  1  0
  3 17  1  0
  4 18  1  0
  5 19  1  0
  6 20  1  0
  7 21  1  0
  8 22  1  0
  9 23  1  0
 10 24  1  0
M  END
>  <ID>  (128) 
210

>  <InchiKeys>  (128) 
-1

>  <logk_range>  (128) 
3.912023005428146

>  <name>  (128) 
ACD

>  <ph>  (128) 
7.0

>  <sd>  (128) 
-1.0

>  <temperature>  (128) 
25.0

>  <Inchi_name>  (128) 
InChI=1S/C13H10O/c14-13(11-7-3-1-4-8-11)12-9-5-2-6-10-12/h1-10H

$$$$

     RDKit          2D

 35 35  0  0  0  0  0  0  0  0999 V2000
   -3.5703   -1.2187    0.0000 C   0  0  0  0  0  0  0  0  0  0  0  0
   -2.8558   -0.8062    0.0000 C   0  0  0  0  0  0  0  0  0  0  0  0
   -2.1413   -1.2187    0.0000 C   0  0  0  0  0  0  0  0  0  0  0  0
   -1.4268   -0.8062    0.0000 C   0  0  0  0  0  0  0  0  0  0  0  0
   -0.7124   -1.2187    0.0000 C   0  0  0  0  0  0  0  0  0  0  0  0
    0.0021   -3.2812    0.0000 C   0  0  0  0  0  0  0  0  0  0  0  0
    0.0021   -2.4562    0.0000 C   0  0  0  0  0  0  0  0  0  0  0  0
    1.4310   -3.2812    0.0000 C   0  0  0  0  0  0  0  0  0  0  0  0
    0.7166   -3.6937    0.0000 C   0  0  0  0  0  0  0  0  0  0  0  0
    1.4310   -2.4562    0.0000 C   0  0  0  0  0  0  0  0  0  0  0  0
    0.7166   -2.0437    0.0000 C   0  0  0  0  0  0  0  0  0  0  0  0
    0.0021   -0.8062    0.0000 C   0  0  0  0  0  0  0  0  0  0  0  0
    0.7166   -4.5187    0.0000 C   0  0  0  0  0  0  0  0  0  0  0  0
    2.1455   -2.0437    0.0000 N   0  0  0  0  0  0  0  0  0  0  0  0
    0.0021    0.0188    0.0000 O   0  0  0  0  0  0  0  0  0  0  0  0
    0.0021   -4.9312    0.0000 O   0  0  0  0  0  0  0  0  0  0  0  0
    1.4310   -4.9312    0.0000 O   0  0  0  0  0  0  0  0  0  0  0  0
    2.1455   -1.2187    0.0000 O   0  0  0  0  0  0  0  0  0  0  0  0
    2.8600   -2.4562    0.0000 O   0  0  0  0  0  0  0  0  0  0  0  0
    0.7166   -1.2187    0.0000 O   0  0  0  0  0  0  0  0  0  0  0  0
   -3.9828   -0.5042    0.0000 H   0  0  0  0  0  0  0  0  0  0  0  0
   -4.2847   -1.6312    0.0000 H   0  0  0  0  0  0  0  0  0  0  0  0
   -3.1578   -1.9332    0.0000 H   0  0  0  0  0  0  0  0  0  0  0  0
   -2.4855   -0.0690    0.0000 H   0  0  0  0  0  0  0  0  0  0  0  0
   -3.2260   -0.0690    0.0000 H   0  0  0  0  0  0  0  0  0  0  0  0
   -2.5116   -1.9560    0.0000 H   0  0  0  0  0  0  0  0  0  0  0  0
   -1.7711   -1.9560    0.0000 H   0  0  0  0  0  0  0  0  0  0  0  0
   -1.0566   -0.0690    0.0000 H   0  0  0  0  0  0  0  0  0  0  0  0
   -1.7971   -0.0690    0.0000 H   0  0  0  0  0  0  0  0  0  0  0  0
   -1.0826   -1.9560    0.0000 H   0  0  0  0  0  0  0  0  0  0  0  0
   -0.3421   -1.9560    0.0000 H   0  0  0  0  0  0  0  0  0  0  0  0
   -0.7124   -3.6937    0.0000 H   0  0  0  0  0  0  0  0  0  0  0  0
   -0.7857   -2.7011    0.0000 H   0  0  0  0  0  0  0  0  0  0  0  0
    2.1455   -3.6937    0.0000 H   0  0  0  0  0  0  0  0  0  0  0  0
    1.4310   -5.7562    0.0000 H   0  0  0  0  0  0  0  0  0  0  0  0
  1  2  1  0
  2  3  1  0
  3  4  1  0
  4  5  1  0
  5 12  1  0
  6  7  2  0
  6  9  1  0
  7 11  1  0
  8  9  2  0
  8 10  1  0
  9 13  1  0
 10 11  2  0
 10 14  1  0
 11 20  1  0
 12 15  2  0
 12 20  1  0
 13 16  2  0
 13 17  1  0
 14 18  1  0
 14 19  2  0
  1 21  1  0
  1 22  1  0
  1 23  1  0
  2 24  1  0
  2 25  1  0
  3 26  1  0
  3 27  1  0
  4 28  1  0
  4 29  1  0
  5 30  1  0
  5 31  1  0
  6 32  1  0
  7 33  1  0
  8 34  1  0
 17 35  1  0
M  CHG  2  14   1  18  -1
M  END
>  <ID>  (129) 
213

>  <InchiKeys>  (129) 
-1

>  <logk_range>  (129) 
6.570882962339584

>  <name>  (129) 
ACD

>  <ph>  (129) 
7.0

>  <sd>  (129) 
-1.0

>  <temperature>  (129) 
25.0

>  <Inchi_name>  (129) 
InChI=1S/C13H15NO6/c1-2-3-4-5-12(15)20-11-7-6-9(13(16)17)8-10(11)14(18)19/h6-8H,2-5H2,1H3,(H,16,17)

$$$$

     RDKit          2D

 35 35  0  0  1  0  0  0  0  0999 V2000
   10.3402    8.7807    0.0000 C   0  0  0  0  0  0  0  0  0  0  0  0
   10.3402    7.9557    0.0000 C   0  0  0  0  0  0  0  0  0  0  0  0
    9.6258    9.1932    0.0000 C   0  0  0  0  0  0  0  0  0  0  0  0
    9.6258    7.5432    0.0000 C   0  0  0  0  0  0  0  0  0  0  0  0
    8.9113    8.7807    0.0000 C   0  0  0  0  0  0  0  0  0  0  0  0
    4.6245    7.9557    0.0000 C   0  0  0  0  0  0  0  0  0  0  0  0
    3.9100    7.5432    0.0000 C   0  0  0  0  0  0  0  0  0  0  0  0
    8.1968    7.5432    0.0000 C   0  0  0  0  0  0  0  0  0  0  0  0
    8.9113    7.9557    0.0000 C   0  0  0  0  0  0  0  0  0  0  0  0
    5.3389    7.5432    0.0000 C   0  0  0  0  0  0  0  0  0  0  0  0
    3.1955    7.9557    0.0000 C   0  0  0  0  0  0  0  0  0  0  0  0
    5.3389    6.7182    0.0000 C   0  0  0  0  0  0  0  0  0  0  0  0
    6.7679    7.5432    0.0000 C   0  0  0  0  0  0  0  0  0  0  0  0
    6.0534    7.9557    0.0000 N   0  0  0  0  0  0  0  0  0  0  0  0
    2.4810    7.5432    0.0000 O   0  0  0  0  0  0  0  0  0  0  0  0
    3.1955    8.7807    0.0000 O   0  0  0  0  0  0  0  0  0  0  0  0
    6.0534    6.3057    0.0000 O   0  0  0  0  0  0  0  0  0  0  0  0
    4.6245    6.3057    0.0000 O   0  0  0  0  0  0  0  0  0  0  0  0
    6.7679    6.7182    0.0000 O   0  0  0  0  0  0  0  0  0  0  0  0
    7.4823    7.9557    0.0000 O   0  0  0  0  0  0  0  0  0  0  0  0
   11.0547    9.1932    0.0000 H   0  0  0  0  0  0  0  0  0  0  0  0
   11.0547    7.5432    0.0000 H   0  0  0  0  0  0  0  0  0  0  0  0
    9.6258   10.0182    0.0000 H   0  0  0  0  0  0  0  0  0  0  0  0
    9.6258    6.7182    0.0000 H   0  0  0  0  0  0  0  0  0  0  0  0
    8.1968    9.1932    0.0000 H   0  0  0  0  0  0  0  0  0  0  0  0
    4.9947    8.6930    0.0000 H   0  0  0  0  0  0  0  0  0  0  0  0
    4.2542    8.6930    0.0000 H   0  0  0  0  0  0  0  0  0  0  0  0
    3.5397    6.8060    0.0000 H   0  0  0  0  0  0  0  0  0  0  0  0
    4.2802    6.8060    0.0000 H   0  0  0  0  0  0  0  0  0  0  0  0
    7.8266    6.8060    0.0000 H   0  0  0  0  0  0  0  0  0  0  0  0
    8.5671    6.8060    0.0000 H   0  0  0  0  0  0  0  0  0  0  0  0
    4.6245    7.1307    0.0000 H   0  0  0  0  0  0  0  0  0  0  0  0
    6.0534    8.7807    0.0000 H   0  0  0  0  0  0  0  0  0  0  0  0
    3.9100    9.1932    0.0000 H   0  0  0  0  0  0  0  0  0  0  0  0
    4.4426    5.5010    0.0000 H   0  0  0  0  0  0  0  0  0  0  0  0
  1  2  2  0
  1  3  1  0
  2  4  1  0
  3  5  2  0
  4  9  2  0
  5  9  1  0
  6  7  1  0
 10  6  1  0
  7 11  1  0
  8  9  1  0
  8 20  1  0
 10 12  1  0
 10 14  1  0
 11 15  2  0
 11 16  1  0
 12 17  2  0
 12 18  1  0
 13 14  1  0
 13 19  2  0
 13 20  1  0
  1 21  1  0
  2 22  1  0
  3 23  1  0
  4 24  1  0
  5 25  1  0
  6 26  1  0
  6 27  1  0
  7 28  1  0
  7 29  1  0
  8 30  1  0
  8 31  1  0
 10 32  1  1
 14 33  1  0
 16 34  1  0
 18 35  1  0
M  END
>  <ID>  (130) 
214

>  <InchiKeys>  (130) 
-1

>  <logk_range>  (130) 
2.6390573296152584

>  <name>  (130) 
ACD

>  <ph>  (130) 
6.9

>  <sd>  (130) 
-1.0

>  <temperature>  (130) 
25.0

>  <Inchi_name>  (130) 
InChI=1S/C13H15NO6/c15-11(16)7-6-10(12(17)18)14-13(19)20-8-9-4-2-1-3-5-9/h1-5,10H,6-8H2,(H,14,19)(H,15,16)(H,17,18)/t10-/m0/s1

$$$$

     RDKit          2D

 35 35  0  0  1  0  0  0  0  0999 V2000
   10.3402    8.7807    0.0000 C   0  0  0  0  0  0  0  0  0  0  0  0
   10.3402    7.9557    0.0000 C   0  0  0  0  0  0  0  0  0  0  0  0
    9.6258    9.1932    0.0000 C   0  0  0  0  0  0  0  0  0  0  0  0
    9.6258    7.5432    0.0000 C   0  0  0  0  0  0  0  0  0  0  0  0
    8.9113    8.7807    0.0000 C   0  0  0  0  0  0  0  0  0  0  0  0
    4.6245    7.9557    0.0000 C   0  0  0  0  0  0  0  0  0  0  0  0
    3.9100    7.5432    0.0000 C   0  0  0  0  0  0  0  0  0  0  0  0
    8.1968    7.5432    0.0000 C   0  0  0  0  0  0  0  0  0  0  0  0
    8.9113    7.9557    0.0000 C   0  0  0  0  0  0  0  0  0  0  0  0
    5.3389    7.5432    0.0000 C   0  0  0  0  0  0  0  0  0  0  0  0
    3.1955    7.9557    0.0000 C   0  0  0  0  0  0  0  0  0  0  0  0
    5.3389    6.7182    0.0000 C   0  0  0  0  0  0  0  0  0  0  0  0
    6.7679    7.5432    0.0000 C   0  0  0  0  0  0  0  0  0  0  0  0
    6.0534    7.9557    0.0000 N   0  0  0  0  0  0  0  0  0  0  0  0
    2.4810    7.5432    0.0000 O   0  0  0  0  0  0  0  0  0  0  0  0
    3.1955    8.7807    0.0000 O   0  0  0  0  0  0  0  0  0  0  0  0
    6.0534    6.3057    0.0000 O   0  0  0  0  0  0  0  0  0  0  0  0
    4.6245    6.3057    0.0000 O   0  0  0  0  0  0  0  0  0  0  0  0
    6.7679    6.7182    0.0000 O   0  0  0  0  0  0  0  0  0  0  0  0
    7.4823    7.9557    0.0000 O   0  0  0  0  0  0  0  0  0  0  0  0
   11.0547    9.1932    0.0000 H   0  0  0  0  0  0  0  0  0  0  0  0
   11.0547    7.5432    0.0000 H   0  0  0  0  0  0  0  0  0  0  0  0
    9.6258   10.0182    0.0000 H   0  0  0  0  0  0  0  0  0  0  0  0
    9.6258    6.7182    0.0000 H   0  0  0  0  0  0  0  0  0  0  0  0
    8.1968    9.1932    0.0000 H   0  0  0  0  0  0  0  0  0  0  0  0
    4.9947    8.6930    0.0000 H   0  0  0  0  0  0  0  0  0  0  0  0
    4.2542    8.6930    0.0000 H   0  0  0  0  0  0  0  0  0  0  0  0
    3.5397    6.8060    0.0000 H   0  0  0  0  0  0  0  0  0  0  0  0
    4.2802    6.8060    0.0000 H   0  0  0  0  0  0  0  0  0  0  0  0
    7.8266    6.8060    0.0000 H   0  0  0  0  0  0  0  0  0  0  0  0
    8.5671    6.8060    0.0000 H   0  0  0  0  0  0  0  0  0  0  0  0
    4.6245    7.1307    0.0000 H   0  0  0  0  0  0  0  0  0  0  0  0
    6.0534    8.7807    0.0000 H   0  0  0  0  0  0  0  0  0  0  0  0
    3.9100    9.1932    0.0000 H   0  0  0  0  0  0  0  0  0  0  0  0
    4.4426    5.5010    0.0000 H   0  0  0  0  0  0  0  0  0  0  0  0
  1  2  2  0
  1  3  1  0
  2  4  1  0
  3  5  2  0
  4  9  2  0
  5  9  1  0
  6  7  1  0
 10  6  1  0
  7 11  1  0
  8  9  1  0
  8 20  1  0
 10 12  1  0
 10 14  1  0
 11 15  2  0
 11 16  1  0
 12 17  2  0
 12 18  1  0
 13 14  1  0
 13 19  2  0
 13 20  1  0
  1 21  1  0
  2 22  1  0
  3 23  1  0
  4 24  1  0
  5 25  1  0
  6 26  1  0
  6 27  1  0
  7 28  1  0
  7 29  1  0
  8 30  1  0
  8 31  1  0
 10 32  1  6
 14 33  1  0
 16 34  1  0
 18 35  1  0
M  END
>  <ID>  (131) 
215

>  <InchiKeys>  (131) 
-1

>  <logk_range>  (131) 
2.70805020110221

>  <name>  (131) 
ACD

>  <ph>  (131) 
6.9

>  <sd>  (131) 
-1.0

>  <temperature>  (131) 
25.0

>  <Inchi_name>  (131) 
InChI=1S/C13H15NO6/c15-11(16)7-6-10(12(17)18)14-13(19)20-8-9-4-2-1-3-5-9/h1-5,10H,6-8H2,(H,14,19)(H,15,16)(H,17,18)/t10-/m1/s1

$$$$

     RDKit          2D

 26 27  0  0  0  0  0  0  0  0999 V2000
    1.3740   -0.5712    0.0000 C   0  0  0  0  0  0  0  0  0  0  0  0
   -0.7694    0.6663    0.0000 C   0  0  0  0  0  0  0  0  0  0  0  0
   -0.0550    0.2538    0.0000 C   0  0  0  0  0  0  0  0  0  0  0  0
    2.0885   -0.9837    0.0000 C   0  0  0  0  0  0  0  0  0  0  0  0
    0.6595   -1.8087    0.0000 C   0  0  0  0  0  0  0  0  0  0  0  0
   -1.4839   -0.5712    0.0000 C   0  0  0  0  0  0  0  0  0  0  0  0
    0.6595   -0.9837    0.0000 C   0  0  0  0  0  0  0  0  0  0  0  0
   -1.4839    0.2538    0.0000 C   0  0  0  0  0  0  0  0  0  0  0  0
   -0.0550   -0.5712    0.0000 C   0  0  0  0  0  0  0  0  0  0  0  0
    1.3740   -2.2212    0.0000 C   0  0  0  0  0  0  0  0  0  0  0  0
   -0.7694   -0.9837    0.0000 C   0  0  0  0  0  0  0  0  0  0  0  0
    2.0885   -1.8087    0.0000 C   0  0  0  0  0  0  0  0  0  0  0  0
    1.3740   -3.0462    0.0000 C   0  0  0  0  0  0  0  0  0  0  0  0
   -2.1984    0.6663    0.0000 F   0  0  0  0  0  0  0  0  0  0  0  0
   -0.7694   -1.8087    0.0000 F   0  0  0  0  0  0  0  0  0  0  0  0
    2.8029   -2.2212    0.0000 O   0  0  0  0  0  0  0  0  0  0  0  0
    2.0885   -3.4587    0.0000 O   0  0  0  0  0  0  0  0  0  0  0  0
    0.6595   -3.4587    0.0000 O   0  0  0  0  0  0  0  0  0  0  0  0
    1.3740    0.2538    0.0000 H   0  0  0  0  0  0  0  0  0  0  0  0
   -0.7694    1.4913    0.0000 H   0  0  0  0  0  0  0  0  0  0  0  0
    0.6595    0.6663    0.0000 H   0  0  0  0  0  0  0  0  0  0  0  0
    2.8029   -0.5712    0.0000 H   0  0  0  0  0  0  0  0  0  0  0  0
   -0.0550   -2.2212    0.0000 H   0  0  0  0  0  0  0  0  0  0  0  0
   -2.1984   -0.9837    0.0000 H   0  0  0  0  0  0  0  0  0  0  0  0
    2.8029   -3.0462    0.0000 H   0  0  0  0  0  0  0  0  0  0  0  0
   -0.0550   -3.0462    0.0000 H   0  0  0  0  0  0  0  0  0  0  0  0
  1  4  2  0
  1  7  1  0
  2  3  2  0
  2  8  1  0
  3  9  1  0
  4 12  1  0
  5  7  2  0
  5 10  1  0
  6  8  2  0
  6 11  1  0
  7  9  1  0
  8 14  1  0
  9 11  2  0
 10 12  2  0
 10 13  1  0
 11 15  1  0
 12 16  1  0
 13 17  2  0
 13 18  1  0
  1 19  1  0
  2 20  1  0
  3 21  1  0
  4 22  1  0
  5 23  1  0
  6 24  1  0
 16 25  1  0
 18 26  1  0
M  END
>  <ID>  (132) 
217

>  <InchiKeys>  (132) 
-1

>  <logk_range>  (132) 
2.833213344056216

>  <name>  (132) 
ACD

>  <ph>  (132) 
7.0

>  <sd>  (132) 
-1.0

>  <temperature>  (132) 
25.0

>  <Inchi_name>  (132) 
InChI=1S/C13H8F2O3/c14-8-2-3-9(11(15)6-8)7-1-4-12(16)10(5-7)13(17)18/h1-6,16H,(H,17,18)

$$$$

     RDKit          2D

 28 29  0  0  0  0  0  0  0  0999 V2000
    2.4241   -1.2817    0.0000 C   0  0  0  0  0  0  0  0  0  0  0  0
    1.7096   -2.5192    0.0000 C   0  0  0  0  0  0  0  0  0  0  0  0
    3.1386   -1.6942    0.0000 C   0  0  0  0  0  0  0  0  0  0  0  0
    2.4241   -2.9317    0.0000 C   0  0  0  0  0  0  0  0  0  0  0  0
    5.9965   -2.5192    0.0000 C   0  0  0  0  0  0  0  0  0  0  0  0
    6.7109   -2.9317    0.0000 C   0  0  0  0  0  0  0  0  0  0  0  0
    5.2820   -3.7567    0.0000 C   0  0  0  0  0  0  0  0  0  0  0  0
    1.7096   -1.6942    0.0000 C   0  0  0  0  0  0  0  0  0  0  0  0
    3.1386   -2.5192    0.0000 C   0  0  0  0  0  0  0  0  0  0  0  0
    5.2820   -2.9317    0.0000 C   0  0  0  0  0  0  0  0  0  0  0  0
    5.9965   -4.1692    0.0000 C   0  0  0  0  0  0  0  0  0  0  0  0
    6.7109   -3.7567    0.0000 C   0  0  0  0  0  0  0  0  0  0  0  0
    5.9965   -4.9942    0.0000 C   0  0  0  0  0  0  0  0  0  0  0  0
    0.9952   -1.2817    0.0000 Cl  0  0  0  0  0  0  0  0  0  0  0  0
    3.8530   -2.9317    0.0000 N   0  0  0  0  0  0  0  0  0  0  0  0
    4.5675   -2.5192    0.0000 N   0  0  0  0  0  0  0  0  0  0  0  0
    7.4254   -4.1692    0.0000 O   0  0  0  0  0  0  0  0  0  0  0  0
    6.7109   -5.4067    0.0000 O   0  0  0  0  0  0  0  0  0  0  0  0
    5.2820   -5.4067    0.0000 O   0  0  0  0  0  0  0  0  0  0  0  0
    2.4241   -0.4567    0.0000 H   0  0  0  0  0  0  0  0  0  0  0  0
    0.9952   -2.9317    0.0000 H   0  0  0  0  0  0  0  0  0  0  0  0
    3.8530   -1.2817    0.0000 H   0  0  0  0  0  0  0  0  0  0  0  0
    2.4241   -3.7567    0.0000 H   0  0  0  0  0  0  0  0  0  0  0  0
    5.9965   -1.6942    0.0000 H   0  0  0  0  0  0  0  0  0  0  0  0
    7.4254   -2.5192    0.0000 H   0  0  0  0  0  0  0  0  0  0  0  0
    4.5675   -4.1692    0.0000 H   0  0  0  0  0  0  0  0  0  0  0  0
    7.4254   -4.9942    0.0000 H   0  0  0  0  0  0  0  0  0  0  0  0
    4.5675   -4.9942    0.0000 H   0  0  0  0  0  0  0  0  0  0  0  0
  1  3  2  0
  1  8  1  0
  2  4  1  0
  2  8  2  0
  3  9  1  0
  4  9  2  0
  5  6  2  0
  5 10  1  0
  6 12  1  0
  7 10  2  0
  7 11  1  0
  8 14  1  0
 15  9  1  0
 10 16  1  0
 11 12  2  0
 11 13  1  0
 12 17  1  0
 13 18  2  0
 13 19  1  0
 15 16  2  3
  1 20  1  0
  2 21  1  0
  3 22  1  0
  4 23  1  0
  5 24  1  0
  6 25  1  0
  7 26  1  0
 17 27  1  0
 19 28  1  0
M  END
>  <ID>  (133) 
219

>  <InchiKeys>  (133) 
-1

>  <logk_range>  (133) 
8.294049640102028

>  <name>  (133) 
ACD

>  <ph>  (133) 
7.0

>  <sd>  (133) 
-1.0

>  <temperature>  (133) 
25.0

>  <Inchi_name>  (133) 
InChI=1S/C13H9ClN2O3/c14-8-1-3-9(4-2-8)15-16-10-5-6-12(17)11(7-10)13(18)19/h1-7,17H,(H,18,19)/b16-15-

$$$$

     RDKit          2D

 26 27  0  0  0  0  0  0  0  0999 V2000
   -0.7145    1.2368    0.0000 C   0  0  0  0  0  0  0  0  0  0  0  0
   -0.7145    2.0618    0.0000 C   0  0  0  0  0  0  0  0  0  0  0  0
   -0.0000    0.8243    0.0000 C   0  0  0  0  0  0  0  0  0  0  0  0
    0.0000    2.4743    0.0000 C   0  0  0  0  0  0  0  0  0  0  0  0
    2.1434    1.2368    0.0000 C   0  0  0  0  0  0  0  0  0  0  0  0
    1.4289    0.8243    0.0000 C   0  0  0  0  0  0  0  0  0  0  0  0
    1.4289    2.4743    0.0000 C   0  0  0  0  0  0  0  0  0  0  0  0
    2.8579    2.4743    0.0000 C   0  0  0  0  0  0  0  0  0  0  0  0
    2.1434    2.0618    0.0000 C   0  0  0  0  0  0  0  0  0  0  0  0
    0.7145    1.2368    0.0000 C   0  0  0  0  0  0  0  0  0  0  0  0
    0.7145    2.0618    0.0000 C   0  0  0  0  0  0  0  0  0  0  0  0
    3.5724    2.0618    0.0000 C   0  0  0  0  0  0  0  0  0  0  0  0
    4.2868    2.4743    0.0000 C   0  0  0  0  0  0  0  0  0  0  0  0
    5.0013    2.8868    0.0000 F   0  0  0  0  0  0  0  0  0  0  0  0
    4.6993    1.7599    0.0000 F   0  0  0  0  0  0  0  0  0  0  0  0
    3.8743    3.1888    0.0000 F   0  0  0  0  0  0  0  0  0  0  0  0
    3.5724    1.2368    0.0000 O   0  0  0  0  0  0  0  0  0  0  0  0
   -1.4289    0.8243    0.0000 H   0  0  0  0  0  0  0  0  0  0  0  0
   -1.4289    2.4743    0.0000 H   0  0  0  0  0  0  0  0  0  0  0  0
    0.0000   -0.0007    0.0000 H   0  0  0  0  0  0  0  0  0  0  0  0
    0.0000    3.2993    0.0000 H   0  0  0  0  0  0  0  0  0  0  0  0
    2.8579    0.8243    0.0000 H   0  0  0  0  0  0  0  0  0  0  0  0
    1.4289   -0.0007    0.0000 H   0  0  0  0  0  0  0  0  0  0  0  0
    1.4289    3.2993    0.0000 H   0  0  0  0  0  0  0  0  0  0  0  0
    3.2281    3.2116    0.0000 H   0  0  0  0  0  0  0  0  0  0  0  0
    2.4876    3.2116    0.0000 H   0  0  0  0  0  0  0  0  0  0  0  0
  1  2  2  0
  1  3  1  0
  2  4  1  0
  3 10  2  0
  4 11  2  0
  5  6  2  0
  5  9  1  0
  6 10  1  0
  7  9  2  0
  7 11  1  0
  8  9  1  0
  8 12  1  0
 10 11  1  0
 12 13  1  0
 12 17  2  0
 13 14  1  0
 13 15  1  0
 13 16  1  0
  1 18  1  0
  2 19  1  0
  3 20  1  0
  4 21  1  0
  5 22  1  0
  6 23  1  0
  7 24  1  0
  8 25  1  0
  8 26  1  0
M  END
>  <ID>  (134) 
220

>  <InchiKeys>  (134) 
-1

>  <logk_range>  (134) 
4.291828366755733

>  <name>  (134) 
ACD

>  <ph>  (134) 
7.0

>  <sd>  (134) 
-1.0

>  <temperature>  (134) 
25.0

>  <Inchi_name>  (134) 
InChI=1S/C13H9F3O/c14-13(15,16)12(17)8-9-5-6-10-3-1-2-4-11(10)7-9/h1-7H,8H2

$$$$

     RDKit          2D

 24 26  0  0  0  0  0  0  0  0999 V2000
    3.3000    1.6500    0.0000 C   0  0  0  0  0  0  0  0  0  0  0  0
   -0.8250    1.6500    0.0000 C   0  0  0  0  0  0  0  0  0  0  0  0
    2.8875    2.3645    0.0000 C   0  0  0  0  0  0  0  0  0  0  0  0
   -0.4125    2.3645    0.0000 C   0  0  0  0  0  0  0  0  0  0  0  0
    2.8875    0.9355    0.0000 C   0  0  0  0  0  0  0  0  0  0  0  0
   -0.4125    0.9355    0.0000 C   0  0  0  0  0  0  0  0  0  0  0  0
    2.0625    2.3645    0.0000 C   0  0  0  0  0  0  0  0  0  0  0  0
    0.4125    2.3645    0.0000 C   0  0  0  0  0  0  0  0  0  0  0  0
    1.6500    0.2211    0.0000 C   0  0  0  0  0  0  0  0  0  0  0  0
    0.8250    0.2211    0.0000 C   0  0  0  0  0  0  0  0  0  0  0  0
    2.0625    0.9355    0.0000 C   0  0  0  0  0  0  0  0  0  0  0  0
    0.4125    0.9355    0.0000 C   0  0  0  0  0  0  0  0  0  0  0  0
    1.6500    1.6500    0.0000 C   0  0  0  0  0  0  0  0  0  0  0  0
    0.8250    1.6500    0.0000 C   0  0  0  0  0  0  0  0  0  0  0  0
    4.1250    1.6500    0.0000 H   0  0  0  0  0  0  0  0  0  0  0  0
   -1.6500    1.6500    0.0000 H   0  0  0  0  0  0  0  0  0  0  0  0
    3.3000    3.0789    0.0000 H   0  0  0  0  0  0  0  0  0  0  0  0
   -0.8250    3.0789    0.0000 H   0  0  0  0  0  0  0  0  0  0  0  0
    3.3000    0.2211    0.0000 H   0  0  0  0  0  0  0  0  0  0  0  0
   -0.8250    0.2211    0.0000 H   0  0  0  0  0  0  0  0  0  0  0  0
    1.6500    3.0789    0.0000 H   0  0  0  0  0  0  0  0  0  0  0  0
    0.8250    3.0789    0.0000 H   0  0  0  0  0  0  0  0  0  0  0  0
    2.0625   -0.4934    0.0000 H   0  0  0  0  0  0  0  0  0  0  0  0
    0.4125   -0.4934    0.0000 H   0  0  0  0  0  0  0  0  0  0  0  0
  1  3  2  0
  1  5  1  0
  2  4  2  0
  2  6  1  0
  3  7  1  0
  4  8  1  0
  5 11  2  0
  6 12  2  0
  7 13  2  0
  8 14  2  0
  9 10  2  0
  9 11  1  0
 10 12  1  0
 11 13  1  0
 12 14  1  0
 13 14  1  0
  1 15  1  0
  2 16  1  0
  3 17  1  0
  4 18  1  0
  5 19  1  0
  6 20  1  0
  7 21  1  0
  8 22  1  0
  9 23  1  0
 10 24  1  0
M  END
>  <ID>  (135) 
221

>  <InchiKeys>  (135) 
-1

>  <logk_range>  (135) 
2.772588722239781

>  <name>  (135) 
ACD

>  <ph>  (135) 
7.0

>  <sd>  (135) 
-1.0

>  <temperature>  (135) 
25.0

>  <Inchi_name>  (135) 
InChI=1S/C14H10/c1-3-7-13-11(5-1)9-10-12-6-2-4-8-14(12)13/h1-10H

$$$$

     RDKit          2D

 30 31  0  0  0  0  0  0  0  0999 V2000
   -3.9296    3.0938    0.0000 C   0  0  0  0  0  0  0  0  0  0  0  0
   -4.6441    1.8563    0.0000 C   0  0  0  0  0  0  0  0  0  0  0  0
   -1.0717   -1.0313    0.0000 C   0  0  0  0  0  0  0  0  0  0  0  0
   -0.3572    0.2062    0.0000 C   0  0  0  0  0  0  0  0  0  0  0  0
   -3.2151    2.6813    0.0000 C   0  0  0  0  0  0  0  0  0  0  0  0
   -3.9296    1.4438    0.0000 C   0  0  0  0  0  0  0  0  0  0  0  0
   -1.7862   -0.6188    0.0000 C   0  0  0  0  0  0  0  0  0  0  0  0
   -1.0717    0.6187    0.0000 C   0  0  0  0  0  0  0  0  0  0  0  0
   -4.6441    2.6813    0.0000 C   0  0  0  0  0  0  0  0  0  0  0  0
   -0.3572   -0.6188    0.0000 C   0  0  0  0  0  0  0  0  0  0  0  0
   -3.2151    1.8563    0.0000 C   0  0  0  0  0  0  0  0  0  0  0  0
   -1.7862    0.2062    0.0000 C   0  0  0  0  0  0  0  0  0  0  0  0
   -5.3585    3.0938    0.0000 C   0  0  0  0  0  0  0  0  0  0  0  0
    0.3572   -1.0313    0.0000 C   0  0  0  0  0  0  0  0  0  0  0  0
   -2.5006    1.4438    0.0000 N   0  0  0  0  0  0  0  0  0  0  0  0
   -2.5006    0.6188    0.0000 N   0  0  0  0  0  0  0  0  0  0  0  0
   -6.0730    2.6812    0.0000 O   0  0  0  0  0  0  0  0  0  0  0  0
   -5.3585    3.9188    0.0000 O   0  0  0  0  0  0  0  0  0  0  0  0
    1.0717   -0.6188    0.0000 O   0  0  0  0  0  0  0  0  0  0  0  0
    0.3572   -1.8563    0.0000 O   0  0  0  0  0  0  0  0  0  0  0  0
   -3.9296    3.9188    0.0000 H   0  0  0  0  0  0  0  0  0  0  0  0
   -5.3585    1.4438    0.0000 H   0  0  0  0  0  0  0  0  0  0  0  0
   -1.0717   -1.8563    0.0000 H   0  0  0  0  0  0  0  0  0  0  0  0
    0.3572    0.6187    0.0000 H   0  0  0  0  0  0  0  0  0  0  0  0
   -2.5006    3.0938    0.0000 H   0  0  0  0  0  0  0  0  0  0  0  0
   -3.9296    0.6188    0.0000 H   0  0  0  0  0  0  0  0  0  0  0  0
   -2.5006   -1.0313    0.0000 H   0  0  0  0  0  0  0  0  0  0  0  0
   -1.0717    1.4437    0.0000 H   0  0  0  0  0  0  0  0  0  0  0  0
   -6.7875    3.0937    0.0000 H   0  0  0  0  0  0  0  0  0  0  0  0
    1.7862   -1.0313    0.0000 H   0  0  0  0  0  0  0  0  0  0  0  0
  1  5  2  0
  1  9  1  0
  2  6  1  0
  2  9  2  0
  3  7  2  0
  3 10  1  0
  4  8  1  0
  4 10  2  0
  5 11  1  0
  6 11  2  0
  7 12  1  0
  8 12  2  0
  9 13  1  0
 10 14  1  0
 15 11  1  0
 12 16  1  0
 13 17  1  0
 13 18  2  0
 14 19  1  0
 14 20  2  0
 15 16  2  3
  1 21  1  0
  2 22  1  0
  3 23  1  0
  4 24  1  0
  5 25  1  0
  6 26  1  0
  7 27  1  0
  8 28  1  0
 17 29  1  0
 19 30  1  0
M  END
>  <ID>  (136) 
223

>  <InchiKeys>  (136) 
-1

>  <logk_range>  (136) 
9.210340371976184

>  <name>  (136) 
ACD

>  <ph>  (136) 
7.0

>  <sd>  (136) 
-1.0

>  <temperature>  (136) 
25.0

>  <Inchi_name>  (136) 
InChI=1S/C14H10N2O4/c17-13(18)9-1-5-11(6-2-9)15-16-12-7-3-10(4-8-12)14(19)20/h1-8H,(H,17,18)(H,19,20)/b16-15+

$$$$

     RDKit          2D

 27 28  0  0  0  0  0  0  0  0999 V2000
    5.5220    4.3447    0.0000 C   0  0  0  0  0  0  0  0  0  0  0  0
    6.2365    3.9322    0.0000 C   0  0  0  0  0  0  0  0  0  0  0  0
    4.8076    3.9322    0.0000 C   0  0  0  0  0  0  0  0  0  0  0  0
    6.2365    3.1072    0.0000 C   0  0  0  0  0  0  0  0  0  0  0  0
    4.8076    3.1072    0.0000 C   0  0  0  0  0  0  0  0  0  0  0  0
    4.8076    0.6322    0.0000 C   0  0  0  0  0  0  0  0  0  0  0  0
    4.0931    1.8697    0.0000 C   0  0  0  0  0  0  0  0  0  0  0  0
    4.0931    0.2197    0.0000 C   0  0  0  0  0  0  0  0  0  0  0  0
    3.3786    1.4572    0.0000 C   0  0  0  0  0  0  0  0  0  0  0  0
    5.5220    2.6947    0.0000 C   0  0  0  0  0  0  0  0  0  0  0  0
    4.8076    1.4572    0.0000 C   0  0  0  0  0  0  0  0  0  0  0  0
    3.3786    0.6322    0.0000 C   0  0  0  0  0  0  0  0  0  0  0  0
    5.5220    1.8697    0.0000 C   0  0  0  0  0  0  0  0  0  0  0  0
    2.6641    0.2197    0.0000 C   0  0  0  0  0  0  0  0  0  0  0  0
    6.2365    1.4572    0.0000 O   0  0  0  0  0  0  0  0  0  0  0  0
    2.6641   -0.6053    0.0000 O   0  0  0  0  0  0  0  0  0  0  0  0
    1.9497    0.6322    0.0000 O   0  0  0  0  0  0  0  0  0  0  0  0
    5.5220    5.1697    0.0000 H   0  0  0  0  0  0  0  0  0  0  0  0
    6.9510    4.3447    0.0000 H   0  0  0  0  0  0  0  0  0  0  0  0
    4.0931    4.3447    0.0000 H   0  0  0  0  0  0  0  0  0  0  0  0
    6.9510    2.6947    0.0000 H   0  0  0  0  0  0  0  0  0  0  0  0
    4.0931    2.6947    0.0000 H   0  0  0  0  0  0  0  0  0  0  0  0
    5.5220    0.2197    0.0000 H   0  0  0  0  0  0  0  0  0  0  0  0
    4.8076    2.2822    0.0000 H   0  0  0  0  0  0  0  0  0  0  0  0
    4.0931   -0.6053    0.0000 H   0  0  0  0  0  0  0  0  0  0  0  0
    2.6641    1.8697    0.0000 H   0  0  0  0  0  0  0  0  0  0  0  0
    1.9497   -1.0178    0.0000 H   0  0  0  0  0  0  0  0  0  0  0  0
  1  2  2  0
  1  3  1  0
  2  4  1  0
  3  5  2  0
  4 10  2  0
  5 10  1  0
  6  8  2  0
  6 11  1  0
  7  9  1  0
  7 11  2  0
  8 12  1  0
  9 12  2  0
 10 13  1  0
 11 13  1  0
 12 14  1  0
 13 15  2  0
 14 16  1  0
 14 17  2  0
  1 18  1  0
  2 19  1  0
  3 20  1  0
  4 21  1  0
  5 22  1  0
  6 23  1  0
  7 24  1  0
  8 25  1  0
  9 26  1  0
 16 27  1  0
M  END
>  <ID>  (137) 
224

>  <InchiKeys>  (137) 
-1

>  <logk_range>  (137) 
3.2188758248682006

>  <name>  (137) 
ACD

>  <ph>  (137) 
7.0

>  <sd>  (137) 
-1.0

>  <temperature>  (137) 
25.0

>  <Inchi_name>  (137) 
InChI=1S/C14H10O3/c15-13(10-4-2-1-3-5-10)11-6-8-12(9-7-11)14(16)17/h1-9H,(H,16,17)

$$$$

     RDKit          2D

 33 34  0  0  0  0  0  0  0  0999 V2000
   -2.5548   -0.9250    0.0000 C   0  0  0  0  0  0  0  0  0  0  0  0
   -3.9837    3.2000    0.0000 C   0  0  0  0  0  0  0  0  0  0  0  0
   -4.6982    1.9625    0.0000 C   0  0  0  0  0  0  0  0  0  0  0  0
   -3.2692    2.7875    0.0000 C   0  0  0  0  0  0  0  0  0  0  0  0
   -3.9837    1.5500    0.0000 C   0  0  0  0  0  0  0  0  0  0  0  0
   -1.1258   -0.9250    0.0000 C   0  0  0  0  0  0  0  0  0  0  0  0
   -1.1258    0.7250    0.0000 C   0  0  0  0  0  0  0  0  0  0  0  0
   -1.8403   -0.5125    0.0000 C   0  0  0  0  0  0  0  0  0  0  0  0
   -4.6982    2.7875    0.0000 C   0  0  0  0  0  0  0  0  0  0  0  0
   -3.2692    1.9625    0.0000 C   0  0  0  0  0  0  0  0  0  0  0  0
   -1.8403    0.3125    0.0000 C   0  0  0  0  0  0  0  0  0  0  0  0
   -0.4114    0.3125    0.0000 C   0  0  0  0  0  0  0  0  0  0  0  0
   -0.4114   -0.5125    0.0000 C   0  0  0  0  0  0  0  0  0  0  0  0
   -5.4127    3.2000    0.0000 C   0  0  0  0  0  0  0  0  0  0  0  0
   -2.5548    1.5500    0.0000 N   0  0  0  0  0  0  0  0  0  0  0  0
   -2.5548    0.7250    0.0000 N   0  0  0  0  0  0  0  0  0  0  0  0
    0.3031    0.7250    0.0000 N   0  0  0  0  0  0  0  0  0  0  0  0
    0.3031   -0.9250    0.0000 O   0  0  0  0  0  0  0  0  0  0  0  0
   -6.1271    2.7875    0.0000 O   0  0  0  0  0  0  0  0  0  0  0  0
   -5.4127    4.0250    0.0000 O   0  0  0  0  0  0  0  0  0  0  0  0
    1.0176    0.3125    0.0000 O   0  0  0  0  0  0  0  0  0  0  0  0
    0.3031    1.5500    0.0000 O   0  0  0  0  0  0  0  0  0  0  0  0
   -2.9673   -0.2105    0.0000 H   0  0  0  0  0  0  0  0  0  0  0  0
   -3.2692   -1.3375    0.0000 H   0  0  0  0  0  0  0  0  0  0  0  0
   -2.1423   -1.6395    0.0000 H   0  0  0  0  0  0  0  0  0  0  0  0
   -3.9837    4.0250    0.0000 H   0  0  0  0  0  0  0  0  0  0  0  0
   -5.4127    1.5500    0.0000 H   0  0  0  0  0  0  0  0  0  0  0  0
   -2.5548    3.2000    0.0000 H   0  0  0  0  0  0  0  0  0  0  0  0
   -3.9837    0.7250    0.0000 H   0  0  0  0  0  0  0  0  0  0  0  0
   -1.1258   -1.7500    0.0000 H   0  0  0  0  0  0  0  0  0  0  0  0
   -1.1258    1.5500    0.0000 H   0  0  0  0  0  0  0  0  0  0  0  0
    0.3031   -1.7500    0.0000 H   0  0  0  0  0  0  0  0  0  0  0  0
   -6.8416    3.2000    0.0000 H   0  0  0  0  0  0  0  0  0  0  0  0
  1  8  1  0
  2  4  2  0
  2  9  1  0
  3  5  1  0
  3  9  2  0
  4 10  1  0
  5 10  2  0
  6  8  2  0
  6 13  1  0
  7 11  2  0
  7 12  1  0
  8 11  1  0
  9 14  1  0
 15 10  1  0
 11 16  1  0
 12 13  2  0
 12 17  1  0
 13 18  1  0
 14 19  1  0
 14 20  2  0
 15 16  2  3
 17 21  1  0
 17 22  2  0
  1 23  1  0
  1 24  1  0
  1 25  1  0
  2 26  1  0
  3 27  1  0
  4 28  1  0
  5 29  1  0
  6 30  1  0
  7 31  1  0
 18 32  1  0
 19 33  1  0
M  CHG  2  17   1  21  -1
M  END
>  <ID>  (138) 
225

>  <InchiKeys>  (138) 
-1

>  <logk_range>  (138) 
6.684611727667927

>  <name>  (138) 
ACD

>  <ph>  (138) 
7.0

>  <sd>  (138) 
-1.0

>  <temperature>  (138) 
25.0

>  <Inchi_name>  (138) 
InChI=1S/C14H11N3O5/c1-8-6-13(18)12(17(21)22)7-11(8)16-15-10-4-2-9(3-5-10)14(19)20/h2-7,18H,1H3,(H,19,20)/b16-15+

$$$$

     RDKit          2D

 31 32  0  0  0  0  0  0  0  0999 V2000
    1.3368   -1.0645    0.0000 C   0  0  0  0  0  0  0  0  0  0  0  0
    2.7657   -1.0645    0.0000 C   0  0  0  0  0  0  0  0  0  0  0  0
    2.0512   -2.3020    0.0000 C   0  0  0  0  0  0  0  0  0  0  0  0
    3.4802   -1.4770    0.0000 C   0  0  0  0  0  0  0  0  0  0  0  0
    2.7657   -2.7145    0.0000 C   0  0  0  0  0  0  0  0  0  0  0  0
    6.3380   -2.3020    0.0000 C   0  0  0  0  0  0  0  0  0  0  0  0
    7.0525   -2.7145    0.0000 C   0  0  0  0  0  0  0  0  0  0  0  0
    5.6236   -3.5395    0.0000 C   0  0  0  0  0  0  0  0  0  0  0  0
    2.0512   -1.4770    0.0000 C   0  0  0  0  0  0  0  0  0  0  0  0
    3.4802   -2.3020    0.0000 C   0  0  0  0  0  0  0  0  0  0  0  0
    5.6236   -2.7145    0.0000 C   0  0  0  0  0  0  0  0  0  0  0  0
    6.3380   -3.9520    0.0000 C   0  0  0  0  0  0  0  0  0  0  0  0
    7.0525   -3.5395    0.0000 C   0  0  0  0  0  0  0  0  0  0  0  0
    6.3380   -4.7770    0.0000 C   0  0  0  0  0  0  0  0  0  0  0  0
    4.1946   -2.7145    0.0000 N   0  0  0  0  0  0  0  0  0  0  0  0
    4.9091   -2.3020    0.0000 N   0  0  0  0  0  0  0  0  0  0  0  0
    7.7670   -3.9520    0.0000 O   0  0  0  0  0  0  0  0  0  0  0  0
    7.0525   -5.1895    0.0000 O   0  0  0  0  0  0  0  0  0  0  0  0
    5.6236   -5.1895    0.0000 O   0  0  0  0  0  0  0  0  0  0  0  0
    1.7493   -0.3500    0.0000 H   0  0  0  0  0  0  0  0  0  0  0  0
    0.6223   -0.6520    0.0000 H   0  0  0  0  0  0  0  0  0  0  0  0
    0.9243   -1.7790    0.0000 H   0  0  0  0  0  0  0  0  0  0  0  0
    2.7657   -0.2395    0.0000 H   0  0  0  0  0  0  0  0  0  0  0  0
    1.3368   -2.7145    0.0000 H   0  0  0  0  0  0  0  0  0  0  0  0
    4.1946   -1.0645    0.0000 H   0  0  0  0  0  0  0  0  0  0  0  0
    2.7657   -3.5395    0.0000 H   0  0  0  0  0  0  0  0  0  0  0  0
    6.3380   -1.4770    0.0000 H   0  0  0  0  0  0  0  0  0  0  0  0
    7.7670   -2.3020    0.0000 H   0  0  0  0  0  0  0  0  0  0  0  0
    4.9091   -3.9520    0.0000 H   0  0  0  0  0  0  0  0  0  0  0  0
    7.7670   -4.7770    0.0000 H   0  0  0  0  0  0  0  0  0  0  0  0
    4.9091   -4.7770    0.0000 H   0  0  0  0  0  0  0  0  0  0  0  0
  1  9  1  0
  2  4  2  0
  2  9  1  0
  3  5  1  0
  3  9  2  0
  4 10  1  0
  5 10  2  0
  6  7  2  0
  6 11  1  0
  7 13  1  0
  8 11  2  0
  8 12  1  0
 15 10  1  0
 11 16  1  0
 12 13  2  0
 12 14  1  0
 13 17  1  0
 14 18  2  0
 14 19  1  0
 15 16  2  3
  1 20  1  0
  1 21  1  0
  1 22  1  0
  2 23  1  0
  3 24  1  0
  4 25  1  0
  5 26  1  0
  6 27  1  0
  7 28  1  0
  8 29  1  0
 17 30  1  0
 19 31  1  0
M  END
>  <ID>  (139) 
226

>  <InchiKeys>  (139) 
-1

>  <logk_range>  (139) 
7.170119543449628

>  <name>  (139) 
ACD

>  <ph>  (139) 
7.0

>  <sd>  (139) 
-1.0

>  <temperature>  (139) 
25.0

>  <Inchi_name>  (139) 
InChI=1S/C14H12N2O3/c1-9-2-4-10(5-3-9)15-16-11-6-7-13(17)12(8-11)14(18)19/h2-8,17H,1H3,(H,18,19)/b16-15-

$$$$

     RDKit          2D

 31 32  0  0  0  0  0  0  0  0999 V2000
   -0.8528    1.4504    0.0000 C   0  0  0  0  0  0  0  0  0  0  0  0
   -3.7106    3.1004    0.0000 C   0  0  0  0  0  0  0  0  0  0  0  0
   -4.4251    1.8629    0.0000 C   0  0  0  0  0  0  0  0  0  0  0  0
   -2.9962    2.6879    0.0000 C   0  0  0  0  0  0  0  0  0  0  0  0
   -3.7106    1.4504    0.0000 C   0  0  0  0  0  0  0  0  0  0  0  0
   -0.8528   -1.0246    0.0000 C   0  0  0  0  0  0  0  0  0  0  0  0
   -1.5672   -0.6121    0.0000 C   0  0  0  0  0  0  0  0  0  0  0  0
   -0.1383    0.2129    0.0000 C   0  0  0  0  0  0  0  0  0  0  0  0
   -0.8528    0.6254    0.0000 C   0  0  0  0  0  0  0  0  0  0  0  0
   -4.4251    2.6879    0.0000 C   0  0  0  0  0  0  0  0  0  0  0  0
   -2.9962    1.8629    0.0000 C   0  0  0  0  0  0  0  0  0  0  0  0
   -0.1383   -0.6121    0.0000 C   0  0  0  0  0  0  0  0  0  0  0  0
   -1.5672    0.2129    0.0000 C   0  0  0  0  0  0  0  0  0  0  0  0
   -5.1396    3.1004    0.0000 C   0  0  0  0  0  0  0  0  0  0  0  0
   -2.2817    1.4504    0.0000 N   0  0  0  0  0  0  0  0  0  0  0  0
   -2.2817    0.6254    0.0000 N   0  0  0  0  0  0  0  0  0  0  0  0
    0.5762   -1.0246    0.0000 O   0  0  0  0  0  0  0  0  0  0  0  0
   -5.8541    2.6879    0.0000 O   0  0  0  0  0  0  0  0  0  0  0  0
   -5.1396    3.9254    0.0000 O   0  0  0  0  0  0  0  0  0  0  0  0
   -0.0278    1.4504    0.0000 H   0  0  0  0  0  0  0  0  0  0  0  0
   -0.8528    2.2754    0.0000 H   0  0  0  0  0  0  0  0  0  0  0  0
   -1.6778    1.4504    0.0000 H   0  0  0  0  0  0  0  0  0  0  0  0
   -3.7106    3.9254    0.0000 H   0  0  0  0  0  0  0  0  0  0  0  0
   -5.1396    1.4504    0.0000 H   0  0  0  0  0  0  0  0  0  0  0  0
   -2.2817    3.1004    0.0000 H   0  0  0  0  0  0  0  0  0  0  0  0
   -3.7106    0.6254    0.0000 H   0  0  0  0  0  0  0  0  0  0  0  0
   -0.8528   -1.8496    0.0000 H   0  0  0  0  0  0  0  0  0  0  0  0
   -2.2817   -1.0246    0.0000 H   0  0  0  0  0  0  0  0  0  0  0  0
    0.5762    0.6254    0.0000 H   0  0  0  0  0  0  0  0  0  0  0  0
    0.5762   -1.8496    0.0000 H   0  0  0  0  0  0  0  0  0  0  0  0
   -6.5685    3.1004    0.0000 H   0  0  0  0  0  0  0  0  0  0  0  0
  1  9  1  0
  2  4  2  0
  2 10  1  0
  3  5  1  0
  3 10  2  0
  4 11  1  0
  5 11  2  0
  6  7  2  0
  6 12  1  0
  7 13  1  0
  8  9  1  0
  8 12  2  0
  9 13  2  0
 10 14  1  0
 15 11  1  0
 12 17  1  0
 13 16  1  0
 14 18  1  0
 14 19  2  0
 15 16  2  3
  1 20  1  0
  1 21  1  0
  1 22  1  0
  2 23  1  0
  3 24  1  0
  4 25  1  0
  5 26  1  0
  6 27  1  0
  7 28  1  0
  8 29  1  0
 17 30  1  0
 18 31  1  0
M  END
>  <ID>  (140) 
227

>  <InchiKeys>  (140) 
-1

>  <logk_range>  (140) 
7.371489295214277

>  <name>  (140) 
ACD

>  <ph>  (140) 
7.0

>  <sd>  (140) 
-1.0

>  <temperature>  (140) 
25.0

>  <Inchi_name>  (140) 
InChI=1S/C14H12N2O3/c1-9-8-12(17)6-7-13(9)16-15-11-4-2-10(3-5-11)14(18)19/h2-8,17H,1H3,(H,18,19)/b16-15+

$$$$

     RDKit          2D

 35 36  0  0  0  0  0  0  0  0999 V2000
    1.0819    0.1296    0.0000 C   0  0  0  0  0  0  0  0  0  0  0  0
    5.3687   -0.6954    0.0000 C   0  0  0  0  0  0  0  0  0  0  0  0
    4.6543   -1.9329    0.0000 C   0  0  0  0  0  0  0  0  0  0  0  0
    6.0832   -1.1079    0.0000 C   0  0  0  0  0  0  0  0  0  0  0  0
    5.3687   -2.3454    0.0000 C   0  0  0  0  0  0  0  0  0  0  0  0
    2.5109    0.1296    0.0000 C   0  0  0  0  0  0  0  0  0  0  0  0
    2.5109    1.7796    0.0000 C   0  0  0  0  0  0  0  0  0  0  0  0
    1.7964    0.5421    0.0000 C   0  0  0  0  0  0  0  0  0  0  0  0
    4.6543   -1.1079    0.0000 C   0  0  0  0  0  0  0  0  0  0  0  0
    6.0832   -1.9329    0.0000 C   0  0  0  0  0  0  0  0  0  0  0  0
    3.2253    1.3671    0.0000 C   0  0  0  0  0  0  0  0  0  0  0  0
    3.2253    0.5421    0.0000 C   0  0  0  0  0  0  0  0  0  0  0  0
    1.7964    1.3671    0.0000 C   0  0  0  0  0  0  0  0  0  0  0  0
    3.9398    1.7796    0.0000 C   0  0  0  0  0  0  0  0  0  0  0  0
    3.9398   -0.6954    0.0000 N   0  0  0  0  0  0  0  0  0  0  0  0
    3.9398    0.1296    0.0000 N   0  0  0  0  0  0  0  0  0  0  0  0
    1.0819    1.7796    0.0000 O   0  0  0  0  0  0  0  0  0  0  0  0
    4.6543    1.3671    0.0000 O   0  0  0  0  0  0  0  0  0  0  0  0
    3.9398    2.6046    0.0000 O   0  0  0  0  0  0  0  0  0  0  0  0
    7.5122   -2.7579    0.0000 O   0  0  0  0  0  0  0  0  0  0  0  0
    6.3852   -3.0598    0.0000 O   0  0  0  0  0  0  0  0  0  0  0  0
    7.2102   -1.6309    0.0000 O   0  0  0  0  0  0  0  0  0  0  0  0
    6.7977   -2.3454    0.0000 S   0  0  0  0  0  0  0  0  0  0  0  0
    0.6694    0.8441    0.0000 H   0  0  0  0  0  0  0  0  0  0  0  0
    0.3674   -0.2829    0.0000 H   0  0  0  0  0  0  0  0  0  0  0  0
    1.4944   -0.5848    0.0000 H   0  0  0  0  0  0  0  0  0  0  0  0
    5.3687    0.1296    0.0000 H   0  0  0  0  0  0  0  0  0  0  0  0
    3.9398   -2.3454    0.0000 H   0  0  0  0  0  0  0  0  0  0  0  0
    6.7977   -0.6954    0.0000 H   0  0  0  0  0  0  0  0  0  0  0  0
    5.3687   -3.1704    0.0000 H   0  0  0  0  0  0  0  0  0  0  0  0
    2.5109   -0.6954    0.0000 H   0  0  0  0  0  0  0  0  0  0  0  0
    2.5109    2.6046    0.0000 H   0  0  0  0  0  0  0  0  0  0  0  0
    1.0819    2.6046    0.0000 H   0  0  0  0  0  0  0  0  0  0  0  0
    4.6543    3.0171    0.0000 H   0  0  0  0  0  0  0  0  0  0  0  0
    7.5122   -3.5829    0.0000 H   0  0  0  0  0  0  0  0  0  0  0  0
  1  8  1  0
  2  4  2  0
  2  9  1  0
  3  5  1  0
  3  9  2  0
  4 10  1  0
  5 10  2  0
  6  8  2  0
  6 12  1  0
  7 11  1  0
  7 13  2  0
  8 13  1  0
 15  9  1  0
 10 23  1  0
 11 12  2  0
 11 14  1  0
 12 16  1  0
 13 17  1  0
 14 18  2  0
 14 19  1  0
 15 16  2  3
 20 23  1  0
 21 23  2  0
 22 23  2  0
  1 24  1  0
  1 25  1  0
  1 26  1  0
  2 27  1  0
  3 28  1  0
  4 29  1  0
  5 30  1  0
  6 31  1  0
  7 32  1  0
 17 33  1  0
 19 34  1  0
 20 35  1  0
M  END
>  <ID>  (141) 
228

>  <InchiKeys>  (141) 
-1

>  <logk_range>  (141) 
7.937374696163295

>  <name>  (141) 
ACD

>  <ph>  (141) 
7.0

>  <sd>  (141) 
-1.0

>  <temperature>  (141) 
25.0

>  <Inchi_name>  (141) 
InChI=1S/C14H12N2O6S/c1-8-6-12(11(14(18)19)7-13(8)17)16-15-9-2-4-10(5-3-9)23(20,21)22/h2-7,17H,1H3,(H,18,19)(H,20,21,22)/b16-15-

$$$$

     RDKit          2D

 28 29  0  0  0  0  0  0  0  0999 V2000
   -1.1624    6.3872    0.0000 C   0  0  0  0  0  0  0  0  0  0  0  0
   -0.4479    5.9747    0.0000 C   0  0  0  0  0  0  0  0  0  0  0  0
   -1.8768    5.9747    0.0000 C   0  0  0  0  0  0  0  0  0  0  0  0
   -0.4479    5.1497    0.0000 C   0  0  0  0  0  0  0  0  0  0  0  0
   -1.8768    5.1497    0.0000 C   0  0  0  0  0  0  0  0  0  0  0  0
   -1.8768    2.6747    0.0000 C   0  0  0  0  0  0  0  0  0  0  0  0
   -0.4479    2.6747    0.0000 C   0  0  0  0  0  0  0  0  0  0  0  0
   -1.8768    3.4997    0.0000 C   0  0  0  0  0  0  0  0  0  0  0  0
   -0.4479    3.4997    0.0000 C   0  0  0  0  0  0  0  0  0  0  0  0
   -1.1624    1.4372    0.0000 C   0  0  0  0  0  0  0  0  0  0  0  0
   -1.1624    2.2622    0.0000 C   0  0  0  0  0  0  0  0  0  0  0  0
   -1.1624    4.7372    0.0000 C   0  0  0  0  0  0  0  0  0  0  0  0
   -1.1624    3.9122    0.0000 C   0  0  0  0  0  0  0  0  0  0  0  0
   -1.8768    1.0247    0.0000 C   0  0  0  0  0  0  0  0  0  0  0  0
   -1.8768    0.1997    0.0000 O   0  0  0  0  0  0  0  0  0  0  0  0
   -2.5913    1.4372    0.0000 O   0  0  0  0  0  0  0  0  0  0  0  0
   -1.1624    7.2122    0.0000 H   0  0  0  0  0  0  0  0  0  0  0  0
    0.2666    6.3872    0.0000 H   0  0  0  0  0  0  0  0  0  0  0  0
   -2.5913    6.3872    0.0000 H   0  0  0  0  0  0  0  0  0  0  0  0
    0.2666    4.7372    0.0000 H   0  0  0  0  0  0  0  0  0  0  0  0
   -2.5913    4.7372    0.0000 H   0  0  0  0  0  0  0  0  0  0  0  0
   -2.5913    2.2622    0.0000 H   0  0  0  0  0  0  0  0  0  0  0  0
    0.2666    2.2622    0.0000 H   0  0  0  0  0  0  0  0  0  0  0  0
   -2.5913    3.9122    0.0000 H   0  0  0  0  0  0  0  0  0  0  0  0
    0.2666    3.9122    0.0000 H   0  0  0  0  0  0  0  0  0  0  0  0
   -0.7090    0.7479    0.0000 H   0  0  0  0  0  0  0  0  0  0  0  0
   -0.3388    1.3892    0.0000 H   0  0  0  0  0  0  0  0  0  0  0  0
   -3.3058    1.0247    0.0000 H   0  0  0  0  0  0  0  0  0  0  0  0
  1  2  2  0
  1  3  1  0
  2  4  1  0
  3  5  2  0
  4 12  2  0
  5 12  1  0
  6  8  2  0
  6 11  1  0
  7  9  1  0
  7 11  2  0
  8 13  1  0
  9 13  2  0
 10 11  1  0
 10 14  1  0
 12 13  1  0
 14 15  2  0
 14 16  1  0
  1 17  1  0
  2 18  1  0
  3 19  1  0
  4 20  1  0
  5 21  1  0
  6 22  1  0
  7 23  1  0
  8 24  1  0
  9 25  1  0
 10 26  1  0
 10 27  1  0
 16 28  1  0
M  END
>  <ID>  (142) 
229

>  <InchiKeys>  (142) 
-1

>  <logk_range>  (142) 
4.07753744390572

>  <name>  (142) 
ACD

>  <ph>  (142) 
7.0

>  <sd>  (142) 
-1.0

>  <temperature>  (142) 
25.0

>  <Inchi_name>  (142) 
InChI=1S/C14H12O2/c15-14(16)10-11-6-8-13(9-7-11)12-4-2-1-3-5-12/h1-9H,10H2,(H,15,16)

$$$$

     RDKit          2D

 36 37  0  0  0  0  0  0  0  0999 V2000
    6.7875   -1.5125    0.0000 C   0  0  0  0  0  0  0  0  0  0  0  0
    7.5019   -0.2750    0.0000 C   0  0  0  0  0  0  0  0  0  0  0  0
    5.3585    0.9625    0.0000 C   0  0  0  0  0  0  0  0  0  0  0  0
    4.6441   -0.2750    0.0000 C   0  0  0  0  0  0  0  0  0  0  0  0
    1.7862    0.5500    0.0000 C   0  0  0  0  0  0  0  0  0  0  0  0
    2.5006    1.7875    0.0000 C   0  0  0  0  0  0  0  0  0  0  0  0
    6.0730    0.5500    0.0000 C   0  0  0  0  0  0  0  0  0  0  0  0
    5.3585   -0.6875    0.0000 C   0  0  0  0  0  0  0  0  0  0  0  0
    1.0717    0.9625    0.0000 C   0  0  0  0  0  0  0  0  0  0  0  0
    1.7862    2.2000    0.0000 C   0  0  0  0  0  0  0  0  0  0  0  0
    4.6441    0.5500    0.0000 C   0  0  0  0  0  0  0  0  0  0  0  0
    2.5006    0.9625    0.0000 C   0  0  0  0  0  0  0  0  0  0  0  0
    6.0730   -0.2750    0.0000 C   0  0  0  0  0  0  0  0  0  0  0  0
    1.0717    1.7875    0.0000 C   0  0  0  0  0  0  0  0  0  0  0  0
    3.9296    0.9625    0.0000 N   0  0  0  0  0  0  0  0  0  0  0  0
    3.2151    0.5500    0.0000 N   0  0  0  0  0  0  0  0  0  0  0  0
    6.7875   -0.6875    0.0000 N   0  0  0  0  0  0  0  0  0  0  0  0
   -0.3572    2.6125    0.0000 O   0  0  0  0  0  0  0  0  0  0  0  0
    0.7697    2.9145    0.0000 O   0  0  0  0  0  0  0  0  0  0  0  0
   -0.0553    1.4855    0.0000 O   0  0  0  0  0  0  0  0  0  0  0  0
    0.3572    2.2000    0.0000 S   0  0  0  0  0  0  0  0  0  0  0  0
    5.9625   -1.5125    0.0000 H   0  0  0  0  0  0  0  0  0  0  0  0
    6.7875   -2.3375    0.0000 H   0  0  0  0  0  0  0  0  0  0  0  0
    7.6125   -1.5125    0.0000 H   0  0  0  0  0  0  0  0  0  0  0  0
    7.9144   -0.9895    0.0000 H   0  0  0  0  0  0  0  0  0  0  0  0
    8.2164    0.1375    0.0000 H   0  0  0  0  0  0  0  0  0  0  0  0
    7.0894    0.4395    0.0000 H   0  0  0  0  0  0  0  0  0  0  0  0
    5.3585    1.7875    0.0000 H   0  0  0  0  0  0  0  0  0  0  0  0
    3.9296   -0.6875    0.0000 H   0  0  0  0  0  0  0  0  0  0  0  0
    1.7862   -0.2750    0.0000 H   0  0  0  0  0  0  0  0  0  0  0  0
    3.2151    2.2000    0.0000 H   0  0  0  0  0  0  0  0  0  0  0  0
    6.7875    0.9625    0.0000 H   0  0  0  0  0  0  0  0  0  0  0  0
    5.3585   -1.5125    0.0000 H   0  0  0  0  0  0  0  0  0  0  0  0
    0.3572    0.5500    0.0000 H   0  0  0  0  0  0  0  0  0  0  0  0
    1.7862    3.0250    0.0000 H   0  0  0  0  0  0  0  0  0  0  0  0
   -0.3572    3.4375    0.0000 H   0  0  0  0  0  0  0  0  0  0  0  0
  1 17  1  0
  2 17  1  0
  3  7  2  0
  3 11  1  0
  4  8  1  0
  4 11  2  0
  5  9  2  0
  5 12  1  0
  6 10  1  0
  6 12  2  0
  7 13  1  0
  8 13  2  0
  9 14  1  0
 10 14  2  0
 15 11  1  0
 12 16  1  0
 13 17  1  0
 14 21  1  0
 15 16  2  3
 18 21  1  0
 19 21  2  0
 20 21  2  0
  1 22  1  0
  1 23  1  0
  1 24  1  0
  2 25  1  0
  2 26  1  0
  2 27  1  0
  3 28  1  0
  4 29  1  0
  5 30  1  0
  6 31  1  0
  7 32  1  0
  8 33  1  0
  9 34  1  0
 10 35  1  0
 18 36  1  0
M  END
>  <ID>  (143) 
238

>  <InchiKeys>  (143) 
-1

>  <logk_range>  (143) 
9.367344120785848

>  <name>  (143) 
ACD

>  <ph>  (143) 
6.8

>  <sd>  (143) 
-1.0

>  <temperature>  (143) 
25.0

>  <Inchi_name>  (143) 
InChI=1S/C14H15N3O3S/c1-17(2)13-7-3-11(4-8-13)15-16-12-5-9-14(10-6-12)21(18,19)20/h3-10H,1-2H3,(H,18,19,20)/b16-15+

$$$$

     RDKit          2D

 38 38  0  0  0  0  0  0  0  0999 V2000
   -3.5704   -2.0447    0.0000 C   0  0  0  0  0  0  0  0  0  0  0  0
   -2.8560   -2.4572    0.0000 C   0  0  0  0  0  0  0  0  0  0  0  0
   -2.1415   -2.0447    0.0000 C   0  0  0  0  0  0  0  0  0  0  0  0
   -1.4270   -2.4572    0.0000 C   0  0  0  0  0  0  0  0  0  0  0  0
   -0.7125   -2.0447    0.0000 C   0  0  0  0  0  0  0  0  0  0  0  0
    0.0019   -2.4572    0.0000 C   0  0  0  0  0  0  0  0  0  0  0  0
    0.7164   -4.5197    0.0000 C   0  0  0  0  0  0  0  0  0  0  0  0
    0.7164   -3.6947    0.0000 C   0  0  0  0  0  0  0  0  0  0  0  0
    2.1453   -4.5197    0.0000 C   0  0  0  0  0  0  0  0  0  0  0  0
    1.4309   -4.9322    0.0000 C   0  0  0  0  0  0  0  0  0  0  0  0
    2.1453   -3.6947    0.0000 C   0  0  0  0  0  0  0  0  0  0  0  0
    1.4309   -3.2822    0.0000 C   0  0  0  0  0  0  0  0  0  0  0  0
    0.7164   -2.0447    0.0000 C   0  0  0  0  0  0  0  0  0  0  0  0
    1.4309   -5.7572    0.0000 C   0  0  0  0  0  0  0  0  0  0  0  0
    2.8598   -3.2822    0.0000 N   0  0  0  0  0  0  0  0  0  0  0  0
    0.7164   -1.2197    0.0000 O   0  0  0  0  0  0  0  0  0  0  0  0
    0.7164   -6.1697    0.0000 O   0  0  0  0  0  0  0  0  0  0  0  0
    2.1453   -6.1697    0.0000 O   0  0  0  0  0  0  0  0  0  0  0  0
    2.8598   -2.4572    0.0000 O   0  0  0  0  0  0  0  0  0  0  0  0
    3.5743   -3.6947    0.0000 O   0  0  0  0  0  0  0  0  0  0  0  0
    1.4309   -2.4572    0.0000 O   0  0  0  0  0  0  0  0  0  0  0  0
   -3.1579   -1.3303    0.0000 H   0  0  0  0  0  0  0  0  0  0  0  0
   -4.2849   -1.6322    0.0000 H   0  0  0  0  0  0  0  0  0  0  0  0
   -3.9829   -2.7592    0.0000 H   0  0  0  0  0  0  0  0  0  0  0  0
   -3.2262   -3.1945    0.0000 H   0  0  0  0  0  0  0  0  0  0  0  0
   -2.4857   -3.1945    0.0000 H   0  0  0  0  0  0  0  0  0  0  0  0
   -1.7712   -1.3075    0.0000 H   0  0  0  0  0  0  0  0  0  0  0  0
   -2.5117   -1.3075    0.0000 H   0  0  0  0  0  0  0  0  0  0  0  0
   -1.7973   -3.1945    0.0000 H   0  0  0  0  0  0  0  0  0  0  0  0
   -1.0568   -3.1945    0.0000 H   0  0  0  0  0  0  0  0  0  0  0  0
   -0.3423   -1.3075    0.0000 H   0  0  0  0  0  0  0  0  0  0  0  0
   -1.0828   -1.3075    0.0000 H   0  0  0  0  0  0  0  0  0  0  0  0
   -0.3683   -3.1945    0.0000 H   0  0  0  0  0  0  0  0  0  0  0  0
    0.3722   -3.1945    0.0000 H   0  0  0  0  0  0  0  0  0  0  0  0
    0.0019   -4.9322    0.0000 H   0  0  0  0  0  0  0  0  0  0  0  0
   -0.0714   -3.9396    0.0000 H   0  0  0  0  0  0  0  0  0  0  0  0
    2.8598   -4.9322    0.0000 H   0  0  0  0  0  0  0  0  0  0  0  0
    2.1453   -6.9947    0.0000 H   0  0  0  0  0  0  0  0  0  0  0  0
  1  2  1  0
  2  3  1  0
  3  4  1  0
  4  5  1  0
  5  6  1  0
  6 13  1  0
  7  8  2  0
  7 10  1  0
  8 12  1  0
  9 10  2  0
  9 11  1  0
 10 14  1  0
 11 12  2  0
 11 15  1  0
 12 21  1  0
 13 16  2  0
 13 21  1  0
 14 17  2  0
 14 18  1  0
 15 19  1  0
 15 20  2  0
  1 22  1  0
  1 23  1  0
  1 24  1  0
  2 25  1  0
  2 26  1  0
  3 27  1  0
  3 28  1  0
  4 29  1  0
  4 30  1  0
  5 31  1  0
  5 32  1  0
  6 33  1  0
  6 34  1  0
  7 35  1  0
  8 36  1  0
  9 37  1  0
 18 38  1  0
M  CHG  2  15   1  19  -1
M  END
>  <ID>  (144) 
239

>  <InchiKeys>  (144) 
-1

>  <logk_range>  (144) 
6.812345094177479

>  <name>  (144) 
ACD

>  <ph>  (144) 
7.0

>  <sd>  (144) 
-1.0

>  <temperature>  (144) 
25.0

>  <Inchi_name>  (144) 
InChI=1S/C14H17NO6/c1-2-3-4-5-6-13(16)21-12-8-7-10(14(17)18)9-11(12)15(19)20/h7-9H,2-6H2,1H3,(H,17,18)

$$$$

     RDKit          2D

 38 38  0  0  0  0  0  0  0  0999 V2000
   -4.2868    4.9500    0.0000 C   0  0  0  0  0  0  0  0  0  0  0  0
   -3.5724    5.3625    0.0000 C   0  0  0  0  0  0  0  0  0  0  0  0
   -2.8579    4.9500    0.0000 C   0  0  0  0  0  0  0  0  0  0  0  0
   -2.1434    5.3625    0.0000 C   0  0  0  0  0  0  0  0  0  0  0  0
   -1.4289    4.9500    0.0000 C   0  0  0  0  0  0  0  0  0  0  0  0
   -0.7145    5.3625    0.0000 C   0  0  0  0  0  0  0  0  0  0  0  0
    0.0000    4.9500    0.0000 C   0  0  0  0  0  0  0  0  0  0  0  0
    3.5724    5.3625    0.0000 C   0  0  0  0  0  0  0  0  0  0  0  0
    2.8579    6.6000    0.0000 C   0  0  0  0  0  0  0  0  0  0  0  0
    2.8579    4.9500    0.0000 C   0  0  0  0  0  0  0  0  0  0  0  0
    2.1434    6.1875    0.0000 C   0  0  0  0  0  0  0  0  0  0  0  0
    3.5724    6.1875    0.0000 C   0  0  0  0  0  0  0  0  0  0  0  0
    2.1434    5.3625    0.0000 C   0  0  0  0  0  0  0  0  0  0  0  0
    0.7145    5.3625    0.0000 C   0  0  0  0  0  0  0  0  0  0  0  0
    4.2868    6.6000    0.0000 N   0  0  0  0  0  0  0  0  0  0  0  0
    0.7145    6.1875    0.0000 O   0  0  0  0  0  0  0  0  0  0  0  0
    4.2868    7.4250    0.0000 O   0  0  0  0  0  0  0  0  0  0  0  0
    5.0013    6.1875    0.0000 O   0  0  0  0  0  0  0  0  0  0  0  0
    1.4289    4.9500    0.0000 O   0  0  0  0  0  0  0  0  0  0  0  0
   -4.6993    5.6645    0.0000 H   0  0  0  0  0  0  0  0  0  0  0  0
   -5.0013    4.5375    0.0000 H   0  0  0  0  0  0  0  0  0  0  0  0
   -3.8743    4.2355    0.0000 H   0  0  0  0  0  0  0  0  0  0  0  0
   -3.2021    6.0997    0.0000 H   0  0  0  0  0  0  0  0  0  0  0  0
   -3.9426    6.0997    0.0000 H   0  0  0  0  0  0  0  0  0  0  0  0
   -3.2281    4.2128    0.0000 H   0  0  0  0  0  0  0  0  0  0  0  0
   -2.4876    4.2128    0.0000 H   0  0  0  0  0  0  0  0  0  0  0  0
   -1.7732    6.0997    0.0000 H   0  0  0  0  0  0  0  0  0  0  0  0
   -2.5137    6.0997    0.0000 H   0  0  0  0  0  0  0  0  0  0  0  0
   -1.7992    4.2128    0.0000 H   0  0  0  0  0  0  0  0  0  0  0  0
   -1.0587    4.2128    0.0000 H   0  0  0  0  0  0  0  0  0  0  0  0
   -0.3442    6.0997    0.0000 H   0  0  0  0  0  0  0  0  0  0  0  0
   -1.0847    6.0997    0.0000 H   0  0  0  0  0  0  0  0  0  0  0  0
   -0.3703    4.2128    0.0000 H   0  0  0  0  0  0  0  0  0  0  0  0
    0.3703    4.2128    0.0000 H   0  0  0  0  0  0  0  0  0  0  0  0
    4.2868    4.9500    0.0000 H   0  0  0  0  0  0  0  0  0  0  0  0
    2.8579    7.4250    0.0000 H   0  0  0  0  0  0  0  0  0  0  0  0
    2.8579    4.1250    0.0000 H   0  0  0  0  0  0  0  0  0  0  0  0
    1.4289    6.6000    0.0000 H   0  0  0  0  0  0  0  0  0  0  0  0
  1  2  1  0
  2  3  1  0
  3  4  1  0
  4  5  1  0
  5  6  1  0
  6  7  1  0
  7 14  1  0
  8 10  2  0
  8 12  1  0
  9 11  1  0
  9 12  2  0
 10 13  1  0
 11 13  2  0
 12 15  1  0
 13 19  1  0
 14 16  2  0
 14 19  1  0
 15 17  1  0
 15 18  2  0
  1 20  1  0
  1 21  1  0
  1 22  1  0
  2 23  1  0
  2 24  1  0
  3 25  1  0
  3 26  1  0
  4 27  1  0
  4 28  1  0
  5 29  1  0
  5 30  1  0
  6 31  1  0
  6 32  1  0
  7 33  1  0
  7 34  1  0
  8 35  1  0
  9 36  1  0
 10 37  1  0
 11 38  1  0
M  CHG  2  15   1  17  -1
M  END
>  <ID>  (145) 
240

>  <InchiKeys>  (145) 
-1

>  <logk_range>  (145) 
6.927557906278317

>  <name>  (145) 
ACD

>  <ph>  (145) 
7.0

>  <sd>  (145) 
-1.0

>  <temperature>  (145) 
25.0

>  <Inchi_name>  (145) 
InChI=1S/C14H19NO4/c1-2-3-4-5-6-7-14(16)19-13-10-8-12(9-11-13)15(17)18/h8-11H,2-7H2,1H3

$$$$

     RDKit          2D

 32 34  0  0  0  0  0  0  0  0999 V2000
    1.3747    4.7271    0.0000 C   0  0  0  0  0  0  0  0  0  0  0  0
    1.9795    5.2882    0.0000 C   0  0  0  0  0  0  0  0  0  0  0  0
    1.5583    3.9228    0.0000 C   0  0  0  0  0  0  0  0  0  0  0  0
    2.7679    5.0450    0.0000 C   0  0  0  0  0  0  0  0  0  0  0  0
    0.4563    1.5359    0.0000 C   0  0  0  0  0  0  0  0  0  0  0  0
    1.1708    1.1234    0.0000 C   0  0  0  0  0  0  0  0  0  0  0  0
    1.1708    2.7734    0.0000 C   0  0  0  0  0  0  0  0  0  0  0  0
    3.6925    1.9484    0.0000 C   0  0  0  0  0  0  0  0  0  0  0  0
    0.4563    2.3609    0.0000 C   0  0  0  0  0  0  0  0  0  0  0  0
    2.3467    3.6796    0.0000 C   0  0  0  0  0  0  0  0  0  0  0  0
    1.8852    2.3609    0.0000 C   0  0  0  0  0  0  0  0  0  0  0  0
    2.9514    4.2407    0.0000 C   0  0  0  0  0  0  0  0  0  0  0  0
    1.8852    1.5359    0.0000 C   0  0  0  0  0  0  0  0  0  0  0  0
    3.3346    1.2051    0.0000 C   0  0  0  0  0  0  0  0  0  0  0  0
    2.5303    2.8753    0.0000 C   0  0  0  0  0  0  0  0  0  0  0  0
    3.7398    3.9976    0.0000 Cl  0  0  0  0  0  0  0  0  0  0  0  0
    3.3346    2.6917    0.0000 N   0  0  0  0  0  0  0  0  0  0  0  0
    2.5303    1.0215    0.0000 N   0  0  0  0  0  0  0  0  0  0  0  0
   -0.2582    2.7734    0.0000 N   0  0  0  0  0  0  0  0  0  0  0  0
    3.8490    0.5601    0.0000 O   0  0  0  0  0  0  0  0  0  0  0  0
   -0.9726    2.3609    0.0000 O   0  0  0  0  0  0  0  0  0  0  0  0
   -0.2582    3.5984    0.0000 O   0  0  0  0  0  0  0  0  0  0  0  0
    0.5864    4.9702    0.0000 H   0  0  0  0  0  0  0  0  0  0  0  0
    1.7959    6.0925    0.0000 H   0  0  0  0  0  0  0  0  0  0  0  0
    0.9536    3.3616    0.0000 H   0  0  0  0  0  0  0  0  0  0  0  0
    3.3726    5.6062    0.0000 H   0  0  0  0  0  0  0  0  0  0  0  0
   -0.2582    1.1234    0.0000 H   0  0  0  0  0  0  0  0  0  0  0  0
    1.1708    0.2984    0.0000 H   0  0  0  0  0  0  0  0  0  0  0  0
    1.8015    3.3052    0.0000 H   0  0  0  0  0  0  0  0  0  0  0  0
    4.4358    1.5904    0.0000 H   0  0  0  0  0  0  0  0  0  0  0  0
    4.4358    2.3063    0.0000 H   0  0  0  0  0  0  0  0  0  0  0  0
    2.3467    0.2172    0.0000 H   0  0  0  0  0  0  0  0  0  0  0  0
  1  2  2  0
  1  3  1  0
  2  4  1  0
  3 10  2  0
  4 12  2  0
  5  6  2  0
  5  9  1  0
  6 13  1  0
  7  9  2  0
  7 11  1  0
  8 14  1  0
  8 17  1  0
  9 19  1  0
 10 12  1  0
 10 15  1  0
 11 13  2  0
 11 15  1  0
 12 16  1  0
 13 18  1  0
 14 18  1  0
 14 20  2  0
 15 17  2  0
 19 21  1  0
 19 22  2  0
  1 23  1  0
  2 24  1  0
  3 25  1  0
  4 26  1  0
  5 27  1  0
  6 28  1  0
  7 29  1  0
  8 30  1  0
  8 31  1  0
 18 32  1  0
M  CHG  2  19   1  21  -1
M  END
>  <ID>  (146) 
241

>  <InchiKeys>  (146) 
-1

>  <logk_range>  (146) 
3.091042453358316

>  <name>  (146) 
ACD

>  <ph>  (146) 
7.0

>  <sd>  (146) 
-1.0

>  <temperature>  (146) 
25.0

>  <Inchi_name>  (146) 
InChI=1S/C15H10ClN3O3/c16-12-4-2-1-3-10(12)15-11-7-9(19(21)22)5-6-13(11)18-14(20)8-17-15/h1-7H,8H2,(H,18,20)

$$$$

     RDKit          2D

 28 30  0  0  0  0  0  0  0  0999 V2000
    4.2868    0.8250    0.0000 C   0  0  0  0  0  0  0  0  0  0  0  0
    4.2868    0.0000    0.0000 C   0  0  0  0  0  0  0  0  0  0  0  0
    3.5724    1.2375    0.0000 C   0  0  0  0  0  0  0  0  0  0  0  0
   -0.7145   -1.2375    0.0000 C   0  0  0  0  0  0  0  0  0  0  0  0
   -0.7145   -0.4125    0.0000 C   0  0  0  0  0  0  0  0  0  0  0  0
    3.5724   -0.4125    0.0000 C   0  0  0  0  0  0  0  0  0  0  0  0
    2.8579    0.8250    0.0000 C   0  0  0  0  0  0  0  0  0  0  0  0
    0.0000   -1.6500    0.0000 C   0  0  0  0  0  0  0  0  0  0  0  0
    0.0000   -0.0000    0.0000 C   0  0  0  0  0  0  0  0  0  0  0  0
    2.8579   -0.0000    0.0000 C   0  0  0  0  0  0  0  0  0  0  0  0
    0.7145   -1.2375    0.0000 C   0  0  0  0  0  0  0  0  0  0  0  0
[truncated: 4,488,186 more chars]
